# Supplementary material for: PTM-Shepherd: Analysis and Summarization of Post-Translational and Chemical Modifications From Open Search Results
Source: Mol Cell Proteomics. 2020 Dec 11;20:100018. doi: 10.1074/mcp.TIR120.002216 (PMC7950090; doi:10.1074/mcp.TIR120.002216)
Supplement: Supporting Information [file mmc1.xlsx]

## Sheet: global_profile
Supplementary Table S1: PTM-Shepherd output from Tabb et al. (2020)
PeakApex	PeakLower	PeakUpper	Buthelezi (PSMs)	Nair (PSMs)	Nielsen (PSMs)	Zimmerman (PSMs)	Buthelezi (PSMs/million)	Nair (PSMs/million)	Nielsen (PSMs/million)	Zimmerman (PSMs/million)	Buthelezi (Peptides)	Buthelezi (% in unmodified)	Nair (Peptides)	Nair (% in unmodified)	Nielsen (Peptides)	Nielsen (% in unmodified)	Zimmerman (Peptides)	Zimmerman (% in unmodified)	Potential Modification 1	Potential Modification 2	Matched PSMs	Similarity (mean)	Similarity (variance)	DeltaRT (mean)	DeltaRT (variance)	Localized PSMs	Total PSMs	N-term rate	EnrichedAA_1	EnrichedAA_2	EnrichedAA_3
0.0002	-0.0098	0.0102	46175	66914	17077	23369	97266.6	272463	78173.9	292834	6883	100	11145	100	1637	100	5690	100			153190	0.946	0.0083	-0.0138	63686.8	17301	153190	2.86	R - 2.34 - 1485.89	K - 1.75 - 1334.58	C - 1.41 - 31.47
1.0022	0.9934	1.0122	5136	13361	259	153	10818.9	54403.9	1185.63	1917.22	2057	82.89	4780	70.71	153	92.81	115	70.43	First isotopic peak*		18849	0.6796	0.0358	34.5531	79938.3	6681	18849	0.9	C - 3.80 - 32.82	N - 1.77 - 454.40	F - 1.56 - 369.34
57.0212	57.0112	57.0312	223	321	5	1266	469.74	1307.06	22.89	15864.1	27	96.3	95	84.21	4	75	343	83.38	Iodoacetamide derivative/Addition of Glycine/Addition of G		1815	0.5311	0.0288	-178.593	154980	1300	1815	47.49	C - 6.49 - 10.90	H - 4.62 - 126.98	I - 2.11 - 117.08
15.9946	15.9846	16.0046	896	899	1048	354	1887.4	3660.59	4797.46	4435.92	85	54.12	109	55.96	63	55.56	51	33.33	Oxidation or Hydroxylation		3197	0.3907	0.0539	-136.056	118524	2865	3197	3.22	P - 9.27 - 2151.51	W - 3.19 - 58.75	G - 0.87 - 277.08
0.9846	0.9746	0.9934	2388	3019	293	359	5030.27	12292.9	1341.27	4498.58	1018	78	919	71.16	54	94.44	113	52.21	Deamidation		6118	0.607	0.0441	-13.5696	97367.4	4247	6118	3.6	N - 12.38 - 2024.56	Q - 1.48 - 248.32	C - 1.08 - 5.94
42.0108	42.0008	42.0208	98	1167	55	217	206.43	4751.84	251.78	2719.2	36	38.89	227	8.81	6	66.67	78	6.41	Acetylation		1537	0.5157	0.0439	374.194	199755	1348	1537	77.03	C - 5.52 - 9.62	A - 3.57 - 482.55	S - 2.79 - 250.36
41.0268	41.0168	41.0368	37	132	3	885	77.94	537.48	13.73	11089.8	16	100	43	83.72	2	100	229	26.2	amidination of lysines or N-terminal amines with methyl acetimidate		1057	0.6388	0.0344	-277.947	90923.4	164	1057	2.18	C - 20.84 - 4.42	M - 11.27 - 30.87	W - 3.01 - 3.17
31.9898	31.9798	31.9998	406	455	326	166	855.23	1852.69	1492.34	2080.12	73	50.68	83	37.35	37	32.43	27	18.52	dihydroxy		1353	0.3276	0.03	-238.499	55969.1	1184	1353	3.33	C - 13.07 - 20.00	W - 6.78 - 51.62	P - 5.58 - 535.31
30.0106	30.0006	30.0206	90	1037	50	179	189.58	4222.5	228.89	2243.02	29	82.76	292	92.81	17	100	52	90.38	hydroxymethyl/formaldehyde induced modifications		1354	0.6078	0.0267	-253.911	203177	119	1354	4.14	C - 6.50 - 1.00	W - 2.80 - 2.14	V - 2.65 - 26.17
27.9952	27.9852	28.0052	272	510	130	89	572.96	2076.64	595.1	1115.25	35	82.86	114	42.11	27	66.67	29	65.52	Formylation		999	0.4354	0.0579	376.747	157821	796	999	16.62	K - 13.61 - 477.79	V - 1.32 - 86.99	M - 0.97 - 12.87
-17.0258	-17.0358	-17.0158	49	287	90	193	103.22	1168.62	412	2418.46	22	77.27	88	81.82	15	80	57	77.19	Pyro-glu from Q/Loss of ammonia		619	0.5991	0.0301	347.182	80879.1	606	619	59.61	C - 107.54 - 84.21	Q - 6.15 - 147.24	E - 1.65 - 51.95
14.0162	14.0062	14.0262	389	439	200	203	819.42	1787.54	915.55	2543.76	66	78.79	113	61.95	21	80.95	69	49.28	Methylation		1231	0.3728	0.0436	-33.7717	63151.8	1128	1231	17.63	K - 11.23 - 558.51	C - 2.11 - 3.07	V - 1.42 - 133.11
-128.095	-128.105	-128.085	20	281	50	121	42.13	1144.19	228.89	1516.23	8	62.5	140	20.71	5	40	57	35.09	Loss of C-terminal K from Heavy Chain of MAb/Deletion of K		472	0.4145	0.0308	362.278	377169	307	472	4.03	C - 5.04 - 2.00	W - 3.04 - 6.00	F - 2.74 - 29.93
21.9812	21.9712	21.9912	95	22	24	382	200.12	89.58	109.87	4786.79	29	96.55	12	91.67	8	87.5	148	94.59	Sodium adduct		522	0.4818	0.05	-40.7752	22885.8	504	522	0.38	C - 19.53 - 12.72	T - 1.76 - 50.90	Y - 1.67 - 17.04
12.001	11.991	12.011	179	325	48	57	377.06	1323.35	219.73	714.26	46	100	89	66.29	18	83.33	20	50	formaldehyde adduct		609	0.5105	0.0336	20.9231	275683	533	609	55.99	Y - 4.71 - 50.77	W - 4.15 - 14.21	N - 2.73 - 56.05
2.0024	1.9924	2.0124	531	3320	22	21	1118.54	13518.5	100.71	263.15	312	87.18	1525	69.31	14	100	16	75	Second isotopic peak		3894	0.6576	0.0356	38.8326	88010.9	1116	3894	0.59	C - 6.60 - 9.51	N - 2.97 - 127.85	M - 1.58 - 29.37
47.9852	47.9752	47.9952	99	177	102	90	208.54	720.72	466.93	1127.78	20	40	26	23.08	7	42.86	13	7.69	cysteine oxidation to cysteic acid		468	0.2177	0.0182	-261.348	26910.7	381	468	0.64	P - 5.63 - 173.82	G - 2.70 - 114.70	A - 1.20 - 45.65
141.043	141.033	141.053	3	353	2	28	6.32	1437.36	9.16	350.86	1	0	98	93.88	2	50	7	100	N-ethylmaleimide on cysteine sulfenic acid		386	0.6567	0.0198	-354.275	230066	94	386	1.81	N - 5.58 - 20.21	Q - 3.58 - 13.31	I - 2.62 - 10.53
43.0058	42.9997	43.0102	74	374	6	14	155.88	1522.87	27.47	175.43	20	90	117	64.96	5	40	5	80	Carbamylation		470	0.5542	0.0326	-12.0129	317372	336	470	60.43	V - 2.68 - 74.57	M - 2.49 - 14.00	I - 2.31 - 33.21
27.012	27.002	27.022	4	34	0	117	8.43	138.44	0	1466.11	4	100	19	42.11	0	0	36	86.11	Unannotated mass-shift 27.0120		155	0.6592	0.0384	53.3102	70508.6	129	155	19.35	M - 41.17 - 88.70	C - 3.00 - 0.50	I - 0.85 - 4.70
42.0472	42.0372	42.0572	18	54	2	38	37.92	219.88	9.16	476.17	8	87.5	21	14.29	2	50	5	20	tri-Methylation/Propyl		112	0.4858	0.0552	97.3422	49089.5	75	112	21.43	K - 5.68 - 18.78	S - 3.07 - 15.33	G - 1.90 - 15.95
-0.0358	-0.0409	-0.0258	1366	244	23	65	2877.45	993.53	105.29	814.51	907	68.47	180	68.89	20	70	33	63.64	Unannotated mass-shift -0.0358		1696	0.6762	0.0457	27.5893	40933.6	243	1696	1.59	W - 3.27 - 5.10	I - 1.67 - 17.38	Q - 1.57 - 15.08
28.032	28.022	28.042	60	57	353	27	126.39	232.1	1615.94	338.33	17	94.12	25	48	8	87.5	10	40	di-Methylation/Acetaldehyde +28/Ethylation		497	0.2471	0.0301	49.7801	26056	480	497	5.23	K - 11.28 - 238.87	T - 2.31 - 63.56	N - 1.61 - 29.70
37.9452	37.9352	37.9552	34	0	0	96	71.62	0	0	1202.96	6	100	0	0	0	0	38	94.74	Replacement of 2 protons by calcium		130	0.413	0.0639	-61.0317	16851.2	95	130	0.77	D - 3.34 - 14.68	C - 3.26 - 0.40	L - 1.40 - 13.23
-30.0116	-30.0216	-30.0056	33	74	48	27	69.51	301.32	219.73	338.33	2	50	10	30	3	33.33	2	0	Proline oxidation to pyrrolidinone/Decarboxylation		182	0.5294	0.067	-26.0535	51816.4	177	182	0	T - 16.91 - 171.42	P - 0.11 - 1.58	S - 0.09 - 1.08
0.0366	0.0266	0.0427	1253	256	24	52	2639.42	1042.39	109.87	651.6	738	69.65	169	75.15	18	55.56	22	54.55	Unannotated mass-shift 0.0366		1576	0.6098	0.0509	-1.3314	47475.1	140	1576	0.95	M - 3.56 - 8.32	Q - 2.48 - 13.74	N - 1.54 - 8.31
0.9374	0.9315	0.943	116	161	2	36	244.35	655.57	9.16	451.11	99	71.72	125	80	2	100	17	70.59	Unannotated mass-shift 0.9374		314	0.6708	0.0453	30.89	62226.2	10	314	0.64	N - 5.38 - 2.07	L - 2.02 - 2.00	V - 1.87 - 1.55
43.0146	43.0102	43.0246	68	273	3	1	143.24	1111.61	13.73	12.53	20	90	119	24.37	2	50	1	100	Carbamylation		343	0.4544	0.0348	357.857	232160	193	343	37.61	A - 2.52 - 48.80	E - 1.93 - 19.38	C - 1.87 - 0.47
60.022	60.012	60.0306	12	31	200	0	25.28	126.23	915.55	0	8	87.5	22	59.09	3	66.67	0	0	Iodoacetic acid derivative w/ 13C label		243	0.1657	0.0103	-146.411	26977.4	205	243	0.41	W - 24.58 - 32.40	K - 4.97 - 44.93	N - 4.76 - 37.57
73.016	73.006	73.026	18	20	0	46	37.92	81.44	0	576.42	7	71.43	8	50	0	0	14	42.86	Iodoacetamide derivative/Addition of Glycine/Addition of G	Oxidation or Hydroxylation	84	0.3643	0.0313	-210.204	47059.7	45	84	13.1	P - 6.58 - 24.00	M - 4.92 - 3.70	E - 1.71 - 4.00
241.179	241.169	241.189	13	46	0	19	27.38	187.3	0	238.09	4	25	9	11.11	0	0	7	42.86	Unannotated mass-shift 241.1786		78	0.5515	0.0445	66.3171	135547	12	78	12.82	D - 9.01 - 5.00	E - 6.94 - 4.33	K - 1.26 - 0.67
-0.046	-0.056	-0.0409	646	274	17	52	1360.78	1115.69	77.82	651.6	453	69.54	178	74.72	16	68.75	27	62.96	Unannotated mass-shift -0.0460		982	0.6767	0.0545	43.6073	67210.4	55	982	0.71	I - 3.27 - 7.68	L - 1.64 - 8.94	N - 1.51 - 3.19
85.0522	85.0422	85.0622	0	0	3	25	0	0	13.73	313.27	0	0	0	0	1	100	4	25	N-ethyl iodoacetamide-d0/Bu fragment of BuUrBu crosslinker		28	0.3257	0.0917	-81.0862	3857.87	12	28	25	K - 7.87 - 4.17	S - 5.01 - 4.00	N - 2.16 - 1.00
32.9926	32.9835	33.0026	56	160	22	6	117.96	651.49	100.71	75.19	22	40.91	42	38.1	7	57.14	2	0	First isotopic peak	dihydroxy	244	0.3965	0.0187	-176	46353.8	195	244	4.51	C - 6.75 - 1.70	P - 5.53 - 87.41	G - 2.42 - 52.69
1.9692	1.9646	1.9792	132	269	24	26	278.06	1095.33	109.87	325.8	84	77.38	178	70.22	3	100	11	54.55	Second isotopic peak	Unannotated mass-shift -0.0358	445	0.5313	0.0468	-120.903	126162	187	445	1.57	N - 13.60 - 97.98	F - 1.37 - 9.08	G - 0.85 - 17.71
-9.0372	-9.0472	-9.0272	50	106	48	4	105.32	431.62	219.73	50.12	13	53.85	56	75	7	57.14	1	100	Unannotated mass-shift -9.0372		208	0.3909	0.0457	52.9854	261409	179	208	9.13	C - 670.46 - 155.08	P - 0.28 - 4.02	F - 0.25 - 1.60
-1.9798	-1.9858	-1.9698	33	134	11	18	69.51	545.63	50.36	225.56	14	78.57	74	79.73	2	100	12	83.33	di-Methylation/Acetaldehyde +28/Ethylation	Proline oxidation to pyrrolidinone/Decarboxylation	195	0.499	0.0487	295.497	491845	92	195	1.03	M - 16.61 - 25.53	K - 2.72 - 11.02	N - 1.37 - 4.87
142.112	142.102	142.122	12	79	2	19	25.28	321.68	9.16	238.09	2	100	12	100	1	100	7	85.71	Diphthamide		112	0.4507	0.0392	-446.077	160702	107	112	57.14	V - 5.22 - 46.32	C - 4.82 - 0.67	T - 2.25 - 13.77
204.599	204.589	204.609	42	0	143	0	88.47	0	654.62	0	1	0	0	0	2	0	0	0	Unannotated mass-shift 204.5988		185	NaN	NaN	NaN	NaN	67	185	36.22	G - 8.55 - 64.00	R - 0.41 - 1.00	Q - 0.38 - 1.00
173.051	173.041	173.061	31	130	0	0	65.3	529.34	0	0	8	12.5	54	5.56	0	0	0	0	Unannotated mass-shift 173.0508		161	0.4231	0.0358	-162.657	175401	98	161	60.25	E - 9.68 - 49.33	D - 5.15 - 23.33	M - 3.67 - 6.00
-55.0428	-55.0528	-55.0328	2	47	0	15	4.21	191.38	0	187.96	2	0	4	25	0	0	2	0	Unannotated mass-shift -55.0428		64	NaN	NaN	NaN	NaN	29	64	37.5	P - 4.11 - 9.67	Q - 3.85 - 4.42	G - 2.50 - 8.08
1.0682	1.0632	1.0731	42	108	1	23	88.47	439.76	4.58	288.21	34	76.47	73	84.93	1	100	10	60	Unannotated mass-shift 1.0682		174	0.6879	0.0422	7.6307	15290.1	5	174	0	Q - 5.06 - 1.00	D - 4.12 - 0.95	F - 3.81 - 0.68
156.103	156.093	156.113	20	8	1	34	42.13	32.57	4.58	426.05	7	85.71	5	80	1	100	10	90	Addition of arginine due to transpeptidation/Addition of R		63	0.3636	0.0493	-216.182	14797.8	62	63	68.25	Y - 3.67 - 4.60	I - 3.62 - 9.60	C - 2.50 - 0.20
114.044	114.034	114.054	1	8	0	44	2.11	32.57	0	551.36	1	100	1	0	0	0	18	66.67	ubiquitinylation residue/Double Carbamidomethylation/Addition of N		53	0.51	0.0116	108.516	83318	20	53	11.32	K - 8.83 - 7.79	M - 2.50 - 0.84	H - 2.36 - 1.00
59.0388	59.0333	59.0488	9	152	0	0	18.96	618.92	0	0	6	83.33	31	32.26	0	0	0	0	Propionate labeling reagent heavy form (+3amu), N-term &amp; K		160	0.5745	0.0185	501.743	140082	5	160	1.88	W - 10.37 - 0.33	F - 5.63 - 1.00	A - 3.14 - 1.57
420.239	420.229	420.249	0	45	0	1	0	183.23	0	12.53	0	0	1	100	0	0	1	0	Unannotated mass-shift 420.2392		46	0.2426	0.0082	36.6166	1719.39	0	46	0	A - 0.00 - 0.00	A - 0.00 - 0.00	A - 0.00 - 0.00
31.0132	31.0044	31.0232	39	320	2	2	82.15	1302.99	9.16	25.06	16	62.5	164	96.34	2	50	2	50	First isotopic peak	hydroxymethyl/formaldehyde induced modifications	363	0.5629	0.0303	-151.105	63456.2	53	363	0.83	W - 8.15 - 2.78	K - 2.07 - 4.84	L - 1.67 - 8.77
-0.9756	-0.9856	-0.9669	383	425	14	12	806.78	1730.53	64.09	150.37	221	89.14	254	79.53	11	90.91	9	66.67	Amidation		832	0.6145	0.0412	60.9084	113003	102	832	1.2	C - 8.22 - 1.08	M - 7.12 - 12.13	K - 1.95 - 8.78
1.9332	1.9275	1.9401	23	172	0	33	48.45	700.36	0	413.52	22	81.82	112	77.68	0	0	16	75	First isotopic peak	Unannotated mass-shift 0.9374	231	0.6829	0.0372	54.0977	129563	12	231	0.87	N - 5.67 - 2.62	Y - 4.64 - 1.13	I - 3.20 - 1.64
-1.0204	-1.0265	-1.011	369	251	23	26	777.29	1022.03	105.29	325.8	220	89.09	193	74.61	12	100	20	60	Unannotated mass-shift -0.0358	Amidation	667	0.6098	0.0373	36.1798	113530	41	667	1.35	C - 18.87 - 1.00	Y - 7.39 - 6.13	H - 2.06 - 1.78
1.0582	1.054	1.0632	52	153	0	16	109.54	622.99	0	200.49	41	80.49	106	77.36	0	0	10	40	Unannotated mass-shift 1.0582		223	0.6945	0.0476	-5.4404	28454.9	15	223	0.45	W - 10.37 - 1.00	N - 2.38 - 1.38	Q - 2.25 - 1.33
52.9114	52.9014	52.9214	28	79	0	7	58.98	321.68	0	87.72	5	100	21	100	0	0	3	100	Replacement of 3 protons by iron		114	0.527	0.0244	-372.449	94022.9	60	114	1.75	D - 6.00 - 16.64	F - 2.98 - 6.35	V - 2.07 - 10.28
53.9722	53.9622	53.9822	23	0	3	53	48.45	0	13.73	664.14	7	42.86	0	0	2	50	8	0	trifluoroleucine replacement of leucine		79	0.1658	0.0142	-60.9578	12301	72	79	5.06	P - 5.60 - 32.69	G - 2.26 - 18.14	A - 1.13 - 8.19
32.9744	32.9644	32.9835	46	69	7	4	96.9	280.96	32.04	50.12	20	65	19	26.32	4	25	2	0	Deamidation	dihydroxy	126	0.3243	0.0295	-42.2069	68735.9	92	126	8.73	C - 89.72 - 10.67	P - 3.80 - 28.34	G - 2.02 - 20.73
16.998	16.9882	17.008	125	174	16	1	263.31	708.5	73.24	12.53	50	62	67	59.7	9	66.67	1	100	First isotopic peak	Oxidation or Hydroxylation	313	0.4469	0.0526	-82.8887	76748.4	195	313	1.6	P - 6.35 - 100.38	W - 3.65 - 4.58	G - 1.36 - 29.57
-186.108	-186.118	-186.098	2	2	87	0	4.21	8.14	398.26	0	2	0	2	0	1	100	0	0	Unannotated mass-shift -186.1080		91	0.6794	0.0011	-923.412	1309.71	19	91	16.48	V - 3.26 - 5.13	T - 2.40 - 2.61	S - 2.39 - 3.02
178.047	178.037	178.057	5	2	0	14	10.53	8.14	0	175.43	2	50	2	0	0	0	6	0	Gluconoylation		21	0.2047	0.0037	97.9848	19226.4	13	21	4.76	N - 18.97 - 9.50	P - 0.95 - 1.00	V - 0.93 - 1.00
56.0618	56.0518	56.0673	2	41	11	11	4.21	166.95	50.36	137.84	2	50	5	60	1	0	2	0	Diethylation, analogous to Dimethylation		65	0.3145	0.0205	87.0099	285815	56	65	7.69	P - 3.34 - 15.14	S - 3.01 - 11.20	G - 2.78 - 17.36
-1.0326	-1.0368	-1.0265	268	205	17	26	564.54	834.73	77.82	325.8	166	90.96	148	83.11	8	100	18	55.56	Lysine oxidation to aminoadipic semialdehyde		517	0.6343	0.0462	107.325	158639	63	517	6.58	C - 8.19 - 0.67	H - 4.47 - 5.95	V - 3.34 - 17.45
37.9762	37.9662	37.9862	21	2	3	24	44.24	8.14	13.73	300.74	11	72.73	2	50	2	50	8	0	Oxidation or Hydroxylation	Sodium adduct	50	0.3219	0.0467	-79.5906	18512.9	39	50	2	P - 6.25 - 19.75	G - 2.22 - 9.68	A - 0.79 - 3.10
-8.0292	-8.0392	-8.0192	6	63	0	10	12.64	256.53	0	125.31	5	60	38	68.42	0	0	2	0	First isotopic peak	Unannotated mass-shift -9.0372	79	0.4899	0.0335	115.074	48284.8	41	79	3.8	C - 327.16 - 17.33	Q - 3.40 - 5.50	H - 1.54 - 1.33
42.9936	42.9836	42.9997	36	144	22	0	75.83	586.35	100.71	0	19	73.68	26	23.08	1	0	0	0	Deamidation	Acetylation	203	0.3565	0.0382	408.839	231678	57	203	7.88	N - 5.43 - 11.92	I - 3.45 - 8.41	E - 1.78 - 5.29
162.054	162.044	162.064	1	2	2	38	2.11	8.14	9.16	476.17	1	100	2	0	1	0	7	0	Hexose		43	0.385	NaN	62.7187	NaN	11	43	2.33	Y - 8.40 - 1.87	S - 3.92 - 2.87	P - 2.24 - 2.00
0.0488	0.0427	0.0565	497	187	7	17	1046.92	761.43	32.04	213.02	309	70.55	136	75	6	83.33	15	66.67	Unannotated mass-shift 0.0488		695	0.65	0.0545	7.8025	41993.8	30	695	0.58	F - 4.38 - 4.67	Q - 3.44 - 4.08	E - 2.60 - 4.06
447.228	447.218	447.238	14	3	80	0	29.49	12.22	366.22	0	2	50	1	100	3	33.33	0	0	Unannotated mass-shift 447.2280		97	NaN	NaN	-19.7762	128.599	1	97	1.03	K - 7.56 - 0.33	T - 5.82 - 0.33	G - 2.98 - 0.33
128.093	128.087	128.103	91	51	0	63	191.69	207.66	0	789.44	35	71.43	16	62.5	0	0	25	48	Addition of lysine due to transpeptidation/Addition of K		205	0.4309	0.0787	-405.607	190863	140	205	42.93	C - 2.76 - 0.50	V - 2.47 - 28.63	M - 1.83 - 4.28
71.0382	71.0282	71.0482	3	9	0	42	6.32	36.65	0	526.3	2	100	6	50	0	0	18	55.56	Acrylamide adduct/Addition of A		54	0.4899	0.0486	-38.6028	70080.4	22	54	11.11	K - 13.48 - 13.08	Y - 5.62 - 2.50	F - 1.28 - 1.00
-0.9582	-0.9669	-0.9482	375	271	14	14	789.93	1103.47	64.09	175.43	197	90.36	193	78.24	10	100	6	66.67	Unannotated mass-shift -0.9582		667	0.6423	0.0413	23.4268	93662.6	27	667	0.9	Y - 5.96 - 3.25	N - 3.02 - 3.14	E - 2.49 - 3.50
3.0082	2.9982	3.0182	49	422	0	15	103.22	1718.32	0	187.96	32	90.63	280	61.43	0	0	11	72.73	Third isotopic peak/13C3 label for SILAC		486	0.6102	0.0402	16.3184	58539.2	127	486	0	C - 16.72 - 2.74	M - 2.64 - 5.60	D - 1.96 - 11.53
28.998	28.988	29.0031	53	124	6	8	111.64	504.91	27.47	100.25	19	89.47	46	45.65	5	20	2	50	nitrosylation		193	0.4015	0.0649	216.581	181846	98	193	2.59	K - 13.64 - 58.95	C - 2.63 - 0.33	W - 1.85 - 1.17
1.8502	1.8451	1.8602	21	46	2	6	44.24	187.3	9.16	75.19	13	100	31	87.1	2	100	4	50	Unannotated mass-shift 1.8502		75	0.5922	0.0512	-13.8425	20783.9	1	75	0	L - 10.08 - 1.00	A - 0.00 - 0.00	A - 0.00 - 0.00
58.0066	57.9966	58.0149	34	23	48	6	71.62	93.65	219.73	75.19	16	87.5	11	54.55	1	100	2	100	Iodoacetic acid derivative		111	0.2861	0.0586	-214.521	127487	69	111	5.41	W - 32.00 - 14.20	N - 4.11 - 10.92	K - 3.45 - 10.50
0.0642	0.0565	0.0688	248	181	6	16	522.41	737	27.47	200.49	177	70.06	131	83.21	4	100	10	50	Unannotated mass-shift 0.0366	Unannotated mass-shift 0.0366	452	0.6576	0.0533	10.3996	45717.5	19	452	0.88	C - 10.18 - 0.25	W - 8.18 - 1.00	M - 4.20 - 1.33
-2.0164	-2.0205	-2.0113	35	37	2	14	73.73	150.66	9.16	175.43	18	94.44	32	81.25	2	100	9	66.67	2-amino-3-oxo-butanoic_acid		87	0.6122	0.054	-208.901	153408	17	87	4.6	C - 185.88 - 4.08	Y - 4.37 - 1.50	W - 3.05 - 0.33
-14.016	-14.026	-14.006	18	19	2	9	37.92	77.37	9.16	112.78	8	50	9	33.33	1	0	4	0	Third isotopic peak/13C3 label for SILAC	Pyro-glu from Q/Loss of ammonia	48	0.4528	0.0509	-103.37	7485.18	40	48	2.08	T - 9.31 - 21.33	P - 2.47 - 8.00	E - 1.36 - 2.83
170.115	170.105	170.125	8	17	0	12	16.85	69.22	0	150.37	4	50	6	66.67	0	0	2	50	Acetylation	Addition of lysine due to transpeptidation/Addition of K	37	0.4187	0.0247	-286.037	49807.7	32	37	16.22	K - 6.19 - 8.73	A - 3.87 - 12.41	S - 2.56 - 5.44
-1.041	-1.051	-1.0368	275	222	19	28	579.28	903.95	86.98	350.86	191	91.1	158	84.81	11	90.91	18	55.56	Lysine oxidation to aminoadipic semialdehyde		542	0.6488	0.0489	24.6499	83392.9	23	542	1.85	K - 8.50 - 8.63	V - 3.50 - 6.67	H - 1.54 - 0.75
-3.995	-4.005	-3.9899	17	52	1	11	35.81	211.74	4.58	137.84	8	100	19	73.68	1	0	4	75	Pyro-Glu from E + Methylation		81	0.3793	0.0454	322.968	126042	65	81	38.27	M - 27.85 - 30.23	D - 3.21 - 9.67	V - 1.79 - 9.67
63.9818	63.9718	63.9918	18	62	4	70	37.92	252.45	18.31	877.16	6	33.33	17	17.65	2	50	13	0	Tryptophan oxidation to dihydroxy-N-formaylkynurenine		154	0.2734	0.0007	91.6247	100805	117	154	7.14	I - 5.93 - 29.68	C - 4.41 - 0.67	P - 3.66 - 34.74
89.013	89.003	89.023	1	7	0	31	2.11	28.5	0	388.46	1	0	6	50	0	0	7	28.57	Iodoacetamide derivative/Addition of Glycine/Addition of G	dihydroxy	39	0.2829	0.0422	-259.531	62105.1	22	39	0	P - 7.48 - 13.33	G - 1.80 - 4.42	A - 1.04 - 2.29
-0.0756	-0.0856	-0.0656	336	302	21	50	707.78	1229.7	96.13	626.54	247	65.59	218	80.73	15	66.67	33	57.58	Unannotated mass-shift -0.0358	Unannotated mass-shift -0.0358	709	0.6953	0.0444	36.0987	83862.9	23	709	0	N - 3.17 - 2.81	I - 2.87 - 2.82	V - 2.29 - 4.36
451.172	451.162	451.182	2	6	0	10	4.21	24.43	0	125.31	1	0	1	0	0	0	1	0	Unannotated mass-shift 451.1724		18	NaN	NaN	NaN	NaN	4	18	5.56	P - 4.11 - 1.33	G - 3.36 - 1.50	A - 2.74 - 1.10
-42.0438	-42.0507	-42.0338	2	3	0	11	4.21	12.22	0	137.84	2	50	1	0	0	0	2	100	Unannotated mass-shift -42.0438		16	0.8193	0.005	-225.643	4734.51	14	16	0	I - 8.68 - 5.20	Y - 5.65 - 1.60	L - 2.16 - 3.00
13.9786	13.9686	13.9837	44	8	10	9	92.69	32.57	45.78	112.78	14	85.71	7	85.71	3	66.67	5	40	proline oxidation to pyroglutamic acid/Tryptophan oxidation to oxolactone/aldehyde and ketone modifications		71	0.3453	0.0328	-264.649	119436	42	71	1.41	Y - 27.29 - 23.17	W - 4.94 - 1.33	D - 1.02 - 1.98
-2.0522	-2.0577	-2.0422	33	58	0	21	69.51	236.17	0	263.15	19	73.68	45	84.44	0	0	10	90	Unannotated mass-shift -0.0358	2-amino-3-oxo-butanoic_acid	110	0.6616	0.0431	-30.3878	62144.9	17	110	4.55	K - 7.34 - 5.50	D - 3.43 - 2.70	F - 2.48 - 1.50
0.9486	0.943	0.9586	210	259	2	44	442.36	1054.61	9.16	551.36	162	74.69	181	76.8	2	100	26	53.85	First isotopic peak	Unannotated mass-shift -0.0460	513	0.6801	0.0534	-23.8274	47552.5	55	513	1.56	N - 6.52 - 13.81	W - 2.83 - 1.00	L - 1.47 - 8.02
140.096	140.086	140.106	1	7	0	10	2.11	28.5	0	125.31	1	100	2	50	0	0	2	0	mTRAQ light/Water quenched monolink of DMP crosslinker		18	0.4299	NaN	-447.182	125832	13	18	61.11	M - 4.61 - 1.00	V - 4.18 - 4.50	L - 4.01 - 5.17
126.99	126.98	127	1	0	0	16	2.11	0	0	200.49	1	0	0	0	0	0	5	0	Unannotated mass-shift 126.9896		17	NaN	NaN	NaN	NaN	10	17	0	E - 3.64 - 1.89	G - 3.48 - 3.89	P - 3.31 - 2.68
46.0038	45.9938	46.0138	8	41	4	7	16.85	166.95	18.31	87.72	3	100	14	42.86	1	0	3	0	Oxidation or Hydroxylation	hydroxymethyl/formaldehyde induced modifications	60	0.4566	0.0172	-226.363	136097	21	60	0	W - 7.40 - 1.00	P - 5.32 - 9.05	K - 3.51 - 3.25
1.947	1.9401	1.9535	29	222	1	21	61.09	903.95	4.58	263.15	27	92.59	160	79.38	1	0	15	86.67	First isotopic peak	Unannotated mass-shift 0.9374	273	0.6621	0.0383	-27.7	67776.4	16	273	0.37	G - 3.54 - 6.33	M - 1.87 - 0.50	E - 1.60 - 1.33
-1.1126	-1.1226	-1.1064	89	83	10	16	187.48	337.96	45.78	200.49	66	93.94	69	88.41	5	100	9	100	Loss of C-terminal K from Heavy Chain of MAb/Deletion of K	Unannotated mass-shift 126.9896	200	0.7349	0.0332	-25.3428	19212.5	1	200	0	I - 11.69 - 0.50	G - 4.48 - 0.50	A - 0.00 - 0.00
69.9374	69.9274	69.9474	10	0	0	50	21.06	0	0	626.54	4	50	0	0	0	0	8	0	dihydroxy	Replacement of 2 protons by calcium	60	NaN	NaN	-110.8	27229.3	51	60	3.33	P - 4.65 - 19.23	G - 2.64 - 15.05	A - 1.08 - 5.53
0.1216	0.1119	0.1262	41	79	5	6	86.37	321.68	22.89	75.19	33	81.82	56	85.71	4	75	2	100	Unannotated mass-shift 0.1216		130	0.6947	0.0513	32.6254	30455.7	5	130	0	M - 20.95 - 1.75	E - 3.84 - 1.00	Q - 2.95 - 0.58
-128.059	-128.069	-128.049	1	8	5	7	2.11	32.57	22.89	87.72	1	100	5	20	3	0	3	0	Deletion of Q		21	0.613	NaN	-181.57	NaN	14	21	19.05	Q - 15.37 - 8.50	M - 4.28 - 1.00	N - 1.55 - 0.83
-118.085	-118.095	-118.075	0	36	2	0	0	146.59	9.16	0	0	0	1	0	1	0	0	0	Unannotated mass-shift -118.0854		38	NaN	NaN	NaN	NaN	32	38	0	P - 7.05 - 18.29	G - 2.04 - 7.29	A - 2.00 - 6.43
218.169	218.159	218.179	6	8	0	16	12.64	32.57	0	200.49	2	100	5	100	0	0	4	100	Michael addition of BHT quinone methide to Cysteine and Lysine		30	0.25	0.0101	880.131	201165	2	30	3.33	H - 15.76 - 0.67	E - 8.01 - 0.83	P - 1.03 - 0.17
101.929	101.919	101.939	2	0	0	20	4.21	0	0	250.62	2	100	0	0	0	0	5	0	Replacement of 2 protons by calcium	Tryptophan oxidation to dihydroxy-N-formaylkynurenine	22	0.3028	NaN	-283.944	84.806	12	22	0	P - 2.97 - 2.89	Q - 2.88 - 1.36	G - 2.86 - 3.83
-71.0744	-71.0844	-71.0644	8	15	0	13	16.85	61.08	0	162.9	1	100	6	83.33	0	0	6	33.33	Iodoacetamide derivative/Addition of Glycine/Addition of G	Loss of C-terminal K from Heavy Chain of MAb/Deletion of K	36	0.4791	0.1001	150.468	193605	29	36	0	V - 9.38 - 22.54	T - 1.14 - 1.89	L - 0.87 - 2.50
-89.0306	-89.0406	-89.0206	12	50	0	2	25.28	203.59	0	25.06	7	0	25	0	0	0	2	0	Removal of initiator methionine from protein N-terminus, then acetylation of the new N-terminus		64	NaN	NaN	NaN	NaN	57	64	76.56	M - 20.41 - 19.43	Y - 2.49 - 2.87	T - 2.48 - 8.10
134.091	134.081	134.101	2	0	0	8	4.21	0	0	100.25	2	50	0	0	0	0	2	100	Unannotated mass-shift 134.0914		10	0.7421	0.0069	-745.526	192769	0	10	0	A - 0.00 - 0.00	A - 0.00 - 0.00	A - 0.00 - 0.00
-0.9216	-0.9316	-0.9116	163	180	0	11	343.36	732.93	0	137.84	98	90.82	127	82.68	0	0	6	66.67	Unannotated mass-shift 0.0366	Unannotated mass-shift -0.9582	351	0.6662	0.0428	20.8005	38730.3	7	351	0.28	F - 6.03 - 1.50	M - 4.28 - 0.50	W - 2.22 - 0.10
-2.0852	-2.0887	-2.0752	16	36	0	13	33.7	146.59	0	162.9	14	92.86	28	78.57	0	0	8	75	Unannotated mass-shift -2.0852		65	0.6219	0.0496	-28.2021	14881.1	2	65	0	H - 3.94 - 0.17	S - 2.76 - 0.37	L - 2.69 - 0.53
-28.0292	-28.0392	-28.0192	23	13	0	12	48.45	52.93	0	150.37	3	0	5	20	0	0	2	0	Methylation	Unannotated mass-shift -42.0438	48	NaN	NaN	NaN	NaN	35	48	8.33	V - 9.31 - 27.00	E - 3.84 - 7.00	M - 0.86 - 0.50
-0.819	-0.826	-0.809	47	61	0	0	99	248.38	0	0	28	92.86	13	84.62	0	0	0	0	Unannotated mass-shift -0.8190		108	0.6945	0.0272	20.0558	146015	4	108	0.93	F - 14.07 - 2.00	W - 9.72 - 0.25	M - 3.74 - 0.25
1.078	1.0731	1.0873	40	153	11	18	84.26	622.99	50.36	225.56	37	86.49	119	84.03	4	100	12	66.67	Unannotated mass-shift 1.0682		222	0.6778	0.0431	31.2081	56738.8	12	222	0.9	C - 6.45 - 0.10	Q - 2.53 - 1.20	L - 2.10 - 2.50
69.0616	69.0516	69.0716	1	1	2	13	2.11	4.07	9.16	162.9	1	100	1	0	1	0	3	0	amidination of lysines or N-terminal amines with methyl acetimidate	di-Methylation/Acetaldehyde +28/Ethylation	17	NaN	NaN	-290.017	NaN	1	17	0	Q - 3.62 - 0.14	P - 3.53 - 0.29	E - 2.75 - 0.14
-94.0428	-94.0528	-94.0328	1	3	0	8	2.11	12.22	0	100.25	1	0	1	0	0	0	1	0	Dehydroalanine (from Tyrosine)		12	NaN	NaN	NaN	NaN	3	12	0	T - 17.46 - 3.00	A - 0.00 - 0.00	A - 0.00 - 0.00
372.164	372.154	372.174	1	30	2	0	2.11	122.16	9.16	0	1	0	7	0	2	50	0	0	Unannotated mass-shift 372.1644		33	0.7219	NaN	34.5935	NaN	2	33	6.06	M - 9.98 - 0.33	K - 5.67 - 0.50	D - 3.60 - 0.33
-0.891	-0.901	-0.8882	68	82	2	5	143.24	333.89	9.16	62.65	46	91.3	58	81.03	2	100	3	66.67	Unannotated mass-shift -0.8910		155	0.7228	0.0376	1.9936	88784.2	4	155	0	D - 4.20 - 0.78	V - 3.35 - 1.11	F - 2.35 - 0.33
-2.0062	-2.0113	-1.999	22	38	0	10	46.34	154.73	0	125.31	16	81.25	32	81.25	0	0	2	50	2-amino-3-oxo-butanoic_acid		71	0.5105	0.033	-51.8722	45300	17	71	2.82	C - 197.31 - 4.33	M - 6.12 - 1.74	T - 2.30 - 2.24
1.9218	1.9136	1.9275	30	138	1	6	63.19	561.91	4.58	75.19	23	100	88	85.23	1	100	5	40	Deamidation	Unannotated mass-shift 0.9374	174	0.6488	0.0468	157.191	192084	7	174	0	V - 3.26 - 1.89	E - 1.83 - 0.67	L - 1.60 - 1.11
91.0052	90.9952	91.0152	1	1	0	8	2.11	4.07	0	100.25	1	100	1	100	0	0	2	50	Unannotated mass-shift 91.0052		10	0.7395	0.0148	-94.2097	55034.8	0	10	0	A - 0.00 - 0.00	A - 0.00 - 0.00	A - 0.00 - 0.00
1.1062	1.1014	1.1162	25	99	12	8	52.66	403.11	54.93	100.25	17	70.59	69	82.61	2	100	6	83.33	Second isotopic peak	Unannotated mass-shift -0.8910	144	0.6482	0.0416	136.792	177323	7	144	0	C - 55.28 - 0.50	M - 8.55 - 1.00	E - 4.12 - 1.50
-172.149	-172.159	-172.139	0	1	0	8	0	4.07	0	100.25	0	0	1	0	0	0	1	0	Unannotated mass-shift -172.1494		9	NaN	NaN	NaN	NaN	1	9	0	E - 9.61 - 0.50	S - 7.52 - 0.50	A - 0.00 - 0.00
26.016	26.006	26.026	18	40	1	2	37.92	162.87	4.58	25.06	9	44.44	13	30.77	1	100	2	0	Acetaldehyde +26		61	0.4226	0.0178	410.713	42896.1	59	61	78.69	M - 22.16 - 21.83	N - 4.27 - 9.70	V - 2.52 - 12.33
417.713	417.703	417.723	24	0	83	1	50.56	0	379.95	12.53	2	50	0	0	2	50	1	100	Unannotated mass-shift 417.7134		108	NaN	NaN	-26.4449	229.27	1	108	0.93	K - 22.67 - 1.00	A - 0.00 - 0.00	A - 0.00 - 0.00
52.9918	52.9818	53.0018	1	41	0	0	2.11	166.95	0	0	1	100	9	77.78	0	0	0	0	Amidation	trifluoroleucine replacement of leucine	42	0.2912	0.0126	207.575	62246	2	42	0	T - 17.46 - 2.00	A - 0.00 - 0.00	A - 0.00 - 0.00
79.9674	79.9574	79.9734	1	41	0	3	2.11	166.95	0	37.59	1	0	19	68.42	0	0	3	33.33	Phosphorylation		45	0.489	0.0385	72.9605	2182.24	22	45	15.56	S - 6.09 - 8.92	T - 2.97 - 3.74	G - 1.74 - 4.28
16.0208	16.0108	16.0308	119	89	8	1	250.67	362.39	36.62	12.53	40	60	50	54	4	50	1	100	Deuterium Methylation of Lysine		216	0.4068	0.0338	-132.248	105672	143	216	2.31	C - 8.07 - 1.49	P - 4.62 - 53.48	K - 1.40 - 8.81
105.005	104.995	105.015	0	1	0	24	0	4.07	0	300.74	0	0	1	0	0	0	5	0	Iodoacetamide derivative/Addition of Glycine/Addition of G	cysteine oxidation to cysteic acid	25	NaN	NaN	NaN	NaN	20	25	0	P - 6.17 - 10.00	Q - 2.08 - 1.64	G - 2.03 - 4.52
2.064	2.058	2.0715	8	85	1	9	16.85	346.11	4.58	112.78	8	87.5	72	83.33	1	100	8	87.5	First isotopic peak	Unannotated mass-shift 1.0682	104	0.688	0.0315	-22.3256	73399.7	1	104	0	D - 4.32 - 0.20	G - 3.58 - 0.40	T - 3.49 - 0.20
69.021	69.011	69.031	0	4	0	17	0	16.29	0	213.02	0	0	4	100	0	0	7	71.43	Iodoacetamide derivative/Addition of Glycine/Addition of G	formaldehyde adduct	21	0.6222	0.0258	-97.0386	136385	14	21	38.1	Y - 3.53 - 1.00	H - 3.38 - 1.00	V - 2.59 - 3.00
-57.0208	-57.0308	-57.0108	22	4	198	1	46.34	16.29	906.39	12.53	8	75	2	50	31	87.1	1	0	Deletion of G		225	0.4023	0.0818	50.0071	6101.46	216	225	7.56	C - 535.11 - 149.36	G - 1.57 - 37.76	W - 0.42 - 0.58
0.8696	0.8596	0.8744	117	65	0	10	246.46	264.67	0	125.31	90	90	51	90.2	0	0	7	42.86	Amidation	Unannotated mass-shift 1.8502	192	0.6377	0.0418	7.4345	20403.3	1	192	0	A - 6.65 - 0.67	S - 5.01 - 0.33	A - 0.00 - 0.67
16.9784	16.9684	16.9882	51	42	4	2	107.43	171.02	18.31	25.06	27	70.37	18	38.89	2	50	1	0	Oxidation or Hydroxylation	Deamidation	102	0.3987	0.0612	-100.155	49330.5	69	102	2.94	P - 4.78 - 26.71	W - 3.38 - 1.50	N - 2.24 - 5.95
60.0392	60.0306	60.0492	7	114	37	1	14.75	464.19	169.38	12.53	4	100	23	30.43	3	66.67	1	0	First isotopic peak	Propionate labeling reagent heavy form (+3amu), N-term &amp; K	159	0.4184	0.0396	563.79	94941.1	119	159	47.17	S - 4.38 - 34.64	N - 3.59 - 16.45	V - 3.39 - 33.42
104.062	104.052	104.072	6	3	1	11	12.64	12.22	4.58	137.84	4	100	2	100	1	100	3	100	tris adduct causes 104 Da addition at asparagine-succinimide intermediate		21	0.3062	0.0367	90.7581	420259	17	21	57.14	N - 5.73 - 3.75	A - 5.28 - 9.00	L - 1.19 - 2.00
69.9648	69.9614	69.9748	8	0	1	25	16.85	0	4.58	313.27	5	100	0	0	1	0	6	0	Oxidation or Hydroxylation	trifluoroleucine replacement of leucine	34	0.2117	0.0252	-127.963	35500.2	29	34	0	E - 4.03 - 6.08	P - 3.41 - 8.02	G - 2.00 - 6.48
58.9998	58.9922	59.0098	11	29	0	6	23.17	118.08	0	75.19	9	88.89	18	38.89	0	0	1	0	First isotopic peak	Iodoacetic acid derivative	46	0.4488	0.03	-121.897	169485	16	46	6.52	C - 48.37 - 1.00	W - 5.18 - 0.53	N - 3.52 - 2.17
2.0304	2.0204	2.036	107	227	5	7	225.39	924.31	22.89	87.72	84	92.86	190	70	3	66.67	6	50	Third isotopic peak/13C3 label for SILAC	Amidation	348	0.5364	0.0429	137.401	381140	66	348	1.44	C - 4.70 - 0.40	A - 1.86 - 12.30	M - 1.84 - 2.03
53.9462	53.9362	53.9562	5	0	4	10	10.53	0	18.31	125.31	5	60	0	0	2	0	5	0	Oxidation or Hydroxylation	Replacement of 2 protons by calcium	19	0.1432	0.0074	-2.4325	27301.2	14	19	21.05	P - 3.18 - 3.61	G - 3.16 - 4.94	A - 1.50 - 2.10
-18.0118	-18.0218	-18.0089	31	11	2	5	65.3	44.79	9.16	62.65	12	100	6	100	1	100	2	50	Dehydration/Pyro-glu from E		49	0.409	0.0328	-44.5185	178538	47	49	28.57	E - 3.54 - 8.67	D - 3.08 - 6.70	T - 2.29 - 6.17
347.161	347.151	347.171	0	0	17	5	0	0	77.82	62.65	0	0	0	0	3	66.67	1	0	Unannotated mass-shift 347.1608		22	0.3724	0.0998	-110.286	10384.4	8	22	0	K - 6.94 - 2.45	D - 3.24 - 1.20	S - 2.25 - 1.20
0.1448	0.1414	0.1532	36	37	2	5	75.83	150.66	9.16	62.65	27	77.78	30	86.67	2	50	1	100	Unannotated mass-shift 0.1448		80	0.6682	0.0434	-28.6947	6915.57	0	80	0	A - 0.00 - 0.00	A - 0.00 - 0.00	A - 0.00 - 0.00
472.288	472.278	472.298	5	0	48	0	10.53	0	219.73	0	1	0	0	0	1	0	0	0	Unannotated mass-shift 472.2880		53	NaN	NaN	NaN	NaN	1	53	1.89	D - 21.62 - 1.00	A - 0.00 - 0.00	A - 0.00 - 0.00
3.8586	3.8499	3.8686	24	4	0	6	50.56	16.29	0	75.19	7	100	4	75	0	0	4	100	Second isotopic peak	Unannotated mass-shift 1.8502	33	0.2983	0.0283	-282.253	94161.6	0	33	0	A - 0.00 - 0.00	A - 0.00 - 0.00	A - 0.00 - 0.00
-102.563	-102.573	-102.553	0	1	21	0	0	4.07	96.13	0	0	0	1	0	1	0	0	0	Unannotated mass-shift -102.5634		22	NaN	NaN	NaN	NaN	21	22	0	Q - 16.87 - 14.00	R - 9.07 - 7.00	A - 0.00 - 0.00
56.999	56.9942	57.009	26	3	0	4	54.77	12.22	0	50.12	13	100	3	0	0	0	2	0	Unannotated mass-shift 0.9374	Diethylation, analogous to Dimethylation	33	0.3489	0.0393	-3.179	14717.1	19	33	12.12	H - 6.65 - 2.67	D - 3.91 - 3.43	T - 2.09 - 2.27
13.0032	12.9932	13.0132	24	97	5	5	50.56	394.97	22.89	62.65	14	92.86	41	63.41	2	50	3	66.67	Loss of O2; nitro photochemical decomposition		131	0.4866	0.025	204.079	211774	60	131	21.37	Y - 7.70 - 9.34	C - 3.22 - 0.25	M - 2.58 - 2.58
196.044	196.034	196.054	4	0	115	0	8.43	0	526.44	0	2	50	0	0	19	89.47	0	0	Unannotated mass-shift 196.0442		119	0.311	0.0422	211.792	1385.11	112	119	21.85	E - 9.62 - 56.08	G - 2.32 - 29.06	R - 1.58 - 6.50
-2.0998	-2.1046	-2.096	5	15	0	12	10.53	61.08	0	150.37	5	100	14	85.71	0	0	5	80	Unannotated mass-shift -2.0998		35	0.6445	0.0625	-60.7017	28661.4	0	35	0	A - 0.00 - 0.00	A - 0.00 - 0.00	A - 0.00 - 0.00
91.9106	91.9006	91.9206	0	0	0	10	0	0	0	125.31	0	0	0	0	0	0	3	0	Replacement of 2 protons by calcium	trifluoroleucine replacement of leucine	10	NaN	NaN	NaN	NaN	2	10	0	P - 5.00 - 0.81	G - 2.91 - 0.65	Q - 2.74 - 0.22
-2.0632	-2.0732	-2.0577	23	50	1	15	48.45	203.59	4.58	187.96	17	94.12	37	86.49	1	100	12	75	Unannotated mass-shift 0.0366	Unannotated mass-shift -2.0998	91	0.6523	0.0363	-5.9641	103831	6	91	2.2	I - 9.74 - 2.50	K - 3.78 - 1.00	V - 2.01 - 1.00
78.9694	78.9594	78.9794	22	0	0	15	46.34	0	0	187.96	11	90.91	0	0	0	0	3	66.67	amidination of lysines or N-terminal amines with methyl acetimidate	Replacement of 2 protons by calcium	37	0.4351	0.0444	-112.42	26701.4	4	37	0	C - 64.49 - 0.33	Y - 6.60 - 0.53	E - 4.16 - 0.87
358.158	358.148	358.168	3	0	8	5	6.32	0	36.62	62.65	1	0	0	0	3	100	1	0	Unannotated mass-shift 358.1584		16	0.742	0.0083	-120.103	11187.3	8	16	18.75	P - 9.62 - 6.23	E - 1.68 - 0.70	G - 1.19 - 1.07
319.15	319.14	319.16	0	10	0	5	0	40.72	0	62.65	0	0	1	100	0	0	1	100	Unannotated mass-shift 319.1498		15	0.1908	0.0022	403.972	2976.67	2	15	13.33	A - 9.98 - 2.00	A - 0.00 - 2.00	A - 0.00 - 2.00
0.9142	0.9042	0.9199	146	200	11	29	307.55	814.37	50.36	363.39	113	87.61	141	80.85	5	100	15	66.67	Third isotopic peak/13C3 label for SILAC	Unannotated mass-shift -2.0998	385	0.6407	0.0444	-38.2713	46479.2	4	385	0.26	Q - 8.44 - 1.33	G - 4.48 - 2.00	Y - 4.12 - 0.33
0.138	0.1344	0.1414	21	14	1	5	44.24	57.01	4.58	62.65	16	87.5	14	78.57	1	100	2	50	Unannotated mass-shift 0.1448		44	0.6904	0.0529	7.5528	14123.3	0	44	0	A - 0.00 - 0.00	A - 0.00 - 0.00	A - 0.00 - 0.00
-0.1382	-0.1421	-0.1309	84	62	6	10	176.94	252.45	27.47	125.31	61	80.33	40	75	3	66.67	5	80	Unannotated mass-shift -0.1382		161	0.7561	0.0435	-27.352	39104.2	2	161	0.62	D - 3.60 - 0.33	S - 3.22 - 0.43	L - 2.40 - 0.48
-142.14	-142.15	-142.13	0	0	0	5	0	0	0	62.65	0	0	0	0	0	0	1	0	hydroxymethyl/formaldehyde induced modifications	Unannotated mass-shift -172.1494	5	NaN	NaN	NaN	NaN	3	5	0	A - 4.18 - 1.26	E - 3.11 - 0.49	T - 2.83 - 0.49
130.005	129.995	130.015	0	0	0	5	0	0	0	62.65	0	0	0	0	0	0	1	0	Third isotopic peak/13C3 label for SILAC	Unannotated mass-shift 126.9896	5	NaN	NaN	NaN	NaN	4	5	0	P - 12.34 - 4.00	A - 0.00 - 0.00	A - 0.00 - 0.00
197.116	197.106	197.121	2	0	0	10	4.21	0	0	125.31	1	0	0	0	0	0	2	0	Iodoacetamide derivative/Addition of Glycine/Addition of G	mTRAQ light/Water quenched monolink of DMP crosslinker	12	NaN	NaN	NaN	NaN	10	12	58.33	L - 6.39 - 6.33	I - 6.04 - 2.58	T - 1.02 - 0.58
-1.9166	-1.9213	-1.9126	10	26	0	1	21.06	105.87	0	12.53	8	100	17	70.59	0	0	1	0	Lysine oxidation to aminoadipic semialdehyde	Unannotated mass-shift -0.8910	37	0.6483	0.0583	-82.3679	46900.2	2	37	2.7	M - 14.97 - 0.50	N - 4.33 - 0.33	G - 2.98 - 0.67
401.118	401.108	401.128	0	1	0	5	0	4.07	0	62.65	0	0	1	100	0	0	1	0	Unannotated mass-shift 401.1182		6	0.4356	NaN	193.23	NaN	0	6	0	A - 0.00 - 0.00	A - 0.00 - 0.00	A - 0.00 - 0.00
0.9256	0.9199	0.9315	98	202	0	26	206.43	822.51	0	325.8	84	78.57	141	76.6	0	0	18	38.89	Third isotopic peak/13C3 label for SILAC	Unannotated mass-shift -2.0852	327	0.6958	0.0501	-23.731	110152	9	327	0	H - 6.83 - 1.30	I - 3.38 - 1.30	M - 3.33 - 0.50
2.079	2.0715	2.0838	4	78	1	8	8.43	317.6	4.58	100.25	4	100	54	87.04	1	100	5	100	First isotopic peak	Unannotated mass-shift 1.0682	91	0.682	0.0331	-65.4915	46551.9	7	91	0	M - 9.41 - 1.10	Q - 3.98 - 1.10	I - 3.34 - 1.00
361.241	361.231	361.251	0	0	1	6	0	0	4.58	75.19	0	0	0	0	1	100	2	100	Unannotated mass-shift 361.2412		7	0.7618	0.0098	-362.247	72367.3	0	7	0	A - 0.00 - 0.00	A - 0.00 - 0.00	A - 0.00 - 0.00
-84.1864	-84.1964	-84.1823	0	0	72	0	0	0	329.6	0	0	0	0	0	1	0	0	0	Unannotated mass-shift -84.1864		72	NaN	NaN	NaN	NaN	7	72	0	C - 83.96 - 0.76	K - 3.54 - 1.09	L - 3.28 - 2.28
-1.0016	-1.011	-0.9916	479	408	69	47	1009	1661.31	315.86	588.95	279	86.38	303	78.22	14	85.71	40	67.5	Half of a disulfide bridge		1000	0.6017	0.0414	-3.4674	91939.6	130	1000	1.6	C - 20.59 - 3.46	M - 3.97 - 8.63	N - 3.33 - 16.65
-18.006	-18.0089	-17.996	31	8	0	6	65.3	32.57	0	75.19	12	100	6	66.67	0	0	3	0	Dehydration/Pyro-glu from E		45	0.4724	0.0344	240.522	167288	38	45	40	E - 3.75 - 7.42	V - 2.43 - 7.67	Q - 2.22 - 3.33
386.183	386.178	386.193	0	0	0	5	0	0	0	62.65	0	0	0	0	0	0	1	0	Methylation	Unannotated mass-shift 372.1644	5	NaN	NaN	NaN	NaN	5	5	100	G - 3.13 - 1.75	P - 3.09 - 1.25	H - 2.36 - 0.25
58.0232	58.0149	58.0332	45	75	3	2	94.79	305.39	13.73	25.06	16	93.75	45	84.44	2	100	2	100	2,3-dihydro-2,2-dimethyl-7-benzofuranol N-methyl carbamate		125	0.4135	0.0331	-294.941	168677	42	125	9.6	W - 8.95 - 2.42	F - 3.52 - 5.25	Y - 3.11 - 2.64
-1.1002	-1.1064	-1.0964	67	72	3	13	141.13	293.17	13.73	162.9	50	100	47	80.85	2	100	6	83.33	First isotopic peak	Unannotated mass-shift -2.0998	154	0.6834	0.0417	-78.5867	87278	3	154	0.65	I - 11.69 - 1.50	E - 6.41 - 1.00	L - 1.68 - 0.50
126.958	126.957	126.968	0	0	0	11	0	0	0	137.84	0	0	0	0	0	0	3	0	Unannotated mass-shift -0.0358	Unannotated mass-shift 126.9896	11	NaN	NaN	NaN	NaN	10	11	18.18	P - 3.66 - 2.96	G - 3.02 - 3.37	A - 1.72 - 1.73
411.287	411.277	411.297	0	0	0	6	0	0	0	75.19	0	0	0	0	0	0	1	100	Unannotated mass-shift 411.2866		6	0.723	0.0009	606.263	848.936	4	6	0	K - 19.84 - 3.50	N - 3.25 - 0.50	A - 0.00 - 0.00
-1.926	-1.9333	-1.9213	6	25	3	8	12.64	101.8	13.73	100.25	5	100	22	90.91	3	100	3	100	Lysine oxidation to aminoadipic semialdehyde	Unannotated mass-shift -0.8910	42	0.6744	0.0429	-81.285	79958.7	2	42	0	V - 6.03 - 1.00	L - 5.04 - 1.00	A - 0.00 - 0.00
2.8078	2.7978	2.8178	13	11	1	4	27.38	44.79	4.58	50.12	8	87.5	6	83.33	1	100	1	100	Unannotated mass-shift 2.8078		29	0.4577	0.0533	-182.491	91633.5	0	29	0	A - 0.00 - 0.00	A - 0.00 - 0.00	A - 0.00 - 0.00
-43.0022	-43.0122	-42.9922	0	6	3	10	0	24.43	13.73	125.31	0	0	1	0	1	0	1	0	Methylation	Deletion of G	19	NaN	NaN	NaN	NaN	3	19	0	C - 110.71 - 0.43	V - 3.45 - 0.86	S - 2.78 - 0.55
0.0734	0.0688	0.0787	116	114	5	16	244.35	464.19	22.89	200.49	86	68.6	88	81.82	3	66.67	8	37.5	Unannotated mass-shift 0.0366	Unannotated mass-shift 0.0366	250	0.6759	0.0467	14.7806	67395.2	10	250	0	M - 5.99 - 1.00	D - 4.04 - 1.87	F - 3.85 - 1.37
-3.2966	-3.3066	-3.2866	4	3	0	4	8.43	12.22	0	50.12	3	100	3	66.67	0	0	1	0	Unannotated mass-shift -3.2966		11	0.5637	0.0287	-263.992	74527.5	0	11	0	A - 0.00 - 0.00	A - 0.00 - 0.00	A - 0.00 - 0.00
312.215	312.205	312.225	1	2	0	7	2.11	8.14	0	87.72	1	100	1	0	0	0	3	33.33	Unannotated mass-shift 241.1786	Acrylamide adduct/Addition of A	10	NaN	NaN	13.854	146.858	7	10	40	S - 9.04 - 4.21	Y - 3.83 - 0.54	N - 2.47 - 0.67
0.084	0.0787	0.0868	68	101	3	7	143.24	411.26	13.73	87.72	51	64.71	77	90.91	3	100	4	75	Deamidation	Unannotated mass-shift -0.8910	179	0.6508	0.0394	12.4626	41332.1	5	179	0	C - 30.95 - 0.20	S - 4.51 - 1.50	D - 2.88 - 0.67
-1.9918	-1.999	-1.9858	13	42	2	8	27.38	171.02	9.16	100.25	8	100	34	82.35	1	100	6	50	Second isotopic peak	Pyro-Glu from E + Methylation	65	0.5131	0.0604	17.6849	32546.2	13	65	1.54	M - 8.52 - 1.85	D - 3.33 - 2.00	K - 2.79 - 1.60
0.1616	0.1532	0.1716	80	51	2	3	168.52	207.66	9.16	37.59	52	76.92	29	82.76	1	100	2	50	Deamidation	Unannotated mass-shift -0.8190	135	0.6365	0.0511	45.3579	102776	12	135	0	Q - 3.87 - 1.83	T - 2.30 - 1.58	E - 2.00 - 1.25
1.8788	1.8688	1.8881	35	117	2	16	73.73	476.41	9.16	200.49	33	93.94	84	78.57	2	50	9	77.78	Unannotated mass-shift 0.0366	Unannotated mass-shift 1.8502	171	0.6635	0.0516	-29.7882	37687.4	4	171	0	T - 6.55 - 1.50	L - 3.78 - 1.50	P - 1.54 - 0.50
158.951	158.941	158.961	0	0	0	6	0	0	0	75.19	0	0	0	0	0	0	2	0	Unannotated mass-shift 158.9506		6	NaN	NaN	NaN	NaN	1	6	0	E - 6.41 - 0.33	P - 4.11 - 0.33	G - 2.98 - 0.33
465.209	465.199	465.219	1	3	1	8	2.11	12.22	4.58	100.25	1	0	1	100	1	0	1	100	Unannotated mass-shift 465.2092		13	0.4583	0.0016	-200.603	7913.35	8	13	7.69	T - 8.18 - 3.75	G - 4.48 - 4.00	E - 0.60 - 0.25
252.028	252.018	252.038	0	0	0	9	0	0	0	112.78	0	0	0	0	0	0	1	0	Unannotated mass-shift 252.0278		9	NaN	NaN	NaN	NaN	6	9	0	P - 3.57 - 1.73	A - 3.38 - 2.03	G - 3.33 - 2.23
-0.1636	-0.1683	-0.1548	50	42	1	3	105.32	171.02	4.58	37.59	35	88.57	32	87.5	1	100	2	50	Unannotated mass-shift 1.8502	2-amino-3-oxo-butanoic_acid	96	0.738	0.0381	1.8883	16202.1	3	96	0	I - 23.38 - 3.00	A - 0.00 - 0.00	A - 0.00 - 0.00
146.06	146.05	146.07	0	1	0	6	0	4.07	0	75.19	0	0	1	0	0	0	3	33.33	Fucose		7	0.7992	0.0009	-42.4183	10.5783	1	7	14.29	R - 27.22 - 1.00	A - 0.00 - 0.00	A - 0.00 - 0.00
-2.0246	-2.0346	-2.0205	37	50	4	5	77.94	203.59	18.31	62.65	22	100	41	90.24	2	100	4	100	2-amino-3-oxo-butanoic_acid		97	0.6658	0.0349	-140.286	79383.5	6	97	0	C - 128.98 - 1.00	Y - 16.49 - 2.00	L - 2.02 - 1.20
1.149	1.139	1.159	27	45	1	8	56.87	183.23	4.58	100.25	24	87.5	39	69.23	1	0	6	83.33	First isotopic peak	Unannotated mass-shift 0.1448	80	0.5911	0.0627	29.1093	34027.6	3	80	0	M - 19.96 - 1.00	D - 9.61 - 1.33	A - 1.11 - 0.33
-2.8804	-2.8904	-2.8704	5	3	0	5	10.53	12.22	0	62.65	4	100	3	66.67	0	0	2	50	Unannotated mass-shift -2.8804		13	0.5415	0.0753	-47.3564	60013.1	1	13	0	S - 5.01 - 0.33	V - 4.02 - 0.33	L - 3.36 - 0.33
-39.0472	-39.0572	-39.0372	0	2	0	6	0	8.14	0	75.19	0	0	2	50	0	0	1	0	Oxidation or Hydroxylation	Unannotated mass-shift -55.0428	8	0.4766	NaN	358.363	NaN	3	8	0	Q - 4.22 - 0.50	P - 4.11 - 1.00	I - 3.90 - 0.50
58.9846	58.9746	58.9922	4	13	0	6	8.43	52.93	0	75.19	4	100	7	42.86	0	0	2	50	Deamidation	Iodoacetic acid derivative	23	0.5303	0.0589	-44.8911	115136	4	23	0	N - 9.74 - 1.50	A - 4.57 - 1.83	H - 3.94 - 0.33
-29.9996	-30.0056	-29.9925	45	4	7	5	94.79	16.29	32.04	62.65	4	75	4	100	2	0	1	0	Homoserine		62	0.5435	0.0668	-64.8029	47979.5	59	62	0	T - 15.68 - 53.00	P - 0.63 - 3.00	S - 0.51 - 2.00
185.117	185.107	185.127	4	3	1	3	8.43	12.22	4.58	37.59	1	100	2	100	1	0	2	50	Iodoacetamide derivative/Addition of Glycine/Addition of G	Addition of lysine due to transpeptidation/Addition of K	11	0.3257	0.0041	-127.225	48686.2	5	11	45.45	V - 9.65 - 4.00	W - 5.18 - 0.17	Y - 1.65 - 0.17
1.8008	1.7923	1.8079	12	10	1	5	25.28	40.72	4.58	62.65	12	91.67	6	100	1	0	1	100	Unannotated mass-shift -0.0460	Unannotated mass-shift 1.8502	28	0.6356	0.0388	-32.1561	26480.6	1	28	0	A - 6.65 - 0.67	E - 6.41 - 0.33	A - 0.00 - 0.67
82.0534	82.0434	82.0634	1	0	0	20	2.11	0	0	250.62	1	100	0	0	0	0	6	16.67	amidination of lysines or N-terminal amines with methyl acetimidate	amidination of lysines or N-terminal amines with methyl acetimidate	21	0.4398	0.0336	-405.498	285775	3	21	0	V - 4.53 - 1.13	H - 3.15 - 0.20	M - 2.49 - 0.13
85.932	85.922	85.942	7	0	0	38	14.75	0	0	476.17	3	66.67	0	0	0	0	6	0	cysteine oxidation to cysteic acid	Replacement of 2 protons by calcium	45	NaN	NaN	-209.655	5528.14	23	45	2.22	P - 4.37 - 8.15	G - 3.09 - 7.93	S - 1.41 - 2.15
316.667	316.657	316.677	19	0	58	0	40.02	0	265.51	0	1	100	0	0	1	0	0	0	Unannotated mass-shift 316.6666		77	0.0816	0.0004	526.164	575.453	75	77	97.4	H - 11.82 - 18.75	R - 6.80 - 18.75	N - 6.49 - 18.75
205.134	205.124	205.144	0	0	94	0	0	0	430.31	0	0	0	0	0	1	100	0	0	Acrylamide adduct/Addition of A	Unannotated mass-shift 134.0914	94	NaN	NaN	-319.415	241.11	94	94	97.87	Y - 4.91 - 9.33	S - 3.21 - 20.07	N - 2.76 - 10.00
1.96	1.9535	1.9646	39	154	3	17	82.15	627.06	13.73	213.02	32	75	118	79.66	1	100	13	76.92	Second isotopic peak	Unannotated mass-shift -0.0460	217	0.6839	0.045	-43.0141	49785.8	26	217	0	N - 10.39 - 10.41	I - 1.75 - 1.94	V - 1.23 - 2.66
-128.508	-128.518	-128.498	5	0	24	0	10.53	0	109.87	0	1	0	0	0	1	0	0	0	Unannotated mass-shift -128.5080		29	NaN	NaN	NaN	NaN	29	29	100	E - 9.44 - 14.25	L - 3.30 - 9.50	G - 1.47 - 4.75
56.0292	56.0192	56.0392	6	4	25	12	12.64	16.29	114.44	150.37	4	100	4	25	4	75	5	40	Propionate labeling reagent light form (N-term &amp; K)/Acrolein addition +56		47	0.2367	0.0485	105.666	22436.5	32	47	6.38	W - 5.18 - 1.07	K - 4.68 - 6.60	N - 4.00 - 4.93
210.208	210.203	210.218	0	0	0	4	0	0	0	50.12	0	0	0	0	0	0	1	0	Myristoylation		4	NaN	NaN	NaN	NaN	0	4	0	A - 0.00 - 0.00	A - 0.00 - 0.00	A - 0.00 - 0.00
-145.121	-145.131	-145.111	0	11	0	3	0	44.79	0	37.59	0	0	4	75	0	0	2	50	Pyro-glu from Q/Loss of ammonia	Loss of C-terminal K from Heavy Chain of MAb/Deletion of K	14	0.2628	0.044	634.337	108491	14	14	0	C - 27.64 - 0.50	Q - 9.94 - 5.50	S - 3.22 - 3.00
17.0252	17.0152	17.0352	42	87	0	1	88.47	354.25	0	12.53	20	90	53	86.79	0	0	1	100	deuterated methyl ester		130	0.6402	0.0586	-60.255	50794.7	36	130	1.54	C - 15.23 - 0.71	W - 2.16 - 0.50	A - 1.78 - 6.43
284.184	284.174	284.194	0	1	0	4	0	4.07	0	50.12	0	0	1	100	0	0	1	100	Carbamylation	Unannotated mass-shift 241.1786	5	0.7993	NaN	-245.842	124181	4	5	80	E - 9.61 - 2.00	T - 8.73 - 2.00	A - 0.00 - 0.00
44.0558	44.0458	44.0599	9	4	0	3	18.96	16.29	0	37.59	7	85.71	3	33.33	0	0	1	0	Second isotopic peak	tri-Methylation/Propyl	16	0.3556	0.0583	-155.605	10258.7	3	16	0	F - 9.38 - 1.00	E - 2.52 - 0.39	K - 2.02 - 0.27
117.951	117.945	117.961	2	0	0	5	4.21	0	0	62.65	1	100	0	0	0	0	1	0	Unannotated mass-shift -9.0372	Unannotated mass-shift 126.9896	7	NaN	NaN	-34.835	2337.63	0	7	0	A - 0.00 - 0.00	A - 0.00 - 0.00	A - 0.00 - 0.00
124.068	124.058	124.078	0	0	0	5	0	0	0	62.65	0	0	0	0	0	0	2	50	d5-phenyl isocyanate		5	0.5876	NaN	41.7338	NaN	0	5	0	A - 0.00 - 0.00	A - 0.00 - 0.00	A - 0.00 - 0.00
198.173	198.163	198.183	0	0	0	4	0	0	0	50.12	0	0	0	0	0	0	1	100	Diphthamide	Diethylation, analogous to Dimethylation	4	0.0938	NaN	662.114	NaN	1	4	25	E - 9.61 - 0.50	G - 4.48 - 0.50	A - 0.00 - 0.00
-1.808	-1.818	-1.798	8	13	0	3	16.85	52.93	0	37.59	5	100	8	100	0	0	1	100	Unannotated mass-shift 1.0682	Unannotated mass-shift -2.8804	24	0.5992	0.0337	-51.8387	11104.4	1	24	0	T - 4.99 - 0.29	D - 3.09 - 0.14	E - 2.75 - 0.14
-172.124	-172.134	-172.114	0	0	0	4	0	0	0	50.12	0	0	0	0	0	0	1	100	Unannotated mass-shift -186.1080	proline oxidation to pyroglutamic acid/Tryptophan oxidation to oxolactone/aldehyde and ketone modifications	4	NaN	NaN	252.154	7.5759	4	4	0	K - 22.67 - 4.00	A - 0.00 - 0.00	A - 0.00 - 0.00
-60.001	-60.011	-59.991	0	0	0	4	0	0	0	50.12	0	0	0	0	0	0	1	0	Proline oxidation to pyrrolidinone/Decarboxylation	Homoserine	4	NaN	NaN	NaN	NaN	0	4	0	A - 0.00 - 0.00	A - 0.00 - 0.00	A - 0.00 - 0.00
381.235	381.225	381.245	0	0	0	4	0	0	0	50.12	0	0	0	0	0	0	1	100	Unannotated mass-shift 381.2350		4	0.6166	0.0002	-35.3029	3.4885	0	4	0	A - 0.00 - 0.00	A - 0.00 - 0.00	A - 0.00 - 0.00
439.296	439.286	439.306	0	0	0	4	0	0	0	50.12	0	0	0	0	0	0	1	100	Unannotated mass-shift 439.2960		4	0.468	0.001	660.281	31.0487	4	4	0	K - 18.90 - 3.33	N - 2.16 - 0.33	L - 0.84 - 0.33
489.081	489.071	489.091	0	0	0	4	0	0	0	50.12	0	0	0	0	0	0	1	100	Unannotated mass-shift 489.0810		4	NaN	NaN	7.3225	4.1873	0	4	0	A - 0.00 - 0.00	A - 0.00 - 0.00	A - 0.00 - 0.00
-5.9694	-5.9794	-5.9594	0	13	0	8	0	52.93	0	100.25	0	0	10	90	0	0	3	100	Unannotated mass-shift -5.9694		21	0.6027	0.0209	66.1872	66336.9	0	21	0	A - 0.00 - 0.00	A - 0.00 - 0.00	A - 0.00 - 0.00
-5.0576	-5.0676	-5.0476	2	6	0	4	4.21	24.43	0	50.12	2	50	3	66.67	0	0	3	100	Unannotated mass-shift -5.0576		12	0.5116	NaN	-193.36	42418.2	2	12	0	M - 9.98 - 0.33	D - 3.60 - 0.33	K - 2.27 - 0.20
38.0622	38.0522	38.0722	4	0	1	5	8.43	0	4.58	62.65	4	25	0	0	1	0	1	0	Replacement of 2 protons by calcium	Unannotated mass-shift 0.1216	10	0.0581	NaN	673.985	NaN	8	10	0	Y - 27.63 - 4.47	N - 2.92 - 0.90	A - 2.79 - 2.23
0.5248	0.5158	0.5348	219	1	5	0	461.32	4.07	22.89	0	114	83.33	1	100	2	50	0	0	Unannotated mass-shift 0.5248		223	0.6758	0.0511	-9.6677	18995.8	0	223	0	A - 0.00 - 0.00	A - 0.00 - 0.00	A - 0.00 - 0.00
174.054	174.044	174.064	2	40	0	0	4.21	162.87	0	0	1	100	24	4.17	0	0	0	0	First isotopic peak	Unannotated mass-shift 173.0508	42	0.5597	NaN	-1476.11	2.61176e+06	10	42	11.9	Y - 9.90 - 2.00	E - 5.13 - 2.67	D - 3.42 - 1.58
-42.0576	-42.0676	-42.0507	0	1	0	9	0	4.07	0	112.78	0	0	1	0	0	0	1	100	Unannotated mass-shift -42.0576		10	0.6153	0.0002	-37.502	45.0422	1	10	0	S - 10.02 - 0.67	P - 4.11 - 0.33	A - 0.00 - 0.00
-128.115	-128.125	-128.105	4	3	4	4	8.43	12.22	18.31	50.12	2	50	3	0	3	100	1	0	Unannotated mass-shift -128.1148		15	0.1393	0.0244	169.132	24021.3	4	15	0	Q - 6.33 - 1.00	V - 3.02 - 1.00	K - 2.83 - 0.50
181.086	181.076	181.096	0	18	0	0	0	73.29	0	0	0	0	3	100	0	0	0	0	Iodoacetamide derivative/Addition of Glycine/Addition of G	d5-phenyl isocyanate	18	0.2453	0.0161	-680.824	72944.5	0	18	0	A - 0.00 - 0.00	A - 0.00 - 0.00	A - 0.00 - 0.00
-0.8854	-0.8882	-0.8754	65	41	0	9	136.92	166.95	0	112.78	45	91.11	37	91.89	0	0	5	80	Unannotated mass-shift -0.8910		114	0.6963	0.0537	7.7664	64516.3	2	114	0.88	C - 77.39 - 0.20	M - 5.99 - 0.20	N - 4.33 - 0.33
-99.7638	-99.7738	-99.7538	0	0	15	0	0	0	68.67	0	0	0	0	0	1	0	0	0	Unannotated mass-shift -102.5634	Unannotated mass-shift 2.8078	15	NaN	NaN	NaN	NaN	0	15	0	A - 0.00 - 0.00	A - 0.00 - 0.00	A - 0.00 - 0.00
23.078	23.068	23.088	0	1	0	4	0	4.07	0	50.12	0	0	1	100	0	0	2	50	Unannotated mass-shift 23.0780		5	0.6448	0.0495	-470.397	335821	1	5	20	N - 12.98 - 0.50	D - 10.81 - 0.50	A - 0.00 - 0.00
494.283	494.273	494.293	1	1	0	4	2.11	4.07	0	50.12	1	100	1	100	0	0	1	100	Unannotated mass-shift 494.2830		6	NaN	NaN	-123.022	62285.6	0	6	0	A - 0.00 - 0.00	A - 0.00 - 0.00	A - 0.00 - 0.00
197.126	197.121	197.136	0	1	1	4	0	4.07	4.58	50.12	0	0	1	0	1	100	1	100	Iodoacetamide derivative/Addition of Glycine/Addition of G	mTRAQ light/Water quenched monolink of DMP crosslinker	6	NaN	NaN	-235.115	13.1639	0	6	0	A - 0.00 - 0.00	A - 0.00 - 0.00	A - 0.00 - 0.00
142.951	142.941	142.961	0	0	0	14	0	0	0	175.43	0	0	0	0	0	0	3	0	Unannotated mass-shift 142.9514		14	NaN	NaN	NaN	NaN	10	14	35.71	P - 4.01 - 3.25	G - 2.91 - 3.25	S - 1.00 - 0.67
70.044	70.034	70.054	1	0	7	14	2.11	0	32.04	175.43	1	100	0	0	1	100	2	0	Crotonaldehyde/Butyryl		22	0.5225	0.0049	524.062	17451.9	5	22	0	M - 5.99 - 0.50	K - 4.53 - 1.00	G - 2.39 - 1.33
-12.0352	-12.0399	-12.0252	3	4	1	5	6.32	16.29	4.58	62.65	1	0	4	25	1	0	2	0	hydroxymethyl/formaldehyde induced modifications	Unannotated mass-shift -42.0438	13	NaN	NaN	NaN	NaN	1	13	0	V - 12.07 - 1.00	A - 0.00 - 0.00	A - 0.00 - 0.00
113.046	113.036	113.056	1	6	0	4	2.11	24.43	0	50.12	1	0	3	33.33	0	0	1	0	Ammonium-quenched monolink of BS2-G crosslinker		11	0.4152	NaN	-1407.22	NaN	5	11	45.45	Q - 20.25 - 4.00	A - 2.00 - 1.00	A - 0.00 - 1.00
373.035	373.025	373.045	1	0	0	4	2.11	0	0	50.12	1	100	0	0	0	0	1	100	Unannotated mass-shift 373.0348		5	NaN	NaN	114.236	58652.3	0	5	0	A - 0.00 - 0.00	A - 0.00 - 0.00	A - 0.00 - 0.00
-2.9882	-2.9982	-2.9782	10	22	0	5	21.06	89.58	0	62.65	7	85.71	14	85.71	0	0	3	100	First isotopic peak	Pyro-Glu from E + Methylation	37	0.5964	0.0701	-106.741	60835.9	11	37	2.7	Y - 4.12 - 0.92	Q - 3.45 - 1.50	T - 2.91 - 1.83
-4.3768	-4.3868	-4.3668	2	22	0	1	4.21	89.58	0	12.53	2	100	4	100	0	0	1	100	Unannotated mass-shift -4.3768		25	0.8671	0.0382	-96.6165	153578	0	25	0	A - 0.00 - 0.00	A - 0.00 - 0.00	A - 0.00 - 0.00
5.9832	5.9798	5.9932	4	4	1	4	8.43	16.29	4.58	50.12	4	50	3	100	1	0	2	100	Unannotated mass-shift -118.0854	d5-phenyl isocyanate	13	0.5632	0.1237	265.423	27720.9	10	13	15.38	C - 12.90 - 0.17	Q - 3.74 - 1.48	D - 3.27 - 1.51
452.212	452.202	452.222	0	0	0	4	0	0	0	50.12	0	0	0	0	0	0	1	100	Unannotated mass-shift 452.2118		4	NaN	NaN	14.657	9.5427	0	4	0	A - 0.00 - 0.00	A - 0.00 - 0.00	A - 0.00 - 0.00
142.075	142.075	142.085	0	0	0	2	0	0	0	25.06	0	0	0	0	0	0	2	0	Iodoacetamide derivative/Addition of Glycine/Addition of G	N-ethyl iodoacetamide-d0/Bu fragment of BuUrBu crosslinker	2	NaN	NaN	NaN	NaN	0	2	0	A - 0.00 - 0.00	A - 0.00 - 0.00	A - 0.00 - 0.00
126.116	126.106	126.126	1	15	0	2	2.11	61.08	0	25.06	1	100	1	100	0	0	1	100	Addition of arginine due to transpeptidation/Addition of R	Homoserine	18	0.4072	0.0079	172.961	160204	16	18	0	M - 59.87 - 16.00	A - 0.00 - 0.00	A - 0.00 - 0.00
25.0534	25.0434	25.0634	3	3	10	3	6.32	12.22	45.78	37.59	3	66.67	2	0	1	0	2	50	Unannotated mass-shift -0.9582	Acetaldehyde +26	19	0.6429	0.0068	-220.838	247360	3	19	5.26	M - 5.70 - 0.29	E - 3.20 - 0.50	Q - 2.81 - 0.33
1.0966	1.0873	1.1014	25	135	2	18	52.66	549.7	9.16	225.56	25	92	99	83.84	2	100	11	90.91	Deamidation	Unannotated mass-shift 0.1216	180	0.699	0.0391	38.9293	21177.9	8	180	0.56	W - 19.44 - 1.00	F - 5.10 - 1.45	E - 4.08 - 1.70
-60.0522	-60.0622	-60.0515	1	0	0	2	2.11	0	0	25.06	1	0	0	0	0	0	1	0	Unannotated mass-shift -42.0438	Dehydration/Pyro-glu from E	3	NaN	NaN	NaN	NaN	2	3	0	D - 3.93 - 0.36	P - 3.37 - 0.55	G - 2.44 - 0.55
426.222	426.212	426.232	0	0	2	5	0	0	9.16	62.65	0	0	0	0	1	0	1	0	Unannotated mass-shift 426.2220		7	NaN	NaN	NaN	NaN	2	7	0	A - 9.98 - 2.00	A - 0.00 - 2.00	A - 0.00 - 2.00
29.0082	29.0031	29.0123	36	17	3	2	75.83	69.22	13.73	25.06	19	89.47	11	36.36	2	50	2	50	deamidation followed by esterification with ethanol		56	0.3955	0.0544	108.062	136468	25	56	0	K - 11.80 - 13.01	W - 4.67 - 0.75	C - 4.42 - 0.14
286.161	286.151	286.171	0	0	0	5	0	0	0	62.65	0	0	0	0	0	0	1	0	mTRAQ light/Water quenched monolink of DMP crosslinker	Fucose	5	NaN	NaN	NaN	NaN	2	5	0	K - 4.72 - 0.42	A - 4.16 - 0.83	P - 2.57 - 0.42
218.088	218.078	218.098	5	4	42	0	10.53	16.29	192.26	0	2	100	2	100	2	50	0	0	Hexose	Propionate labeling reagent light form (N-term &amp; K)/Acrolein addition +56	51	0.4181	0.0086	-81.886	155671	15	51	29.41	H - 9.46 - 3.00	V - 3.35 - 4.17	G - 2.49 - 4.17
2.9564	2.9464	2.9664	12	71	0	2	25.28	289.1	0	25.06	10	70	60	63.33	0	0	2	0	Third isotopic peak/13C3 label for SILAC	Unannotated mass-shift -0.0460	85	0.5424	0.0403	26.2982	50110.3	18	85	1.18	C - 60.19 - 1.40	N - 4.35 - 3.02	D - 1.57 - 1.31
-84.1782	-84.1823	-84.1682	0	0	79	0	0	0	361.64	0	0	0	0	0	1	0	0	0	Unannotated mass-shift -84.1864		79	NaN	NaN	NaN	NaN	14	79	0	C - 106.25 - 1.92	L - 4.01 - 5.57	Q - 3.47 - 1.92
2.052	2.0468	2.058	22	79	0	11	46.34	321.68	0	137.84	21	85.71	61	86.89	0	0	5	100	First isotopic peak	Unannotated mass-shift 1.0582	112	0.6462	0.0487	-12.7911	30892.7	7	112	0	T - 2.58 - 1.03	G - 2.35 - 1.83	E - 1.92 - 0.70
2.0886	2.0838	2.0986	7	92	0	3	14.75	374.61	0	37.59	7	100	62	87.1	0	0	3	0	Unannotated mass-shift 2.0886		102	0.6176	0.0488	44.9548	64978.5	7	102	0.98	W - 22.21 - 1.00	F - 9.29 - 2.31	N - 4.12 - 1.11
66.935	66.925	66.9386	3	1	0	5	6.32	4.07	0	62.65	2	100	1	100	0	0	1	0	Methylation	Replacement of 3 protons by iron	9	0.5238	0	-46.6033	9734.11	2	9	0	S - 7.52 - 1.00	N - 4.87 - 0.38	H - 2.95 - 0.13
272.152	272.142	272.162	0	5	3	4	0	20.36	13.73	50.12	0	0	3	100	2	100	1	0	Unannotated mass-shift 272.1518		12	0.6011	0.0426	-99.2383	10140.8	8	12	50	C - 56.43 - 0.58	Y - 29.89 - 4.83	E - 2.40 - 1.00
-15.981	-15.9853	-15.971	1	0	2	6	2.11	0	9.16	75.19	1	0	0	0	1	0	3	0	Methylation	Homoserine	9	NaN	NaN	NaN	NaN	2	9	11.11	S - 10.52 - 1.40	M - 5.99 - 0.20	V - 1.21 - 0.20
110.994	110.984	111.004	1	0	0	13	2.11	0	0	162.9	1	100	0	0	0	0	3	0	Iodoacetamide derivative/Addition of Glycine/Addition of G	trifluoroleucine replacement of leucine	14	0.646	NaN	-93.3982	NaN	11	14	21.43	G - 2.86 - 3.51	P - 2.74 - 2.45	A - 2.05 - 2.26
230.073	230.063	230.074	0	1	0	4	0	4.07	0	50.12	0	0	1	100	0	0	2	0	Iodoacetamide derivative/Addition of Glycine/Addition of G	Unannotated mass-shift 173.0508	5	NaN	NaN	NaN	NaN	0	5	0	A - 0.00 - 0.00	A - 0.00 - 0.00	A - 0.00 - 0.00
-137.011	-137.021	-137.001	0	0	16	0	0	0	73.24	0	0	0	0	0	1	0	0	0	Unannotated mass-shift -137.0112		16	NaN	NaN	NaN	NaN	0	16	0	A - 0.00 - 0.00	A - 0.00 - 0.00	A - 0.00 - 0.00
2.1598	2.1498	2.1698	5	29	3	4	10.53	118.08	13.73	50.12	4	75	23	86.96	1	100	2	50	Second isotopic peak	Unannotated mass-shift 0.1448	41	0.561	0.0495	20.0248	11372.8	2	41	0	M - 59.87 - 2.00	A - 0.00 - 0.00	A - 0.00 - 0.00
3.8412	3.8312	3.8499	30	2	0	7	63.19	8.14	0	87.72	11	100	2	50	0	0	4	100	Unannotated mass-shift 3.8412		40	0.2585	0.0377	-261.805	93053.5	0	40	0	A - 0.00 - 0.00	A - 0.00 - 0.00	A - 0.00 - 0.00
-86.0484	-86.0584	-86.0384	0	11	0	2	0	44.79	0	25.06	0	0	2	0	0	0	1	0	Acetylation	Deletion of Q	13	NaN	NaN	NaN	NaN	13	13	61.54	C - 119.06 - 2.00	D - 7.07 - 4.25	Q - 6.81 - 3.50
277.134	277.124	277.144	47	1	2	0	99	4.07	9.16	0	1	100	1	0	1	100	0	0	Unannotated mass-shift 277.1338		50	NaN	NaN	-122.414	11890.9	48	50	94	V - 11.90 - 47.33	K - 0.16 - 0.33	E - 0.13 - 0.33
-15.046	-15.056	-15.036	1	6	0	3	2.11	24.43	0	37.59	1	100	4	50	0	0	1	0	Loss of C-terminal K from Heavy Chain of MAb/Deletion of K	Ammonium-quenched monolink of BS2-G crosslinker	10	0.2594	0.004	271.295	30371.4	6	10	40	C - 247.21 - 1.92	Q - 2.81 - 0.67	V - 2.01 - 1.00
64.9816	64.9716	64.9916	8	41	0	2	16.85	166.95	0	25.06	3	33.33	16	12.5	0	0	1	0	First isotopic peak	Tryptophan oxidation to dihydroxy-N-formaylkynurenine	51	0.2375	NaN	107.346	NaN	42	51	7.84	I - 4.76 - 8.55	P - 3.95 - 13.44	G - 2.52 - 11.82
-1.1498	-1.1556	-1.1398	38	46	3	8	80.05	187.3	13.73	100.25	33	100	25	84	2	100	5	60	Unannotated mass-shift 0.9374	Unannotated mass-shift -2.0852	94	0.6963	0.0446	28.0414	45467.4	1	94	0	I - 9.35 - 0.40	D - 4.32 - 0.20	L - 2.02 - 0.20
-1.9086	-1.9126	-1.8986	14	31	0	3	29.49	126.23	0	37.59	11	90.91	26	88.46	0	0	2	100	Unannotated mass-shift -0.9582	Unannotated mass-shift -0.9582	48	0.7213	0.0257	-180.349	131578	2	48	0	T - 4.36 - 0.50	I - 2.92 - 0.25	F - 2.35 - 0.17
-3.9848	-3.9899	-3.9748	8	13	1	3	16.85	52.93	4.58	37.59	6	100	10	70	1	100	2	100	N-ethyl iodoacetamide-d0/Bu fragment of BuUrBu crosslinker	Removal of initiator methionine from protein N-terminus, then acetylation of the new N-terminus	25	0.5072	0.0574	482.012	328292	7	25	12	M - 14.25 - 1.67	Q - 7.23 - 2.00	S - 3.04 - 1.42
434.253	434.243	434.263	0	12	0	0	0	48.86	0	0	0	0	1	100	0	0	0	0	Methylation	Unannotated mass-shift 420.2392	12	0.2784	NaN	20.7365	NaN	2	12	8.33	Q - 6.33 - 0.50	K - 5.67 - 0.50	V - 4.02 - 0.67
77.0222	77.0122	77.0322	10	0	0	4	21.06	0	0	50.12	5	80	0	0	0	0	2	0	Unannotated mass-shift 77.0222		14	0.4366	0.117	-164.106	88534.3	0	14	0	A - 0.00 - 0.00	A - 0.00 - 0.00	A - 0.00 - 0.00
93.9874	93.9774	93.9974	1	0	0	5	2.11	0	0	62.65	1	100	0	0	0	0	2	0	O-Methylphosphorylation		6	0.3205	NaN	127.385	NaN	5	6	0	I - 5.10 - 1.09	G - 3.02 - 1.68	P - 2.13 - 0.86
-60.0508	-60.0515	-60.0408	0	0	0	2	0	0	0	25.06	0	0	0	0	0	0	1	0	Unannotated mass-shift -42.0438	Dehydration/Pyro-glu from E	2	NaN	NaN	NaN	NaN	2	2	0	D - 3.93 - 0.36	P - 3.37 - 0.55	G - 2.44 - 0.55
63.1616	63.1516	63.1716	2	0	0	6	4.21	0	0	75.19	1	0	0	0	0	0	4	0	Tryptophan oxidation to dihydroxy-N-formaylkynurenine	Unannotated mass-shift -0.8190	8	NaN	NaN	NaN	NaN	6	8	75	M - 44.90 - 4.50	G - 2.24 - 1.50	A - 0.00 - 0.00
30.9956	30.9856	31.0044	47	50	2	0	99	203.59	9.16	0	21	71.43	30	63.33	1	100	0	0	Second isotopic peak	nitrosylation	99	0.485	0.0311	-257.508	121896	14	99	1.01	P - 3.38 - 3.83	N - 2.32 - 1.25	K - 2.02 - 1.25
0.1308	0.1262	0.1344	37	30	1	4	77.94	122.16	4.58	50.12	26	84.62	22	63.64	1	0	2	50	Unannotated mass-shift 0.1216		72	0.6745	0.0675	8.0192	34889.8	2	72	0	M - 29.94 - 1.00	N - 4.33 - 0.33	P - 2.06 - 0.33
499.204	499.194	499.214	0	1	0	3	0	4.07	0	37.59	0	0	1	100	0	0	1	100	N-ethylmaleimide on cysteine sulfenic acid	Unannotated mass-shift 358.1584	4	NaN	NaN	-7.8145	2.2793	0	4	0	A - 0.00 - 0.00	A - 0.00 - 0.00	A - 0.00 - 0.00
169.119	169.109	169.129	0	0	0	6	0	0	0	75.19	0	0	0	0	0	0	1	100	amidination of lysines or N-terminal amines with methyl acetimidate	Addition of lysine due to transpeptidation/Addition of K	6	NaN	NaN	-490.244	612.422	0	6	0	A - 0.00 - 0.00	A - 0.00 - 0.00	A - 0.00 - 0.00
99.0694	99.0594	99.0794	3	0	1	6	6.32	0	4.58	75.19	3	66.67	0	0	1	0	1	0	N-isopropylcarboxamidomethyl/Addition of V		10	0.2035	NaN	-165.078	59913.7	5	10	30	C - 38.69 - 0.25	K - 4.53 - 1.00	E - 3.84 - 1.00
1.0498	1.0398	1.054	172	181	0	25	362.31	737	0	313.27	133	75.19	137	78.1	0	0	14	71.43	Unannotated mass-shift 1.0582		376	0.6406	0.0486	15.1	31918.9	33	376	0.53	M - 6.55 - 3.61	C - 2.61 - 0.11	S - 1.87 - 4.12
72.0232	72.0132	72.0332	76	14	4	0	160.09	57.01	18.31	0	10	90	10	40	2	100	0	0	carboxyethyl/Dihydroxy methylglyoxal adduct/Ethoxyformylation		94	0.5551	0.0486	-151.374	139297	23	94	2.13	W - 12.85 - 1.90	K - 7.66 - 7.77	P - 2.16 - 4.03
98.039	98.029	98.0462	1	1	0	27	2.11	4.07	0	338.33	1	0	1	100	0	0	5	60	Iodoacetamide derivative/Addition of Glycine/Addition of G	amidination of lysines or N-terminal amines with methyl acetimidate	30	0.6562	0.0177	-141.264	4818.53	6	30	6.67	C - 12.90 - 0.10	A - 3.85 - 2.31	V - 3.07 - 1.53
44.0296	44.0196	44.0396	28	35	124	0	58.98	142.51	567.64	0	12	83.33	23	47.83	3	33.33	0	0	Ethanolation		187	0.1434	0.0126	-148.286	32221.8	146	187	0	W - 21.12 - 19.83	K - 4.88 - 31.45	N - 4.21 - 23.67
342.138	342.137	342.148	1	0	1	2	2.11	0	4.58	25.06	1	0	0	0	1	100	1	0	Unannotated mass-shift 342.1378		4	0.8246	NaN	-233.887	NaN	0	4	0	A - 0.00 - 0.00	A - 0.00 - 0.00	A - 0.00 - 0.00
10.9712	10.9612	10.9812	31	26	0	7	65.3	105.87	0	87.72	7	85.71	8	50	0	0	3	66.67	Formylation	Pyro-glu from Q/Loss of ammonia	64	0.5174	0.0387	375.553	248032	47	64	0	K - 15.29 - 31.70	V - 0.95 - 3.70	A - 0.79 - 3.70
5.9764	5.9664	5.9798	4	1	7	2	8.43	4.07	32.04	25.06	3	33.33	1	0	2	0	2	50	Unannotated mass-shift -118.0854	d5-phenyl isocyanate	14	0.3933	0.1045	164.941	20475.5	10	14	35.71	M - 4.35 - 0.73	Q - 4.22 - 1.67	P - 2.72 - 2.20
-3.659	-3.669	-3.649	0	12	0	2	0	48.86	0	25.06	0	0	7	57.14	0	0	1	0	Unannotated mass-shift -3.6590		14	0.8426	0.0129	-24.8528	2262.59	0	14	0	A - 0.00 - 0.00	A - 0.00 - 0.00	A - 0.00 - 0.00
53.9168	53.9068	53.9268	11	36	0	2	23.17	146.59	0	25.06	6	100	15	93.33	0	0	2	100	Replacement of 2 protons by iron		49	0.5414	0.0304	-383.413	100441	17	49	0	N - 3.58 - 2.35	F - 3.11 - 1.88	D - 3.05 - 2.40
107.907	107.897	107.917	0	0	0	5	0	0	0	62.65	0	0	0	0	0	0	1	0	tris adduct causes 104 Da addition at asparagine-succinimide intermediate	Unannotated mass-shift 3.8412	5	NaN	NaN	NaN	NaN	0	5	0	A - 0.00 - 0.00	A - 0.00 - 0.00	A - 0.00 - 0.00
-3.1872	-3.1972	-3.1772	0	0	0	4	0	0	0	50.12	0	0	0	0	0	0	3	33.33	Unannotated mass-shift -3.1872		4	0.6372	NaN	15.024	NaN	2	4	0	L - 10.08 - 2.00	A - 0.00 - 0.00	A - 0.00 - 0.00
346.151	346.141	346.161	1	0	56	0	2.11	0	256.35	0	1	100	0	0	6	100	0	0	Unannotated mass-shift 347.1608	Half of a disulfide bridge	57	0.4155	0.1086	-103.784	14076.8	29	57	0	K - 22.28 - 28.50	T - 0.30 - 0.50	A - 0.00 - 0.00
335.216	335.206	335.226	0	0	22	0	0	0	100.71	0	0	0	0	0	1	100	0	0	Unannotated mass-shift 335.2162		22	NaN	NaN	-406.654	496.451	0	22	0	A - 0.00 - 0.00	A - 0.00 - 0.00	A - 0.00 - 0.00
142.048	142.038	142.058	0	49	0	0	0	199.52	0	0	0	0	27	100	0	0	0	0	Beta elimination of modified S or T followed by Michael addition of labelled DTT		49	0.6271	0.0336	-295.077	90315.3	8	49	0	N - 3.82 - 1.18	M - 3.74 - 0.50	Q - 2.32 - 0.73
356.168	356.158	356.178	0	21	2	0	0	85.51	9.16	0	0	0	2	50	2	50	0	0	Unannotated mass-shift 356.1684		23	0.7356	NaN	-28.0823	NaN	2	23	8.7	M - 29.94 - 1.00	N - 2.36 - 0.18	I - 2.13 - 0.18
407.164	407.154	407.174	1	1	29	0	2.11	4.07	132.75	0	1	0	1	100	1	100	0	0	Iodoacetic acid derivative w/ 13C label	Unannotated mass-shift 347.1608	31	0.5346	NaN	-328.491	30686.2	20	31	0	N - 3.57 - 2.75	F - 3.28 - 2.33	E - 3.20 - 3.33
7.079	7.069	7.089	1	0	0	16	2.11	0	0	200.49	1	100	0	0	0	0	3	0	Unannotated mass-shift 7.0790		17	0.0856	NaN	-242.679	NaN	5	17	0	M - 10.78 - 0.90	T - 4.89 - 1.40	G - 3.22 - 1.80
-1.9406	-1.9506	-1.9333	16	72	2	13	33.7	293.17	9.16	162.9	12	100	54	74.07	1	100	8	62.5	Unannotated mass-shift 0.9374	Unannotated mass-shift -2.8804	103	0.6371	0.0456	-6.4472	126714	5	103	0	E - 6.32 - 1.64	F - 5.63 - 1.00	N - 2.60 - 0.50
-6.9114	-6.9214	-6.9014	1	1	0	3	2.11	4.07	0	37.59	1	100	1	100	0	0	1	100	Homoserine	Unannotated mass-shift 23.0780	5	0.4672	0.0689	-115.222	9473.67	0	5	0	A - 0.00 - 0.00	A - 0.00 - 0.00	A - 0.00 - 0.00
142.075	142.065	142.075	0	1	0	2	0	4.07	0	25.06	0	0	1	100	0	0	1	0	Iodoacetamide derivative/Addition of Glycine/Addition of G	N-ethyl iodoacetamide-d0/Bu fragment of BuUrBu crosslinker	3	0.212	NaN	161.214	NaN	0	3	0	A - 0.00 - 0.00	A - 0.00 - 0.00	A - 0.00 - 0.00
-52.1958	-52.2058	-52.1858	0	0	99	0	0	0	453.2	0	0	0	0	0	1	0	0	0	dihydroxy	Unannotated mass-shift -84.1864	99	NaN	NaN	NaN	NaN	10	99	0	C - 82.30 - 1.06	Y - 3.85 - 0.78	L - 3.22 - 3.19
230.074	230.074	230.078	0	0	0	4	0	0	0	50.12	0	0	0	0	0	0	3	0	Iodoacetamide derivative/Addition of Glycine/Addition of G	Unannotated mass-shift 173.0508	4	NaN	NaN	NaN	NaN	0	4	0	A - 0.00 - 0.00	A - 0.00 - 0.00	A - 0.00 - 0.00
85.9562	85.9462	85.9662	5	0	0	10	10.53	0	0	125.31	3	100	0	0	0	0	5	0	dihydroxy	trifluoroleucine replacement of leucine	15	0.2837	NaN	-255.252	47492.7	10	15	13.33	P - 4.42 - 3.58	G - 3.08 - 3.44	A - 1.15 - 1.15
210.199	210.189	210.203	1	2	0	10	2.11	8.14	0	125.31	1	100	2	0	0	0	4	0	Myristoylation		13	0.0883	NaN	1406.47	NaN	10	13	76.92	G - 8.95 - 10.00	A - 0.00 - 0.00	A - 0.00 - 0.00
1.9054	1.9014	1.9136	23	76	3	6	48.45	309.46	13.73	75.19	22	90.91	59	79.66	3	100	6	66.67	Unannotated mass-shift 0.0488	Unannotated mass-shift 1.8502	109	0.6157	0.0642	-25.4217	28800.8	4	109	0	E - 4.80 - 1.00	V - 3.02 - 1.00	I - 2.92 - 0.50
101.966	101.956	101.976	4	0	0	4	8.43	0	0	50.12	2	50	0	0	0	0	3	0	cysteine oxidation to cysteic acid	trifluoroleucine replacement of leucine	8	0.4262	0.0202	-68.6548	1358.32	3	8	0	R - 4.54 - 0.50	P - 3.08 - 0.75	G - 1.87 - 0.63
214.057	214.047	214.067	0	10	5	4	0	40.72	22.89	50.12	0	0	3	33.33	2	50	1	0	Unannotated mass-shift 134.0914	Phosphorylation	19	0.3529	NaN	-792.6	NaN	1	19	5.26	M - 59.87 - 1.00	A - 0.00 - 0.00	A - 0.00 - 0.00
19.47	19.46	19.48	2	0	0	3	4.21	0	0	37.59	2	100	0	0	0	0	1	0	Unannotated mass-shift 19.4700		5	0.4711	NaN	51.5493	13150.1	0	5	0	A - 0.00 - 0.00	A - 0.00 - 0.00	A - 0.00 - 0.00
119.019	119.009	119.029	0	0	0	3	0	0	0	37.59	0	0	0	0	0	0	1	0	cysteine oxidation to cysteic acid	Acrylamide adduct/Addition of A	3	NaN	NaN	NaN	NaN	3	3	0	P - 5.14 - 1.25	A - 4.16 - 1.25	S - 1.25 - 0.25
-54.0908	-54.1008	-54.0808	0	0	0	3	0	0	0	37.59	0	0	0	0	0	0	1	0	Unannotated mass-shift -54.0908		3	NaN	NaN	NaN	NaN	1	3	0	Q - 8.44 - 0.33	I - 7.79 - 0.33	L - 3.36 - 0.33
437.279	437.269	437.289	1	0	0	3	2.11	0	0	37.59	1	100	0	0	0	0	1	0	Unannotated mass-shift 420.2392	deuterated methyl ester	4	0.2856	NaN	-52.251	NaN	3	4	75	D - 9.61 - 1.33	P - 5.49 - 1.33	I - 2.60 - 0.33
36.0706	36.0606	36.0806	6	1	0	3	12.64	4.07	0	37.59	2	100	1	0	0	0	1	100	dimethylation		10	0.2	0.012	12.3641	84699.7	4	10	0	M - 19.96 - 1.33	R - 9.07 - 1.33	E - 4.00 - 0.83
-1.1614	-1.1708	-1.1556	20	29	2	2	42.13	118.08	9.16	25.06	14	100	23	86.96	2	100	2	100	Unannotated mass-shift 0.9374	Unannotated mass-shift -2.0998	53	0.6872	0.0354	15.0108	62202.7	2	53	0	L - 6.93 - 1.38	E - 1.20 - 0.13	T - 1.09 - 0.13
254.14	254.13	254.15	0	0	0	4	0	0	0	50.12	0	0	0	0	0	0	1	0	ubiquitinylation residue/Double Carbamidomethylation/Addition of N	mTRAQ light/Water quenched monolink of DMP crosslinker	4	NaN	NaN	NaN	NaN	0	4	0	A - 0.00 - 0.00	A - 0.00 - 0.00	A - 0.00 - 0.00
98.0534	98.0462	98.0634	2	1	0	20	4.21	4.07	0	250.62	2	100	1	100	0	0	6	83.33	Iodoacetamide derivative/Addition of Glycine/Addition of G	amidination of lysines or N-terminal amines with methyl acetimidate	22	0.6654	0.0516	-123.129	7651.82	3	22	0	C - 257.95 - 1.00	Y - 5.50 - 0.33	I - 2.60 - 0.33
2.0416	2.036	2.0468	27	96	1	10	56.87	390.9	4.58	125.31	27	77.78	76	73.68	1	100	7	28.57	Second isotopic peak	Unannotated mass-shift 0.0366	132	0.5709	0.0532	-35.8482	69771.8	12	132	1.52	W - 6.48 - 0.50	Y - 4.12 - 1.00	H - 3.94 - 1.00
-167.582	-167.592	-167.572	74	0	0	0	155.88	0	0	0	1	0	0	0	0	0	0	0	Unannotated mass-shift -167.5822		74	NaN	NaN	NaN	NaN	0	74	0	A - 0.00 - 0.00	A - 0.00 - 0.00	A - 0.00 - 0.00
149.989	149.979	149.999	0	1	0	3	0	4.07	0	37.59	0	0	1	0	0	0	1	0	Unannotated mass-shift 149.9890		4	NaN	NaN	NaN	NaN	0	4	0	A - 0.00 - 0.00	A - 0.00 - 0.00	A - 0.00 - 0.00
96.0712	96.0612	96.0812	0	1	0	4	0	4.07	0	50.12	0	0	1	100	0	0	1	0	Unannotated mass-shift 2.0886	O-Methylphosphorylation	5	0.1646	NaN	-274.164	NaN	1	5	0	C - 110.55 - 0.14	Y - 3.53 - 0.07	H - 3.38 - 0.07
342.137	342.127	342.137	2	0	2	1	4.21	0	9.16	12.53	2	50	0	0	2	100	1	0	Unannotated mass-shift 342.1378		5	0.5238	0.0669	-167.552	26218.3	0	5	0	A - 0.00 - 0.00	A - 0.00 - 0.00	A - 0.00 - 0.00
146.111	146.101	146.121	2	0	21	0	4.21	0	96.13	0	1	100	0	0	2	50	0	0	tri-Methylation/Propyl	tris adduct causes 104 Da addition at asparagine-succinimide intermediate	23	0.3821	0.0013	1087.56	35759.5	0	23	0	A - 0.00 - 0.00	A - 0.00 - 0.00	A - 0.00 - 0.00
1.7838	1.7738	1.7923	10	3	2	2	21.06	12.22	9.16	25.06	6	100	2	50	2	50	1	100	Lysine oxidation to aminoadipic semialdehyde	Unannotated mass-shift 2.8078	17	0.6691	0.0047	2.9152	10347.2	1	17	0	T - 5.82 - 0.33	P - 2.74 - 0.22	A - 2.22 - 0.22
2.9142	2.9042	2.9242	7	47	1	8	14.75	191.38	4.58	100.25	6	66.67	36	72.22	1	100	7	85.71	Unannotated mass-shift 1.0682	Unannotated mass-shift 1.8502	63	0.6554	0.0349	-10.7681	23115.4	3	63	0	P - 3.43 - 0.83	T - 2.91 - 0.50	N - 2.16 - 0.25
44.8952	44.8852	44.9052	0	0	0	5	0	0	0	62.65	0	0	0	0	0	0	2	50	Unannotated mass-shift 44.8952		5	0.4911	0.0004	-326.303	2140.68	0	5	0	A - 0.00 - 0.00	A - 0.00 - 0.00	A - 0.00 - 0.00
-88.03	-88.04	-88.02	0	26	2	0	0	105.87	9.16	0	0	0	16	0	1	0	0	0	First isotopic peak	Removal of initiator methionine from protein N-terminus, then acetylation of the new N-terminus	28	NaN	NaN	NaN	NaN	18	28	42.86	M - 10.37 - 3.12	A - 2.10 - 3.78	S - 1.88 - 2.25
44.064	44.0599	44.074	7	2	0	5	14.75	8.14	0	62.65	6	100	2	0	0	0	1	0	Carbamylation	Unannotated mass-shift 1.0582	14	0.2197	0.0198	-181.517	116650	6	14	0	F - 9.38 - 2.00	E - 6.41 - 2.00	G - 2.98 - 2.00
176.087	176.077	176.097	6	0	18	0	12.64	0	82.4	0	1	0	0	0	1	0	0	0	cysteine oxidation to cysteic acid	Addition of lysine due to transpeptidation/Addition of K	24	NaN	NaN	NaN	NaN	13	24	50	Y - 7.40 - 1.94	S - 5.91 - 5.11	F - 3.85 - 1.78
-20.189	-20.1974	-20.179	0	0	36	0	0	0	164.8	0	0	0	0	0	1	0	0	0	Unannotated mass-shift -20.1890		36	NaN	NaN	NaN	NaN	2	36	0	C - 98.27 - 0.25	L - 3.84 - 0.76	Q - 3.21 - 0.25
197.045	197.035	197.055	0	19	1	0	0	77.37	4.58	0	0	0	1	0	1	100	0	0	glycerylphosphorylethanolamine		20	0.7318	NaN	204.215	NaN	14	20	0	E - 18.53 - 13.50	S - 0.54 - 0.50	A - 0.00 - 0.00
2.1334	2.129	2.1434	4	42	0	2	8.43	171.02	0	25.06	4	100	28	82.14	0	0	2	50	Second isotopic peak	Unannotated mass-shift 0.1216	48	0.5766	0.0524	-48.5232	67831.8	3	48	0	F - 10.95 - 1.17	S - 2.09 - 0.42	V - 2.01 - 0.50
-5.9404	-5.9504	-5.9304	0	6	0	3	0	24.43	0	37.59	0	0	6	66.67	0	0	1	100	Unannotated mass-shift 0.0366	Unannotated mass-shift -5.9694	9	0.8479	0.0235	174.061	40781.9	0	9	0	A - 0.00 - 0.00	A - 0.00 - 0.00	A - 0.00 - 0.00
10.9482	10.9382	10.9582	12	2	0	5	25.28	8.14	0	62.65	7	85.71	2	0	0	0	1	100	Unannotated mass-shift 10.9482		19	0.495	0.0208	-191.24	89457.9	3	19	5.26	P - 4.57 - 1.11	N - 1.92 - 0.22	T - 1.81 - 0.31
14.0556	14.0456	14.0656	5	1	0	4	10.53	4.07	0	50.12	5	80	1	100	0	0	2	0	Methylation	Unannotated mass-shift 0.0366	10	0.2215	0.0198	105.282	2239.72	5	10	10	N - 16.88 - 3.25	Q - 2.53 - 0.50	K - 1.64 - 0.36
-4.3116	-4.3216	-4.3016	2	7	0	1	4.21	28.5	0	12.53	1	100	3	100	0	0	1	100	Half of a disulfide bridge	Unannotated mass-shift -3.2966	10	0.6554	0.0526	-55.9365	17152.7	0	10	0	A - 0.00 - 0.00	A - 0.00 - 0.00	A - 0.00 - 0.00
-15.9896	-15.9996	-15.9853	2	4	14	5	4.21	16.29	64.09	62.65	2	50	1	0	1	100	2	50	reduction		25	0.4352	0.0637	-283.383	206802	17	25	40	S - 2.65 - 3.00	T - 2.58 - 2.51	Q - 2.30 - 1.55
184.093	184.083	184.103	2	1	0	10	4.21	4.07	0	125.31	1	100	1	100	0	0	1	100	Formylation	Addition of arginine due to transpeptidation/Addition of R	13	0.4886	0.0121	-128.931	122345	13	13	0	K - 17.44 - 10.00	M - 2.30 - 0.50	A - 1.54 - 2.00
421.105	421.095	421.115	0	0	0	3	0	0	0	37.59	0	0	0	0	0	0	1	100	Unannotated mass-shift 421.1050		3	NaN	NaN	4.101	8.1856	0	3	0	A - 0.00 - 0.00	A - 0.00 - 0.00	A - 0.00 - 0.00
50.0036	49.9936	50.0136	6	18	0	3	12.64	73.29	0	37.59	5	80	9	22.22	0	0	2	100	Sodium adduct	di-Methylation/Acetaldehyde +28/Ethylation	27	0.4366	0.023	101.887	75886.1	9	27	0	P - 3.86 - 2.81	K - 2.94 - 1.17	G - 1.75 - 1.76
105.518	105.508	105.528	2	0	21	0	4.21	0	96.13	0	1	0	0	0	1	0	0	0	Unannotated mass-shift 105.5178		23	NaN	NaN	NaN	NaN	22	23	95.65	R - 3.36 - 2.71	I - 3.31 - 3.11	D - 2.67 - 2.71
-105.025	-105.035	-105.015	0	13	0	3	0	52.93	0	37.59	0	0	9	0	0	0	2	0	dihydroxy	Unannotated mass-shift -137.0112	16	NaN	NaN	NaN	NaN	16	16	87.5	M - 33.99 - 9.08	H - 1.97 - 0.67	E - 1.60 - 1.33
119.087	119.077	119.097	19	13	3	0	40.02	52.93	13.73	0	1	100	1	0	3	33.33	0	0	Unannotated mass-shift 119.0868		35	0.5484	0.0025	344.563	9924.99	29	35	82.86	Y - 11.37 - 6.67	H - 11.14 - 6.83	R - 6.50 - 6.92
-0.2534	-0.2634	-0.2434	37	0	1	4	77.94	0	4.58	50.12	27	88.89	0	0	1	100	2	0	Unannotated mass-shift 1.8502	Unannotated mass-shift -2.0998	42	0.7527	0.0181	17.308	2910.62	1	42	2.38	E - 9.61 - 0.50	A - 4.99 - 0.50	A - 0.00 - 0.50
3.8992	3.8892	3.9092	6	4	0	9	12.64	16.29	0	112.78	4	100	4	75	0	0	5	100	Unannotated mass-shift 0.0488	Unannotated mass-shift 3.8412	19	0.4665	0.0767	-179.036	92037.8	0	19	0	A - 0.00 - 0.00	A - 0.00 - 0.00	A - 0.00 - 0.00
-103.028	-103.038	-103.018	3	11	0	0	6.32	44.79	0	0	1	0	3	33.33	0	0	0	0	Unannotated mass-shift -103.0276		13	0.5422	0.0038	-102.664	633.021	12	13	92.31	C - 89.57 - 1.39	D - 6.00 - 3.33	P - 4.37 - 4.25
77.9942	77.9842	78.0042	23	7	0	2	48.45	28.5	0	25.06	10	100	3	33.33	0	0	1	0	Methylphosphonylation		32	0.6732	0.0465	-41.0398	17563.6	4	32	0	C - 193.47 - 1.00	P - 5.01 - 1.63	G - 1.40 - 0.63
42.1518	42.1418	42.1618	1	2	0	3	2.11	8.14	0	37.59	1	100	1	100	0	0	2	50	Acetylation	Unannotated mass-shift 0.1448	6	0.3698	0.0273	-275.527	31600.6	0	6	0	A - 0.00 - 0.00	A - 0.00 - 0.00	A - 0.00 - 0.00
-1.0926	-1.0964	-1.0826	124	139	7	10	261.2	565.99	32.04	125.31	88	94.32	105	82.86	7	85.71	7	71.43	First isotopic peak	Unannotated mass-shift -2.0998	278	0.6957	0.0429	-20.0292	44301.6	4	278	0.36	C - 193.47 - 1.00	L - 6.30 - 2.50	I - 2.92 - 0.50
-4.061	-4.071	-4.051	2	16	0	3	4.21	65.15	0	37.59	2	50	8	75	0	0	3	100	First isotopic peak	Unannotated mass-shift -5.0576	21	0.6288	0.0416	-17.1649	258699	0	21	0	A - 0.00 - 0.00	A - 0.00 - 0.00	A - 0.00 - 0.00
117.939	117.929	117.945	0	0	0	5	0	0	0	62.65	0	0	0	0	0	0	1	0	Unannotated mass-shift 117.9388		5	NaN	NaN	NaN	NaN	2	5	0	G - 2.98 - 0.67	P - 2.74 - 0.44	I - 2.60 - 0.22
455.27	455.26	455.28	0	0	16	4	0	0	73.24	50.12	0	0	0	0	1	100	1	0	Pyro-glu from Q/Loss of ammonia	Unannotated mass-shift 472.2880	20	0.3015	0.0041	851.563	131.911	5	20	15	D - 12.97 - 3.00	F - 1.61 - 0.29	N - 1.48 - 0.29
23.9686	23.9586	23.9786	174	0	0	1	366.53	0	0	12.53	31	100	0	0	0	0	1	100	Proline oxidation to pyrrolidinone/Decarboxylation	trifluoroleucine replacement of leucine	175	0.2682	0.0466	-100.586	12538.9	162	175	0.57	D - 4.22 - 31.61	F - 2.50 - 14.39	E - 2.24 - 18.91
-19.0486	-19.0586	-19.0386	32	5	24	0	67.41	20.36	109.87	0	8	100	3	100	3	66.67	0	0	Pyro-glu from Q/Loss of ammonia	2-amino-3-oxo-butanoic_acid	61	0.2986	0.0663	961.1	173243	57	61	0	K - 21.49 - 54.03	V - 0.32 - 1.50	F - 0.16 - 0.33
59.0278	59.0178	59.0333	19	31	0	0	40.02	126.23	0	0	13	100	25	56	0	0	0	0	Propionate labeling reagent heavy form (+3amu), N-term &amp; K		51	0.4388	0.0401	-242.255	158329	6	51	0	K - 7.56 - 2.00	Y - 2.06 - 0.25	I - 1.95 - 0.50
29.0164	29.0123	29.0264	56	8	12	3	117.96	32.57	54.93	37.59	14	85.71	8	75	4	50	3	33.33	deamidation followed by esterification with ethanol		79	0.4709	0.0304	-226.35	201632	35	79	0	K - 9.16 - 14.14	W - 4.44 - 1.00	A - 2.04 - 7.17
189.045	189.035	189.055	0	19	0	2	0	77.37	0	25.06	0	0	10	0	0	0	1	0	Oxidation or Hydroxylation	Unannotated mass-shift 173.0508	21	NaN	NaN	NaN	NaN	5	21	23.81	E - 11.53 - 3.00	N - 5.19 - 1.00	D - 4.32 - 1.00
66.9422	66.9386	66.9522	3	0	0	3	6.32	0	0	37.59	3	100	0	0	0	0	1	0	Replacement of 2 protons by calcium	nitrosylation	6	0.128	NaN	-28.5038	30261.7	1	6	0	S - 10.02 - 0.67	L - 3.36 - 0.33	A - 0.00 - 0.00
-129.006	-129.016	-128.996	0	1	5	2	0	4.07	22.89	25.06	0	0	1	100	1	100	1	0	Unannotated mass-shift -0.8910	Unannotated mass-shift -128.1148	8	0.3942	NaN	-70.1735	127295	3	8	0	P - 5.49 - 1.33	A - 4.43 - 1.33	S - 1.67 - 0.33
0.1842	0.1742	0.1942	88	24	1	9	185.37	97.72	4.58	112.78	44	84.09	13	100	1	100	4	75	First isotopic peak	Unannotated mass-shift -0.8190	121	0.7428	0.0334	17.4299	50283.5	5	121	0	F - 12.67 - 2.25	T - 2.62 - 0.75	P - 1.85 - 0.75
469.189	469.179	469.199	2	0	0	6	4.21	0	0	75.19	2	50	0	0	0	0	2	50	Unannotated mass-shift 272.1518	glycerylphosphorylethanolamine	8	0.3217	NaN	82.4119	46352.7	1	8	0	D - 21.62 - 1.00	A - 0.00 - 0.00	A - 0.00 - 0.00
28.85	28.84	28.86	0	1	0	4	0	4.07	0	50.12	0	0	1	0	0	0	2	100	nitrosylation	Unannotated mass-shift -0.1382	5	0.2916	0.0077	-439.779	25214.2	0	5	0	A - 0.00 - 0.00	A - 0.00 - 0.00	A - 0.00 - 0.00
0.5632	0.5552	0.5732	131	1	1	0	275.95	4.07	4.58	0	83	77.11	1	100	1	100	0	0	Unannotated mass-shift 0.0366	Unannotated mass-shift 0.5248	132	0.6458	0.0599	-5.9462	9272.42	0	132	0	A - 0.00 - 0.00	A - 0.00 - 0.00	A - 0.00 - 0.00
15.0356	15.0275	15.0456	19	13	0	3	40.02	52.93	0	37.59	12	83.33	12	66.67	0	0	1	100	Oxidation or Hydroxylation	Unannotated mass-shift -0.9582	33	0.4463	0.0521	-489.62	1.02316e+06	18	33	15.15	K - 3.40 - 2.70	F - 2.89 - 1.85	E - 2.56 - 2.39
69.958	69.948	69.9614	12	0	0	11	25.28	0	0	137.84	4	75	0	0	0	0	3	0	Oxidation or Hydroxylation	trifluoroleucine replacement of leucine	23	0.1198	0.0015	-162.69	34363.2	21	23	4.35	P - 4.87 - 8.28	G - 2.51 - 5.88	E - 1.64 - 1.79
-3.026	-3.0299	-3.016	7	9	0	4	14.75	36.65	0	50.12	7	85.71	7	85.71	0	0	2	50	2-amino-3-oxo-butanoic_acid	Half of a disulfide bridge	20	0.5939	0.0326	-113.594	62689.3	0	20	0	A - 0.00 - 0.00	A - 0.00 - 0.00	A - 0.00 - 0.00
-0.4586	-0.4629	-0.4486	57	0	0	0	120.07	0	0	0	45	84.44	0	0	0	0	0	0	Amidation	Unannotated mass-shift 0.5248	57	0.683	0.0359	-22.3702	4918.37	0	57	0	A - 0.00 - 0.00	A - 0.00 - 0.00	A - 0.00 - 0.00
462.164	462.154	462.174	2	1	0	3	4.21	4.07	0	37.59	1	100	1	100	0	0	1	0	Unannotated mass-shift 462.1636		6	0.1931	0.0044	204.506	15142.6	0	6	0	A - 0.00 - 0.00	A - 0.00 - 0.00	A - 0.00 - 0.00
0.5068	0.4997	0.5158	199	0	8	0	419.19	0	36.62	0	124	79.03	0	0	4	75	0	0	Unannotated mass-shift 0.5068		209	0.6766	0.0427	-15.7398	15001.4	0	209	0	A - 0.00 - 0.00	A - 0.00 - 0.00	A - 0.00 - 0.00
-12.0446	-12.0546	-12.0399	1	3	0	2	2.11	12.22	0	25.06	1	0	2	0	0	0	2	0	hydroxymethyl/formaldehyde induced modifications	Unannotated mass-shift -42.0576	6	NaN	NaN	NaN	NaN	2	6	0	Y - 4.95 - 0.20	H - 3.94 - 0.17	V - 3.22 - 0.53
2.85	2.84	2.86	16	8	0	5	33.7	32.57	0	62.65	11	100	7	57.14	0	0	4	100	First isotopic peak	Unannotated mass-shift 1.8502	29	0.4659	0.0572	-152.978	104654	1	29	0	V - 12.07 - 1.00	A - 0.00 - 0.00	A - 0.00 - 0.00
372.082	372.072	372.092	6	0	0	8	12.64	0	0	100.25	1	0	0	0	0	0	2	100	Unannotated mass-shift -0.9582	Unannotated mass-shift 373.0348	14	0.6481	0.0009	-2.7056	85.3778	5	14	0	P - 4.81 - 1.95	G - 2.89 - 1.61	F - 2.41 - 0.43
34.0026	33.9926	34.0126	43	37	1	0	90.58	150.66	4.58	0	15	66.67	16	43.75	1	0	0	0	Second isotopic peak	dihydroxy	81	0.2881	0.0463	9.0152	222010	64	81	2.47	H - 24.14 - 32.68	P - 2.28 - 11.84	A - 0.87 - 5.61
14.9632	14.9532	14.9732	11	6	0	0	23.17	24.43	0	0	9	66.67	3	66.67	0	0	0	0	alpha-amino adipic acid		17	0.4236	0.0529	-7.5334	120615	6	17	5.88	K - 11.88 - 3.14	Y - 4.12 - 0.50	P - 2.06 - 1.00
482.241	482.231	482.251	0	1	0	4	0	4.07	0	50.12	0	0	1	100	0	0	1	100	mTRAQ light/Water quenched monolink of DMP crosslinker	Unannotated mass-shift 342.1378	5	0.6156	0.0021	2899.59	5399.58	0	5	0	A - 0.00 - 0.00	A - 0.00 - 0.00	A - 0.00 - 0.00
1.8974	1.8881	1.9014	25	67	1	20	52.66	272.81	4.58	250.62	23	91.3	49	91.84	1	100	8	62.5	Unannotated mass-shift 0.0488	Unannotated mass-shift 1.8502	113	0.6299	0.0548	-34.9939	32197.5	1	113	0	E - 6.41 - 0.33	T - 5.82 - 0.33	L - 3.36 - 0.33
-3.1432	-3.1532	-3.1332	9	0	0	6	18.96	0	0	75.19	6	100	0	0	0	0	4	100	Unannotated mass-shift 0.0366	Unannotated mass-shift -3.1872	15	0.7135	0.0137	-91.9626	44938.8	0	15	0	A - 0.00 - 0.00	A - 0.00 - 0.00	A - 0.00 - 0.00
-0.833	-0.843	-0.826	36	16	0	2	75.83	65.15	0	25.06	27	92.59	14	92.86	0	0	1	0	Amidation	Unannotated mass-shift 0.1448	54	0.6407	0.0412	33.0628	60723.1	1	54	0	M - 11.97 - 0.20	E - 7.69 - 0.40	G - 3.58 - 0.40
44.0086	43.9986	44.0186	46	87	14	0	96.9	354.25	64.09	0	19	94.74	48	47.92	5	40	0	0	S-Ethylcystine from Serine		147	0.3643	0.0487	82.6619	127086	71	147	5.44	W - 4.47 - 2.04	K - 3.54 - 11.10	I - 2.32 - 7.03
-2.0922	-2.096	-2.0887	9	19	1	9	18.96	77.37	4.58	112.78	7	100	17	88.24	1	100	6	83.33	Unannotated mass-shift -2.0852		35	0.6295	0.0391	-26.8519	16553	1	35	0	Y - 16.49 - 0.33	D - 7.21 - 0.33	A - 3.33 - 0.33
43.144	43.134	43.154	4	4	0	4	8.43	16.29	0	50.12	3	100	4	25	0	0	2	0	Carbamylation	Unannotated mass-shift 0.1448	12	0.3844	0.0296	-64.7297	39446.7	0	12	0	A - 0.00 - 0.00	A - 0.00 - 0.00	A - 0.00 - 0.00
355.189	355.179	355.199	0	0	0	10	0	0	0	125.31	0	0	0	0	0	0	1	0	Amidation	Unannotated mass-shift 356.1684	10	NaN	NaN	NaN	NaN	0	10	0	A - 0.00 - 0.00	A - 0.00 - 0.00	A - 0.00 - 0.00
419.204	419.194	419.214	0	0	17	0	0	0	77.82	0	0	0	0	0	1	100	0	0	Unannotated mass-shift 420.2392	Lysine oxidation to aminoadipic semialdehyde	17	0.3584	0.0022	475.608	62.2819	0	17	0	A - 0.00 - 0.00	A - 0.00 - 0.00	A - 0.00 - 0.00
-59.0736	-59.0836	-59.0636	3	1	0	5	6.32	4.07	0	62.65	2	0	1	0	0	0	1	100	Pyro-glu from Q/Loss of ammonia	Unannotated mass-shift -42.0438	9	0.7344	0.0078	115.095	14.113	9	9	22.22	R - 7.56 - 2.50	Y - 6.60 - 1.20	I - 3.64 - 1.40
70.9594	70.9494	70.9694	10	3	0	5	21.06	12.22	0	62.65	6	83.33	3	0	0	0	1	0	Iodoacetic acid derivative w/ 13C label	Unannotated mass-shift 10.9482	18	0.4042	0.1995	-234.65	7214.09	12	18	11.11	P - 5.50 - 5.35	G - 2.48 - 3.33	S - 1.14 - 0.91
0.5472	0.5372	0.5552	166	0	8	1	349.68	0	36.62	12.53	98	81.63	0	0	3	100	1	0	Unannotated mass-shift 0.0366	Unannotated mass-shift 0.5068	173	0.6962	0.0614	10.8556	31676.9	0	173	0	A - 0.00 - 0.00	A - 0.00 - 0.00	A - 0.00 - 0.00
394.198	394.188	394.208	11	2	0	5	23.17	8.14	0	62.65	2	100	2	100	0	0	1	0	Unannotated mass-shift 394.1982		18	0.4844	0.0247	-956.354	64274.1	6	18	33.33	G - 7.46 - 5.00	K - 1.89 - 0.50	V - 1.01 - 0.50
-49.001	-49.011	-48.991	0	0	0	4	0	0	0	50.12	0	0	0	0	0	0	2	0	Unannotated mass-shift -49.0010		4	NaN	NaN	NaN	NaN	3	4	75	C - 386.93 - 1.50	A - 4.99 - 1.50	A - 0.00 - 1.50
0.8792	0.8744	0.8822	68	47	0	1	143.24	191.38	0	12.53	47	91.49	38	86.84	0	0	1	0	Unannotated mass-shift 0.8792		116	0.6151	0.0355	-32.6807	46340.2	1	116	0	L - 10.08 - 1.00	A - 0.00 - 0.00	A - 0.00 - 0.00
-2.1094	-2.1194	-2.1046	11	15	1	2	23.17	61.08	4.58	25.06	9	100	13	84.62	1	100	1	100	Unannotated mass-shift -2.0998		29	0.6663	0.0486	-138.086	65214.4	1	29	3.45	C - 96.73 - 0.13	M - 7.48 - 0.13	Y - 6.18 - 0.13
121.004	120.994	121.014	0	2	0	10	0	8.14	0	125.31	0	0	2	100	0	0	3	0	Iodoacetamide derivative/Addition of Glycine/Addition of G	Tryptophan oxidation to dihydroxy-N-formaylkynurenine	12	0.5584	0.0224	-247.159	20384.3	11	12	0	C - 70.35 - 1.00	I - 6.38 - 3.00	G - 2.37 - 2.92
54.0222	54.0122	54.0322	1	0	0	4	2.11	0	0	50.12	1	100	0	0	0	0	1	100	amidination of lysines or N-terminal amines with methyl acetimidate	Loss of O2; nitro photochemical decomposition	5	0.458	0.0041	16.8453	7934.38	3	5	60	M - 15.97 - 0.80	I - 3.12 - 0.40	G - 2.28 - 0.76
161.019	161.009	161.029	0	0	0	4	0	0	0	50.12	0	0	0	0	0	0	1	0	Heavy Sulfanilic Acid (SA) C13		4	NaN	NaN	NaN	NaN	3	4	0	N - 21.64 - 2.50	I - 3.90 - 0.50	A - 0.00 - 0.00
150.75	150.74	150.76	0	0	0	4	0	0	0	50.12	0	0	0	0	0	0	1	0	Unannotated mass-shift 150.7500		4	NaN	NaN	NaN	NaN	0	4	0	A - 0.00 - 0.00	A - 0.00 - 0.00	A - 0.00 - 0.00
83.9528	83.9428	83.9628	1	0	0	10	2.11	0	0	125.31	1	100	0	0	0	0	1	0	Unannotated mass-shift 83.9528		11	0.3644	NaN	269.902	NaN	4	11	0	P - 5.23 - 1.70	I - 2.78 - 0.48	G - 2.58 - 1.15
0.0962	0.0929	0.0992	31	63	0	5	65.3	256.53	0	62.65	27	66.67	46	89.13	0	0	3	66.67	Deamidation	Unannotated mass-shift -0.8910	99	0.6486	0.0449	116.276	101576	4	99	2.02	M - 14.97 - 1.00	D - 8.11 - 1.50	T - 2.18 - 0.50
6.0102	6.0002	6.0202	13	4	0	2	27.38	16.29	0	25.06	3	66.67	4	50	0	0	1	0	13C(6) Silac label		19	0.6046	0.1061	15.0148	155045	8	19	5.26	M - 5.44 - 0.73	N - 3.56 - 1.10	D - 3.54 - 1.31
-5.9158	-5.9258	-5.9058	0	10	0	2	0	40.72	0	25.06	0	0	7	57.14	0	0	2	50	Unannotated mass-shift 0.0488	Unannotated mass-shift -5.9694	12	0.7431	0.078	22.071	1445.76	1	12	0	W - 22.21 - 0.14	E - 10.98 - 0.57	R - 3.89 - 0.14
2.1246	2.1219	2.129	2	34	0	1	4.21	138.44	0	12.53	2	100	25	100	0	0	1	100	Second isotopic peak	Unannotated mass-shift 0.1216	34	0.6727	0.0311	-5.7097	30668.1	1	34	0	E - 9.61 - 0.50	T - 8.73 - 0.50	A - 0.00 - 0.00
226.035	226.025	226.045	18	9	3	10	37.92	36.65	13.73	125.31	3	66.67	2	0	2	50	1	0	cysteine oxidation to cysteic acid	Gluconoylation	40	0.5084	0.1291	-279.058	216150	34	40	0	P - 4.47 - 12.31	G - 2.50 - 9.51	F - 2.39 - 2.89
491.271	491.261	491.281	1	0	30	0	2.11	0	137.33	0	1	0	0	0	2	100	0	0	Unannotated mass-shift 420.2392	Acrylamide adduct/Addition of A	31	0.3258	0.0029	503.999	117315	14	31	0	N - 4.05 - 2.18	F - 3.77 - 1.87	I - 3.46 - 2.07
330.155	330.145	330.165	2	4	15	1	4.21	16.29	68.67	12.53	1	0	1	0	4	100	1	0	Iodoacetic acid derivative	Unannotated mass-shift 272.1518	22	0.7757	0.0047	-139.384	16673.6	3	22	9.09	G - 4.97 - 1.67	E - 4.27 - 0.67	P - 2.74 - 0.67
0.4926	0.4826	0.4997	193	1	2	0	406.55	4.07	9.16	0	110	75.45	1	100	2	50	0	0	Unannotated mass-shift -0.0358	Unannotated mass-shift 0.5248	195	0.6749	0.052	3.0058	19542.5	5	195	2.56	C - 193.47 - 1.25	K - 5.67 - 1.25	T - 4.36 - 1.25
-20.2058	-20.2158	-20.1974	0	0	91	0	0	0	416.57	0	0	0	0	0	1	0	0	0	Pyro-glu from Q/Loss of ammonia	Unannotated mass-shift -3.1872	91	NaN	NaN	NaN	NaN	11	91	0	C - 88.22 - 1.25	Y - 5.00 - 1.11	L - 3.45 - 3.76
-1.1802	-1.1902	-1.1708	25	8	1	3	52.66	32.57	4.58	37.59	16	93.75	8	87.5	1	100	1	100	Second isotopic peak	Unannotated mass-shift -3.1872	37	0.6119	0.0435	-25.1254	20342	1	37	0	T - 17.46 - 1.00	A - 0.00 - 0.00	A - 0.00 - 0.00
25.0318	25.0218	25.0418	1	9	0	2	2.11	36.65	0	25.06	1	100	5	100	0	0	2	0	amidination of lysines or N-terminal amines with methyl acetimidate	reduction	12	0.6257	0.0275	-182.54	14414.9	2	12	0	M - 14.97 - 0.50	Q - 6.33 - 0.50	D - 2.70 - 0.25
-6.9416	-6.9516	-6.9316	3	17	0	4	6.32	69.22	0	50.12	2	100	9	88.89	0	0	3	33.33	Proline oxidation to pyrrolidinone/Decarboxylation	Unannotated mass-shift 23.0780	24	0.5542	0.0509	-96.6754	10020	1	24	0	M - 29.94 - 0.50	T - 8.73 - 0.50	A - 0.00 - 0.00
79.9794	79.9734	79.9894	3	12	0	7	6.32	48.86	0	87.72	2	100	6	16.67	0	0	3	0	Oxidation or Hydroxylation	Tryptophan oxidation to dihydroxy-N-formaylkynurenine	22	0.4703	0.0849	-100.013	8705.8	10	22	0	P - 5.15 - 4.18	G - 2.77 - 3.10	N - 1.73 - 0.67
-56.8724	-56.8824	-56.8624	0	0	0	3	0	0	0	37.59	0	0	0	0	0	0	1	0	Deletion of G	Unannotated mass-shift 0.1448	3	NaN	NaN	NaN	NaN	0	3	0	A - 0.00 - 0.00	A - 0.00 - 0.00	A - 0.00 - 0.00
128.08	128.07	128.087	12	0	1	2	25.28	0	4.58	25.06	8	87.5	0	0	1	100	1	0	Diethylation, analogous to Dimethylation	carboxyethyl/Dihydroxy methylglyoxal adduct/Ethoxyformylation	15	0.2655	0.0119	-203.379	321156	6	15	13.33	Y - 4.12 - 0.50	V - 2.68 - 1.33	T - 2.36 - 0.81
43.0658	43.0563	43.0758	9	9	0	4	18.96	36.65	0	50.12	3	100	9	22.22	0	0	1	0	Acetylation	Unannotated mass-shift 1.0582	22	0.4882	0.037	-478.871	784591	2	22	4.55	F - 22.52 - 1.60	E - 1.92 - 0.20	S - 1.50 - 0.20
80.9666	80.9566	80.9766	0	21	0	0	0	85.51	0	0	0	0	16	56.25	0	0	0	0	First isotopic peak	Phosphorylation	21	0.4352	0.0431	109.342	1186.55	8	21	0	P - 3.59 - 2.33	R - 3.46 - 1.02	S - 3.07 - 1.63
115.944	115.934	115.954	1	0	0	6	2.11	0	0	75.19	1	0	0	0	0	0	2	0	dihydroxy	Unannotated mass-shift 83.9528	7	NaN	NaN	NaN	NaN	2	7	14.29	P - 3.77 - 0.61	I - 1.95 - 0.17	L - 1.68 - 0.33
-0.1236	-0.1309	-0.1136	175	96	3	9	368.63	390.9	13.73	112.78	118	83.05	79	77.22	3	100	7	85.71	trifluoroleucine replacement of leucine	Unannotated mass-shift -54.0908	283	0.7407	0.0461	18.7469	13363.9	7	283	0	I - 4.17 - 1.25	V - 3.88 - 2.25	L - 2.88 - 2.00
-95.0364	-95.0464	-95.0264	1	0	23	0	2.11	0	105.29	0	1	0	0	0	1	0	0	0	Unannotated mass-shift -95.0364		24	NaN	NaN	NaN	NaN	23	24	58.33	K - 5.34 - 5.42	S - 4.79 - 7.33	Y - 3.76 - 1.75
15.0194	15.0094	15.0275	67	171	4	1	141.13	696.29	18.31	12.53	36	69.44	78	70.51	2	100	1	100	Tyrosine oxidation to 2-aminotyrosine/Conversion of carboxylic acid to hydroxamic acid		245	0.4188	0.0373	-10.284	49012.5	176	245	10.2	C - 30.91 - 7.03	K - 5.97 - 46.33	Y - 1.64 - 5.85
-0.173	-0.183	-0.1683	36	15	5	4	75.83	61.08	22.89	50.12	29	96.55	14	85.71	2	100	4	75	Third isotopic peak/13C3 label for SILAC	Unannotated mass-shift -3.1872	60	0.7385	0.03	19.4461	25388.7	1	60	0	N - 3.71 - 0.14	Q - 3.62 - 0.14	L - 2.88 - 0.29
9.0512	9.0412	9.0612	2	3	0	4	4.21	12.22	0	50.12	2	100	2	50	0	0	1	0	Fucose	Unannotated mass-shift -137.0112	9	0.4201	0.0341	-167.808	93616.6	0	9	0	A - 0.00 - 0.00	A - 0.00 - 0.00	A - 0.00 - 0.00
-147.068	-147.078	-147.058	0	10	0	0	0	40.72	0	0	0	0	3	33.33	0	0	0	0	Deletion of F		10	0.2265	0.0033	-1174.1	205920	9	10	90	F - 15.64 - 5.00	L - 4.48 - 4.00	A - 0.00 - 0.00
29.9766	29.9666	29.9866	49	21	1	4	103.22	85.51	4.58	50.12	16	87.5	16	50	1	100	4	0	quinone		74	0.487	0.0571	-169.548	174165	22	74	10.81	C - 17.59 - 0.50	W - 11.26 - 1.59	K - 3.36 - 3.26
0.1022	0.0992	0.1119	47	104	14	5	99	423.47	64.09	62.65	42	69.05	72	87.5	3	100	4	75	Deamidation	Unannotated mass-shift -0.8910	170	0.6724	0.0492	50.0603	210405	10	170	0	C - 21.93 - 0.28	M - 7.98 - 1.33	F - 3.28 - 1.17
-73.9628	-73.9728	-73.9528	0	0	0	4	0	0	0	50.12	0	0	0	0	0	0	2	0	Unannotated mass-shift -73.9628		4	NaN	NaN	NaN	NaN	0	4	0	A - 0.00 - 0.00	A - 0.00 - 0.00	A - 0.00 - 0.00
449.061	449.051	449.071	0	0	0	4	0	0	0	50.12	0	0	0	0	0	0	1	100	Unannotated mass-shift 449.0612		4	NaN	NaN	7.4315	1.4771	0	4	0	A - 0.00 - 0.00	A - 0.00 - 0.00	A - 0.00 - 0.00
473.268	473.258	473.278	3	0	1	2	6.32	0	4.58	25.06	2	50	0	0	1	0	1	0	Deamidation	Unannotated mass-shift 472.2880	6	NaN	NaN	NaN	NaN	0	6	0	A - 0.00 - 0.00	A - 0.00 - 0.00	A - 0.00 - 0.00
2.1192	2.1092	2.1219	6	38	0	5	12.64	154.73	0	62.65	5	80	34	82.35	0	0	4	100	Second isotopic peak	Unannotated mass-shift 0.1216	52	0.6957	0.0161	96.1633	101726	1	52	0	D - 10.81 - 0.50	T - 8.73 - 0.50	A - 0.00 - 0.00
133.911	133.901	133.92	0	0	0	9	0	0	0	112.78	0	0	0	0	0	0	2	0	Unannotated mass-shift -9.0372	Unannotated mass-shift 142.9514	9	NaN	NaN	NaN	NaN	8	9	0	P - 4.82 - 3.12	G - 2.87 - 2.56	Q - 2.52 - 0.80
123.876	123.866	123.886	0	0	0	4	0	0	0	50.12	0	0	0	0	0	0	1	0	Unannotated mass-shift 123.8764		4	NaN	NaN	NaN	NaN	0	4	0	A - 0.00 - 0.00	A - 0.00 - 0.00	A - 0.00 - 0.00
-29.9854	-29.9925	-29.9754	3	0	0	3	6.32	0	0	37.59	2	50	0	0	0	0	1	100	Homoserine		5	0.7716	0.0002	-285.468	7.1664	3	5	0	M - 9.98 - 0.50	N - 8.65 - 1.00	T - 5.82 - 1.00
0.3472	0.3372	0.3572	102	1	2	0	214.86	4.07	9.16	0	70	87.14	1	100	1	100	0	0	Unannotated mass-shift 0.3472		103	0.741	0.0419	46.4899	78024.6	0	103	0	A - 0.00 - 0.00	A - 0.00 - 0.00	A - 0.00 - 0.00
1.815	1.8079	1.825	17	19	0	0	35.81	77.37	0	0	15	93.33	14	85.71	0	0	0	0	Unannotated mass-shift -0.0358	Unannotated mass-shift 1.8502	36	0.6422	0.0355	34.2774	9576.54	0	36	0	A - 0.00 - 0.00	A - 0.00 - 0.00	A - 0.00 - 0.00
-4.877	-4.887	-4.867	0	1	0	2	0	4.07	0	25.06	0	0	1	100	0	0	1	0	Pyro-Glu from E + Methylation	Unannotated mass-shift -0.8910	3	0.3398	NaN	180.439	NaN	0	3	0	A - 0.00 - 0.00	A - 0.00 - 0.00	A - 0.00 - 0.00
268.152	268.142	268.153	1	1	0	1	2.11	4.07	0	12.53	1	0	1	100	0	0	1	100	Pyro-Glu from E + Methylation	Unannotated mass-shift 272.1518	3	0.5177	0.0329	-1.3966	3859.89	1	3	33.33	V - 12.07 - 1.00	A - 0.00 - 0.00	A - 0.00 - 0.00
56.9894	56.9889	56.9942	7	2	0	1	14.75	8.14	0	12.53	5	100	2	0	0	0	1	0	Third isotopic peak/13C3 label for SILAC	trifluoroleucine replacement of leucine	10	0.3328	0.0458	-65.8471	13285.8	4	10	0	D - 8.11 - 1.50	V - 3.02 - 1.00	E - 2.40 - 0.50
298.141	298.131	298.151	29	0	6	1	61.09	0	27.47	12.53	8	87.5	0	0	3	100	1	100	biotin hydrazide labeled acrolein addition +298		36	0.8339	0.0159	-149.95	60196.7	0	36	0	A - 0.00 - 0.00	A - 0.00 - 0.00	A - 0.00 - 0.00
256.158	256.148	256.168	0	1	3	3	0	4.07	13.73	37.59	0	0	1	100	1	0	1	0	Diphthamide	ubiquitinylation residue/Double Carbamidomethylation/Addition of N	7	NaN	NaN	-232.885	NaN	5	7	42.86	F - 5.63 - 1.00	D - 5.04 - 1.17	E - 4.48 - 1.17
268.154	268.153	268.164	0	1	0	1	0	4.07	0	12.53	0	0	1	100	0	0	1	100	Pyro-Glu from E + Methylation	Unannotated mass-shift 272.1518	2	0.8825	NaN	-75.4791	28186.5	1	2	50	V - 12.07 - 1.00	A - 0.00 - 0.00	A - 0.00 - 0.00
18.0262	18.0162	18.0362	24	88	0	1	50.56	358.32	0	12.53	12	75	56	92.86	0	0	1	0	Second isotopic peak	Deuterium Methylation of Lysine	113	0.6837	0.0551	-50.3445	23338.7	25	113	0	W - 5.18 - 0.83	Q - 3.40 - 3.35	V - 1.89 - 3.92
-3.4004	-3.4104	-3.3904	1	3	0	2	2.11	12.22	0	25.06	1	100	2	50	0	0	1	100	Deamidation	Unannotated mass-shift -4.3768	6	0.2012	NaN	-60.0564	9385.21	0	6	0	A - 0.00 - 0.00	A - 0.00 - 0.00	A - 0.00 - 0.00
56.9884	56.9784	56.9889	5	0	0	1	10.53	0	0	12.53	5	100	0	0	0	0	1	0	Third isotopic peak/13C3 label for SILAC	trifluoroleucine replacement of leucine	6	0.4577	0.0326	-137.092	14306.8	3	6	33.33	I - 3.90 - 0.50	K - 3.78 - 0.50	G - 2.08 - 0.70
196.122	196.112	196.132	0	0	15	0	0	0	68.67	0	0	0	0	0	2	0	0	0	desthiobiotin modification of lysine		15	NaN	NaN	NaN	NaN	0	15	0	A - 0.00 - 0.00	A - 0.00 - 0.00	A - 0.00 - 0.00
112.102	112.092	112.112	12	3	0	5	25.28	12.22	0	62.65	3	100	2	100	0	0	1	100	Proline oxidation to pyrrolidinone/Decarboxylation	Diphthamide	20	0.1303	NaN	-34.5197	37397.4	11	20	35	M - 13.43 - 2.47	E - 4.45 - 2.55	S - 2.16 - 1.58
32.015	32.005	32.025	117	69	14	4	246.46	280.96	64.09	50.12	32	46.88	54	88.89	5	60	2	0	Second isotopic peak	hydroxymethyl/formaldehyde induced modifications	204	0.3993	0.0334	-200.849	88154.4	118	204	1.96	C - 19.67 - 3.00	W - 5.88 - 4.46	P - 4.56 - 43.57
-70.9912	-71.0012	-70.9812	1	18	0	0	2.11	73.29	0	0	1	0	3	66.67	0	0	0	0	Unannotated mass-shift -70.9912		19	0.693	0.0175	3.4897	16997	1	19	0	A - 9.98 - 1.00	A - 0.00 - 1.00	A - 0.00 - 1.00
-0.146	-0.1548	-0.1421	70	48	1	8	147.45	195.45	4.58	100.25	56	83.93	33	84.85	1	0	4	75	Unannotated mass-shift -0.1382		128	0.7379	0.0349	-2.2554	10823.4	1	128	0	E - 6.41 - 0.33	P - 4.11 - 0.33	L - 3.36 - 0.33
56.0728	56.0673	56.0828	5	11	1	1	10.53	44.79	4.58	12.53	4	75	4	75	1	0	1	100	Iodoacetamide derivative/Addition of Glycine/Addition of G	Unannotated mass-shift -0.9582	18	0.2649	0.0116	-63.6681	507459	8	18	5.56	G - 3.48 - 3.11	S - 3.34 - 1.78	A - 2.22 - 1.78
-11.0352	-11.0452	-11.0252	2	12	0	1	4.21	48.86	0	12.53	2	0	8	25	0	0	1	100	Unannotated mass-shift -55.0428	S-Ethylcystine from Serine	15	0.3757	NaN	-350.474	NaN	3	15	13.33	D - 7.21 - 1.00	Q - 5.19 - 0.62	S - 2.31 - 0.46
43.0468	43.0368	43.0563	13	27	0	0	27.38	109.94	0	0	6	100	13	38.46	0	0	0	0	Carboxyl modification with ethanolamine		40	0.4741	0.0179	-663.053	567798	20	40	15	F - 3.94 - 2.80	E - 2.74 - 2.85	K - 2.55 - 2.25
3.1386	3.1286	3.1486	1	11	0	0	2.11	44.79	0	0	1	100	11	90.91	0	0	0	0	Third isotopic peak/13C3 label for SILAC	Unannotated mass-shift 0.1216	12	0.5591	0.0313	-45.8033	55792.8	1	12	0	M - 8.55 - 0.14	N - 3.71 - 0.14	E - 2.75 - 0.14
0.8852	0.8822	0.8952	135	86	1	6	284.37	350.18	4.58	75.19	94	87.23	71	84.51	1	100	4	75	Unannotated mass-shift 0.8792		226	0.6155	0.0463	3.5409	16494.8	2	226	0	Y - 8.25 - 0.33	S - 5.01 - 0.67	Q - 4.22 - 0.33
-1.212	-1.222	-1.202	22	7	1	2	46.34	28.5	4.58	25.06	10	100	6	100	1	100	2	50	Unannotated mass-shift -2.0852	Unannotated mass-shift 0.8792	30	0.6575	0.0279	-126.092	32427.9	0	30	0	A - 0.00 - 0.00	A - 0.00 - 0.00	A - 0.00 - 0.00
230.052	230.042	230.062	0	9	0	1	0	36.65	0	12.53	0	0	2	0	0	0	1	0	Unannotated mass-shift 358.1584	Unannotated mass-shift -128.1148	10	NaN	NaN	NaN	NaN	2	10	0	R - 13.61 - 1.00	G - 4.48 - 1.00	A - 0.00 - 0.00
13.9888	13.9837	13.9988	63	7	7	0	132.71	28.5	32.04	0	26	76.92	6	50	5	100	0	0	proline oxidation to pyroglutamic acid/Tryptophan oxidation to oxolactone/aldehyde and ketone modifications		77	0.3208	0.0243	-209.259	64270.2	43	77	7.79	Y - 11.31 - 9.83	C - 6.00 - 0.33	K - 5.27 - 9.99
425.736	425.726	425.746	44	0	10	0	92.69	0	45.78	0	2	100	0	0	1	100	0	0	Unannotated mass-shift 425.7360		54	NaN	NaN	-103.371	12751.2	4	54	7.41	V - 12.07 - 4.00	A - 0.00 - 0.00	A - 0.00 - 0.00
0.3784	0.3684	0.3884	127	1	1	0	267.52	4.07	4.58	0	70	91.43	1	100	1	100	0	0	Unannotated mass-shift 0.0366	Unannotated mass-shift 0.3472	127	0.7425	0.0456	23.8502	22598.3	0	127	0	A - 0.00 - 0.00	A - 0.00 - 0.00	A - 0.00 - 0.00
33.0168	33.0068	33.0268	45	18	0	0	94.79	73.29	0	0	11	36.36	11	72.73	0	0	0	0	Third isotopic peak/13C3 label for SILAC	hydroxymethyl/formaldehyde induced modifications	63	0.3852	0.0347	-41.7351	61828.7	33	63	0	P - 5.14 - 13.75	G - 2.95 - 10.89	A - 1.34 - 4.42
126.956	126.946	126.957	0	0	0	3	0	0	0	37.59	0	0	0	0	0	0	2	0	Carbamylation	Unannotated mass-shift 83.9528	3	NaN	NaN	NaN	NaN	2	3	0	P - 3.40 - 0.55	G - 2.87 - 0.64	A - 2.43 - 0.49
274.141	274.131	274.151	0	2	40	0	0	8.14	183.11	0	0	0	2	0	6	100	0	0	Unannotated mass-shift 274.1412		42	0.8642	0.0011	-204.123	9103.93	0	42	0	A - 0.00 - 0.00	A - 0.00 - 0.00	A - 0.00 - 0.00
17.0624	17.0524	17.0724	11	9	0	0	23.17	36.65	0	0	9	77.78	1	100	0	0	0	0	13C(6) 15N(2) (D)9 SILAC label		20	0.2043	0.0044	-491.361	212011	2	20	0	Q - 6.33 - 0.50	T - 4.36 - 0.50	P - 4.11 - 0.67
214.131	214.121	214.141	1	10	0	0	2.11	40.72	0	0	1	0	1	0	0	0	0	0	Diphthamide	carboxyethyl/Dihydroxy methylglyoxal adduct/Ethoxyformylation	11	NaN	NaN	NaN	NaN	0	11	0	A - 0.00 - 0.00	A - 0.00 - 0.00	A - 0.00 - 0.00
480.282	480.272	480.292	0	0	55	0	0	0	251.78	0	0	0	0	0	1	0	0	0	Unannotated mass-shift 480.2818		55	NaN	NaN	NaN	NaN	0	55	0	A - 0.00 - 0.00	A - 0.00 - 0.00	A - 0.00 - 0.00
1.84	1.83	1.8451	19	21	1	0	40.02	85.51	4.58	0	16	100	15	86.67	1	100	0	0	Unannotated mass-shift -0.9582	Unannotated mass-shift 2.8078	41	0.5293	0.026	-39.8076	68174.5	0	41	0	A - 0.00 - 0.00	A - 0.00 - 0.00	A - 0.00 - 0.00
2.873	2.863	2.883	30	25	1	5	63.19	101.8	4.58	62.65	16	100	19	78.95	1	100	4	75	Third isotopic peak/13C3 label for SILAC	Unannotated mass-shift -0.1382	61	0.4584	0.058	-264.613	139786	0	61	0	A - 0.00 - 0.00	A - 0.00 - 0.00	A - 0.00 - 0.00
230.082	230.078	230.092	0	0	0	5	0	0	0	62.65	0	0	0	0	0	0	1	0	Iodoacetamide derivative/Addition of Glycine/Addition of G	Unannotated mass-shift 173.0508	5	NaN	NaN	NaN	NaN	0	5	0	A - 0.00 - 0.00	A - 0.00 - 0.00	A - 0.00 - 0.00
337.148	337.138	337.158	1	0	12	0	2.11	0	54.93	0	1	100	0	0	1	0	0	0	Iodoacetic acid derivative w/ 13C label	Unannotated mass-shift 277.1338	13	NaN	NaN	-1105.55	NaN	12	13	92.31	C - 70.35 - 1.09	S - 4.10 - 3.27	R - 2.47 - 1.09
404.187	404.177	404.197	0	1	0	3	0	4.07	0	37.59	0	0	1	0	0	0	1	0	Iodoacetamide derivative/Addition of Glycine/Addition of G	Unannotated mass-shift 347.1608	4	NaN	NaN	NaN	NaN	1	4	25	W - 15.55 - 0.10	Y - 4.95 - 0.10	R - 2.72 - 0.10
-0.4672	-0.4772	-0.4629	55	2	4	0	115.86	8.14	18.31	0	37	83.78	2	50	4	100	0	0	Amidation	Unannotated mass-shift 0.5248	61	0.6879	0.0337	-33.4666	21437.9	0	61	0	A - 0.00 - 0.00	A - 0.00 - 0.00	A - 0.00 - 0.00
1.2162	1.2062	1.2262	30	8	0	0	63.19	32.57	0	0	17	94.12	3	100	0	0	0	0	Unannotated mass-shift 1.0682	Unannotated mass-shift 0.1448	38	0.5608	0.0343	0.4648	1332.29	0	38	0	A - 0.00 - 0.00	A - 0.00 - 0.00	A - 0.00 - 0.00
462.208	462.198	462.218	3	13	0	6	6.32	52.93	0	75.19	3	33.33	2	0	0	0	1	0	Unannotated mass-shift 0.0366	Unannotated mass-shift 462.1636	22	0.207	NaN	34.3785	NaN	1	22	0	K - 11.34 - 0.50	P - 6.17 - 0.50	A - 0.00 - 0.00
0.0896	0.0868	0.0929	43	53	2	3	90.58	215.81	9.16	37.59	38	57.89	39	82.05	1	100	3	100	Deamidation	Unannotated mass-shift -0.8910	102	0.646	0.0442	31.9219	61819.2	4	102	0	C - 64.49 - 0.33	M - 17.46 - 1.17	Y - 12.37 - 1.00
31.079	31.069	31.089	3	7	0	1	6.32	28.5	0	12.53	3	66.67	5	80	0	0	1	0	hydroxymethyl/formaldehyde induced modifications	Unannotated mass-shift 1.0682	11	0.3539	0.0326	16.0358	235398	1	11	0	G - 3.36 - 0.38	P - 3.09 - 0.25	A - 2.49 - 0.25
121.986	121.976	121.996	1	0	0	7	2.11	0	0	87.72	1	100	0	0	0	0	1	0	Acetylation	Phosphorylation	8	0.1591	NaN	194.717	NaN	0	8	0	A - 0.00 - 0.00	A - 0.00 - 0.00	A - 0.00 - 0.00
129.113	129.103	129.123	17	7	0	0	35.81	28.5	0	0	10	60	4	50	0	0	0	0	Unannotated mass-shift 129.1134		24	0.1532	0.0075	-232.629	27129.3	16	24	41.67	Y - 2.76 - 0.89	N - 2.43 - 1.50	D - 1.76 - 1.30
202.097	202.087	202.107	0	0	41	0	0	0	187.69	0	0	0	0	0	2	100	0	0	Unannotated mass-shift 202.0972		41	0.1073	0.0004	-7.9238	29.4264	40	41	0	K - 19.98 - 35.25	T - 1.42 - 3.25	N - 0.81 - 1.25
-2.9632	-2.9732	-2.9539	5	8	0	8	10.53	32.57	0	100.25	3	100	8	75	0	0	4	75	Third isotopic peak/13C3 label for SILAC	Unannotated mass-shift -5.9694	21	0.6376	0.0595	-43.1813	8625.6	0	21	0	A - 0.00 - 0.00	A - 0.00 - 0.00	A - 0.00 - 0.00
-116.055	-116.065	-116.045	145	13	2	2	305.44	52.93	9.16	25.06	25	4	6	83.33	2	0	1	0	formaldehyde adduct	Deletion of Q	161	0.6787	0.0138	171.018	11714.4	156	161	26.09	C - 408.65 - 82.38	P - 1.53 - 19.36	Y - 0.96 - 3.02
344.181	344.171	344.191	0	0	11	1	0	0	50.36	12.53	0	0	0	0	4	100	1	100	Unannotated mass-shift 472.2880	Unannotated mass-shift -128.1148	12	0.6858	0.042	-57.1104	7319.34	1	12	0	D - 7.21 - 0.33	E - 6.41 - 0.33	L - 3.36 - 0.33
45.9758	45.9658	45.9858	3	0	0	3	6.32	0	0	37.59	3	100	0	0	0	0	1	0	Oxidation or Hydroxylation	quinone	6	0.3372	0.0218	144.696	70263.1	2	6	0	W - 25.92 - 0.33	F - 14.07 - 1.00	K - 3.78 - 0.33
452.188	452.178	452.198	1	0	0	2	2.11	0	0	25.06	1	0	0	0	0	0	1	100	Gluconoylation	Unannotated mass-shift 274.1412	3	NaN	NaN	11.9475	1.0731	1	3	0	G - 3.58 - 0.40	A - 2.99 - 0.30	P - 2.47 - 0.20
378.71	378.7	378.72	17	0	22	0	35.81	0	100.71	0	1	100	0	0	1	0	0	0	Unannotated mass-shift 378.7100		39	NaN	NaN	538.52	103.405	0	39	0	A - 0.00 - 0.00	A - 0.00 - 0.00	A - 0.00 - 0.00
77.9238	77.9138	77.9338	6	7	0	0	12.64	28.5	0	0	4	75	1	0	0	0	0	0	Unannotated mass-shift 77.9238		13	0.7337	0.074	-18.2717	113.5	2	13	0	E - 11.53 - 1.20	A - 2.00 - 0.40	S - 1.50 - 0.20
371.708	371.698	371.718	83	0	52	0	174.84	0	238.04	0	1	100	0	0	1	0	0	0	Unannotated mass-shift 371.7078		135	NaN	NaN	536.437	2201.05	0	135	0	A - 0.00 - 0.00	A - 0.00 - 0.00	A - 0.00 - 0.00
-20.0618	-20.0718	-20.0518	1	1	1	5	2.11	4.07	4.58	62.65	1	100	1	0	1	0	1	100	Sodium adduct	Unannotated mass-shift -42.0438	8	0.5095	0.0006	-49.2691	216814	5	8	0	Q - 5.62 - 1.11	Y - 5.50 - 0.56	I - 5.20 - 1.11
400.185	400.175	400.195	0	1	1	2	0	4.07	4.58	25.06	0	0	1	100	1	100	1	100	Ethanolation	Unannotated mass-shift 356.1684	4	0.3726	0.0087	-309.788	257303	1	4	0	F - 4.69 - 0.17	N - 4.33 - 0.17	I - 3.90 - 0.17
59.0736	59.0636	59.0836	1	5	0	2	2.11	20.36	0	25.06	1	0	4	50	0	0	1	100	Third isotopic peak/13C3 label for SILAC	Diethylation, analogous to Dimethylation	8	0.5023	0.0062	-295.409	193231	1	8	12.5	Y - 5.50 - 0.11	N - 2.88 - 0.11	Q - 2.81 - 0.11
69.5054	69.4954	69.5154	0	0	14	0	0	0	64.09	0	0	0	0	0	1	0	0	0	Unannotated mass-shift 69.5054		14	NaN	NaN	NaN	NaN	14	14	100	R - 3.89 - 2.00	P - 3.53 - 4.00	I - 3.34 - 2.00
-3.0338	-3.0438	-3.0299	14	12	0	5	29.49	48.86	0	62.65	7	85.71	12	75	0	0	5	80	Unannotated mass-shift -0.9582	Unannotated mass-shift -2.0852	31	0.5554	0.0264	-229.147	79313.9	1	31	0	H - 23.64 - 0.50	P - 6.17 - 0.50	A - 0.00 - 0.00
-56.025	-56.035	-56.015	1	6	7	0	2.11	24.43	32.04	0	1	100	2	0	2	100	0	0	First isotopic peak	Deletion of G	14	0.1408	0.0203	-33.3758	13838.2	11	14	0	C - 216.92 - 3.08	D - 3.60 - 1.83	T - 2.51 - 1.58
-15.0104	-15.0204	-15.0004	14	24	0	3	29.49	97.72	0	37.59	7	71.43	20	75	0	0	3	33.33	lactic acid from N-term Ser/ISD (z+2)-series		41	0.4722	0.0513	78.1652	117862	21	41	2.44	C - 18.43 - 0.50	M - 13.31 - 4.67	N - 4.67 - 3.78
170.572	170.562	170.582	30	0	1	0	63.19	0	4.58	0	1	100	0	0	1	100	0	0	Unannotated mass-shift 170.5724		31	NaN	NaN	-139.26	11879.2	14	31	45.16	V - 11.78 - 13.67	A - 0.24 - 0.33	A - 0.00 - 0.33
-0.5698	-0.5798	-0.5598	103	1	0	0	216.97	4.07	0	0	48	89.58	1	100	0	0	0	0	Unannotated mass-shift -0.5698		104	0.733	0.0443	-35.9869	35432.7	0	104	0	A - 0.00 - 0.00	A - 0.00 - 0.00	A - 0.00 - 0.00
-2.9446	-2.9539	-2.9346	6	4	0	5	12.64	16.29	0	62.65	5	80	4	50	0	0	3	66.67	carbamidomethylated Cys that undergoes beta-elimination and Michael addition of methylamine		15	0.6141	0.0579	-147.061	87728.6	3	15	13.33	M - 19.96 - 1.00	T - 3.10 - 0.53	E - 2.14 - 0.33
-4.9558	-4.9658	-4.9458	0	6	0	2	0	24.43	0	25.06	0	0	5	100	0	0	1	0	Diphthamide	Deletion of F	8	0.6302	0.0146	-40.1309	4826.88	0	8	0	A - 0.00 - 0.00	A - 0.00 - 0.00	A - 0.00 - 0.00
84.9018	84.8918	84.9118	2	2	0	6	4.21	8.14	0	75.19	2	100	2	0	0	0	2	0	dihydroxy	Replacement of 3 protons by iron	10	0.3308	NaN	-84.5644	5250.97	1	10	0	T - 8.73 - 0.50	S - 7.52 - 0.50	A - 0.00 - 0.00
136.032	136.022	136.042	4	0	15	0	8.43	0	68.67	0	1	100	0	0	1	100	0	0	O-Diethylphosphorylation		19	0.1128	0.0003	-38.451	4289.61	15	19	78.95	H - 7.88 - 2.50	I - 7.79 - 5.00	N - 4.33 - 2.50
286.137	286.127	286.147	0	0	16	0	0	0	73.24	0	0	0	0	0	3	100	0	0	formaldehyde adduct	Unannotated mass-shift 274.1412	16	0.8246	0.0247	-118.164	164071	0	16	0	A - 0.00 - 0.00	A - 0.00 - 0.00	A - 0.00 - 0.00
316.151	316.141	316.161	11	1	29	0	23.17	4.07	132.75	0	1	0	1	0	2	100	0	0	Acetylation	Unannotated mass-shift 274.1412	41	0.801	0.0041	-233.4	9369	10	41	21.95	E - 6.09 - 3.17	G - 4.03 - 4.50	P - 2.88 - 2.33
297.069	297.059	297.079	3	0	0	2	6.32	0	0	25.06	1	100	0	0	0	0	1	100	Unannotated mass-shift 297.0694		5	0.9082	0.0012	-365.229	117681	0	5	0	A - 0.00 - 0.00	A - 0.00 - 0.00	A - 0.00 - 0.00
57.9716	57.9616	57.9816	6	2	0	2	12.64	8.14	0	25.06	5	80	2	100	0	0	2	50	Formylation	quinone	10	0.3796	0.0508	-48.1149	116109	3	10	10	K - 3.78 - 0.50	G - 2.74 - 0.92	V - 2.01 - 0.50
386.172	386.162	386.178	0	8	2	0	0	32.57	9.16	0	0	0	6	100	1	100	0	0	hydroxymethyl/formaldehyde induced modifications	Unannotated mass-shift 356.1684	10	0.7729	0.0187	242.15	192648	0	10	0	A - 0.00 - 0.00	A - 0.00 - 0.00	A - 0.00 - 0.00
-140.94	-140.95	-140.93	0	0	0	2	0	0	0	25.06	0	0	0	0	0	0	1	0	Unannotated mass-shift -140.9402		2	NaN	NaN	NaN	NaN	0	2	0	A - 0.00 - 0.00	A - 0.00 - 0.00	A - 0.00 - 0.00
27.1082	27.0982	27.1087	0	0	0	1	0	0	0	12.53	0	0	0	0	0	0	1	0	Formylation	Unannotated mass-shift -0.8910	1	NaN	NaN	NaN	NaN	0	1	0	A - 0.00 - 0.00	A - 0.00 - 0.00	A - 0.00 - 0.00
53.8906	53.8806	53.9006	0	0	0	2	0	0	0	25.06	0	0	0	0	0	0	1	100	Deamidation	Replacement of 3 protons by iron	2	0.3272	0.0004	54.1798	71.2639	0	2	0	A - 0.00 - 0.00	A - 0.00 - 0.00	A - 0.00 - 0.00
85.0934	85.0834	85.1034	0	0	0	2	0	0	0	25.06	0	0	0	0	0	0	1	0	Labeling transglutaminase substrate on glutamine side chain		2	NaN	NaN	NaN	NaN	2	2	0	G - 2.60 - 0.58	I - 2.23 - 0.19	L - 1.88 - 0.37
133.93	133.92	133.94	0	0	0	3	0	0	0	37.59	0	0	0	0	0	0	1	0	Oxidation or Hydroxylation	Unannotated mass-shift 117.9388	3	NaN	NaN	NaN	NaN	0	3	0	A - 0.00 - 0.00	A - 0.00 - 0.00	A - 0.00 - 0.00
162.23	162.22	162.24	0	0	0	2	0	0	0	25.06	0	0	0	0	0	0	1	0	Unannotated mass-shift 162.2296		2	NaN	NaN	NaN	NaN	0	2	0	A - 0.00 - 0.00	A - 0.00 - 0.00	A - 0.00 - 0.00
165.009	164.999	165.019	0	0	0	2	0	0	0	25.06	0	0	0	0	0	0	1	0	N-ethyl iodoacetamide-d0/Bu fragment of BuUrBu crosslinker	Phosphorylation	2	NaN	NaN	NaN	NaN	0	2	0	A - 0.00 - 0.00	A - 0.00 - 0.00	A - 0.00 - 0.00
220.273	220.263	220.283	0	0	0	2	0	0	0	25.06	0	0	0	0	0	0	1	0	Unannotated mass-shift 220.2728		2	NaN	NaN	NaN	NaN	0	2	0	A - 0.00 - 0.00	A - 0.00 - 0.00	A - 0.00 - 0.00
283.048	283.038	283.058	0	0	0	2	0	0	0	25.06	0	0	0	0	0	0	1	0	N-acetylglucosamine-1-phosphoryl		2	NaN	NaN	NaN	NaN	2	2	0	P - 5.61 - 0.91	F - 2.56 - 0.18	G - 2.44 - 0.55
-4.8506	-4.8606	-4.8406	0	0	0	2	0	0	0	25.06	0	0	0	0	0	0	1	100	Unannotated mass-shift -4.8506		2	0.6769	0.0096	22.4363	23.0962	1	2	0	W - 155.50 - 1.00	A - 0.00 - 0.00	A - 0.00 - 0.00
27.1092	27.1087	27.1192	0	0	0	1	0	0	0	12.53	0	0	0	0	0	0	1	0	Formylation	Unannotated mass-shift -0.8910	1	NaN	NaN	NaN	NaN	0	1	0	A - 0.00 - 0.00	A - 0.00 - 0.00	A - 0.00 - 0.00
37.0824	37.0724	37.0924	0	0	0	2	0	0	0	25.06	0	0	0	0	0	0	1	0	First isotopic peak	dimethylation	2	NaN	NaN	NaN	NaN	1	2	50	M - 11.97 - 0.20	Y - 9.90 - 0.20	H - 9.46 - 0.20
54.3364	54.3264	54.3368	0	0	0	1	0	0	0	12.53	0	0	0	0	0	0	1	100	Unannotated mass-shift 54.3364		1	0.3314	NaN	71.635	NaN	0	1	0	A - 0.00 - 0.00	A - 0.00 - 0.00	A - 0.00 - 0.00
54.3372	54.3368	54.3472	0	0	0	1	0	0	0	12.53	0	0	0	0	0	0	1	100	Unannotated mass-shift 54.3364		1	0.3443	NaN	66.394	NaN	0	1	0	A - 0.00 - 0.00	A - 0.00 - 0.00	A - 0.00 - 0.00
*First, second, and third isotopic peaks refer to their respective placements after the monoisotopic peak, with the monoisotopic peak being considered peak 0

## Sheet: shepherd_column_annotations
*First, second, and third isotopic peaks refer to their respective placements after the monoisotopic peak, with the monoisotopic peak being considered peak 0
Peak Apex:	apex of the detected peak (Da)
Peak Lower:	lower bound of the detected peak (Da), determined by precursor tolerance or the detection of an adjacent peak
Peak Upper:	upper bound of the detected peak (Da), determined by precursor tolerance or the detection of an adjacent peak
PSMs:	the number of PSMs contained within the peak boundary. This is reported for each dataset if multiple datasets are used as input
PSMs/million:	the number of PSMs over the number of scans collected in the experiment. This is reported for each dataset if multiple datasets are used as input.
Peptides:	the number of unique peptides containing the mass shift
% in unmodified:	the percentage of PSMs in this mass bin with a corresponding PSM in the unmodified bin
Potential Modification 1 / 2:	modification annotations derived from Unimod. Isobaric modifications are denoted with a “/” between them. The combination of the two modifications adds up to the total mass shift
Similarity (mean):	modified peptides are compared to their unmodified counterparts. When multiple modified-unmodified comparisons are done for a single peptide, the cosine similarity similarity scores are averaged for the peptide. The peptide scores are then averaged across all peptides in the mass shift bin. These comparisons are only done for peptides in the same charge state.
Similarity (variance):	variance in peptide similarity scores discusses above
DeltaRT (mean):	modified peptides are compared to their unmodified counterparts. When multiple modified-unmodified comparisons are done for a single peptide, the changes in retention times are averaged for the peptide. The peptide scores are then averaged across all peptides in the mass shift bin. These are only done for peptides in the same run.
DeltaRT (variance):	variance in peptide changes in retention time scores discussed above
Localized PSMs:	number of PSMs in the mass bin that showed at least one additional matched ion when the mass shift is placed on a residue
N-term rate:	percentage of PSMs with an uninterrupted string of localized residues from the N-terminus. This is calculated differently from other enrichment scores due to the difference in assumptions underlying N-terminal and residue-specific localization.
Residue enrichment scores:	The first number reported is the enrichment score, roughly equivalent to the odds of being localized to this residue vs other residues. The background for this calculation is discussed above. The second number reported is the weighted number of PSMs where the mass shift was localized to this residue. Shifts localizing to multiple residues are divided by the number of localized residues in the spe…
