# Supplementary material for: PTM-Shepherd: Analysis and Summarization of Post-Translational and Chemical Modifications From Open Search Results
Source: Mol Cell Proteomics. 2020 Dec 11;20:100018. doi: 10.1074/mcp.TIR120.002216 (PMC7950090; doi:10.1074/mcp.TIR120.002216)
Supplement: Supplemental Table S1 [file mmc2.xlsx]

## Sheet: global_profile
Supplementary Table S2A: PTM-Shepherd output from Bekker-Jensen et al. (2017)
PeakApex	PeakLower	PeakUpper	HeLaCAA (PSMs)	HeLaCAA (PSMs/million)	HeLaCAA (Peptides)	HeLaCAA (% in unmodified)	Potential Modification 1	Potential Modification 2	Matched PSMs	Similarity (mean)	Similarity (variance)	DeltaRT (mean)	DeltaRT (variance)	Localized PSMs	Total PSMs	N-term rate	EnrichedAA_1	EnrichedAA_2	EnrichedAA_3
0.0002	-0.0096	0.0102	249475	227137	114809	100			249437	0.9711	0.0063	0.0011	13372.5	2926	249437	0.51	R - 1.69 - 173.27	F - 1.33 - 103.09	M - 1.30 - 72.86
1.0032	0.9938	1.0132	48777	44409.5	30957	62.77	First isotopic peak*		48777	0.7463	0.0379	10.7245	15356.3	13625	48777	0.44	P - 1.41 - 1180.48	Y - 1.36 - 436.76	M - 1.28 - 334.93
128.095	128.085	128.105	8003	7286.4	4006	63.45	Addition of lysine due to transpeptidation/Addition of K		8003	0.4952	0.0407	-300.47	43528.7	6827	8003	54.4	K - 2.51 - 923.57	L - 1.80 - 876.75	R - 1.63 - 388.52
2.005	1.9963	2.015	12239	11143.1	8668	61.77	Second isotopic peak		12215	0.6586	0.0408	7.9358	10452.4	5135	12215	0.16	M - 1.84 - 181.34	P - 1.58 - 496.25	W - 1.31 - 50.86
0.9844	0.9793	0.9938	5340	4861.85	3030	83.89	Deamidation		5340	0.6268	0.0409	96.9404	55003	4520	5340	15.09	N - 13.24 - 2524.07	Q - 2.32 - 548.46	C - 1.91 - 153.45
31.9896	31.9812	31.9996	4421	4025.14	2801	96.32	dihydroxy		4420	0.5936	0.0444	-146.148	69014.6	1619	4420	4.91	W - 94.83 - 1164.55	Y - 0.85 - 32.25	M - 0.67 - 20.91
-57.0214	-57.0314	-57.0114	3450	3141.08	1907	86.63	Failed_Carbamidomethylation/Deletion of G		3450	0.5832	0.0551	148.98	63740.9	3320	3450	3.71	C - 42.89 - 2532.75	G - 1.44 - 377.76	D - 0.28 - 59.40
-17.026	-17.036	-17.0169	3267	2974.47	2100	82.95	Pyro-glu from Q/Loss of ammonia		3268	0.6367	0.0395	360.856	126037	3181	3268	64.6	Q - 5.79 - 962.87	C - 5.16 - 292.18	L - 1.32 - 300.07
15.9946	15.9846	16.0046	2946	2682.21	1760	96.31	Oxidation or Hydroxylation		2946	0.5808	0.0452	-127.273	61103.3	1995	2946	11.34	W - 24.49 - 370.61	Y - 14.83 - 695.75	F - 3.01 - 158.62
156.101	156.091	156.111	2043	1860.07	1200	68.33	Addition of arginine due to transpeptidation/Addition of R		2043	0.2805	0.0366	-291.685	52934.6	1982	2043	53.89	I - 1.79 - 140.43	R - 1.58 - 109.89	L - 1.53 - 215.73
97.9674	97.9574	97.9774	1773	1614.24	1350	96.67	Unannotated mass-shift 97.9674		1773	0.7682	0.0296	-66.711	27426.2	6	1773	0.06	Y - 7.09 - 1.00	T - 4.12 - 1.36	K - 3.43 - 1.11
241.179	241.169	241.189	1594	1451.27	670	49.7	Failed_Carbamidomethylation/Deletion of G	Levuglandinyl-lysine anhyropyrrole adduct	1594	0.4863	0.0168	316.935	210274	685	1594	32.62	E - 2.52 - 162.45	N - 1.79 - 51.58	D - 1.43 - 63.54
42.0108	42.0008	42.0208	1839	1674.33	962	8.52	Acetylation		1839	0.5487	0.0331	339.82	112201	1740	1839	89.56	A - 6.15 - 894.78	S - 2.16 - 286.19	M - 1.74 - 58.23
79.9664	79.9564	79.9764	1861	1694.36	1397	59.63	Phosphorylation		1861	0.5758	0.0513	22.0541	78100.6	1069	1861	2.63	S - 8.19 - 665.60	T - 1.83 - 108.00	P - 1.03 - 67.10
-9.0368	-9.0468	-9.0268	1391	1266.45	811	94.94	Failed_Carbamidomethylation/Deletion of G	cysteine oxidation to cysteic acid	1391	0.4533	0.0492	201.244	59887.6	1081	1391	9.85	C - 48.53 - 932.97	W - 0.49 - 4.00	H - 0.27 - 9.50
129.097	129.089	129.107	2004	1824.56	1432	58.87	First isotopic peak	Addition of lysine due to transpeptidation/Addition of K	2004	0.4189	0.0379	-282.943	25591.1	1443	2004	29.04	I - 1.58 - 90.34	F - 1.52 - 58.08	W - 1.47 - 16.10
27.9952	27.9852	28.0052	1424	1296.49	1179	96.27	Formylation		1424	0.5252	0.0405	344.237	204077	1212	1424	64.54	H - 2.51 - 97.42	S - 1.56 - 143.48	M - 1.46 - 34.08
50.0002	49.9956	50.0102	921	838.53	638	98.9	Failed_Carbamidomethylation/Deletion of G	N-dimethylphosphate	921	0.6019	0.0389	-92.2796	50854.8	37	921	0.98	Y - 14.17 - 12.33	F - 11.09 - 10.83	M - 1.41 - 1.00
-116.059	-116.069	-116.049	1106	1006.97	556	60.43	Unannotated mass-shift -116.0586		1106	0.4705	0.0413	233.302	95030.8	953	1106	20.8	C - 28.47 - 482.60	N - 0.83 - 33.41	G - 0.71 - 53.27
1.9876	1.9776	1.9963	2334	2125.01	1593	79.16	First isotopic peak	Deamidation	2356	0.5858	0.0442	62.0595	34069.8	1713	2356	5.69	N - 11.52 - 832.17	W - 2.88 - 37.41	Q - 1.84 - 164.55
-18.0104	-18.0204	-18.0004	1268	1154.46	972	98.35	Dehydration/Pyro-glu from E		1267	0.6397	0.0423	16.3917	88227.6	1208	1267	40.25	D - 2.95 - 231.97	E - 2.14 - 243.44	T - 1.49 - 99.32
98.9702	98.9602	98.9802	1095	996.95	916	94.98	First isotopic peak	Unannotated mass-shift 97.9674	1095	0.7468	0.0313	-30.6236	8108.97	1	1095	0	I - 25.24 - 1.00	A - 0.00 - 0.00	A - 0.00 - 0.00
-45.0216	-45.0316	-45.0116	777	707.43	457	76.59	Failed_Carbamidomethylation/Deletion of G	formaldehyde adduct	777	0.5726	0.0254	278.854	328868	758	777	96.4	C - 29.65 - 399.68	D - 1.04 - 51.18	L - 0.82 - 44.03
52.9116	52.9016	52.9216	908	826.7	673	98.07	Replacement of 3 protons by iron		908	0.5387	0.038	-95.7044	40925.7	203	908	0.55	Y - 2.36 - 11.26	E - 2.02 - 38.58	D - 2.01 - 26.51
-25.0316	-25.0416	-25.0216	811	738.38	450	96.67	Failed_Carbamidomethylation/Deletion of G	dihydroxy	811	0.5045	0.0471	154.644	87080.6	440	811	9.37	C - 41.29 - 323.14	W - 0.97 - 3.25	P - 0.47 - 12.66
-128.095	-128.105	-128.085	662	602.72	473	63	Loss of C-terminal K from Heavy Chain of MAb/Deletion of K		662	0.4658	0.0292	448.332	92514	481	662	2.42	W - 4.87 - 17.75	F - 3.94 - 50.00	I - 3.74 - 71.17
30.9826	30.9726	30.9926	830	755.68	620	98.55	Failed_Carbamidomethylation/Deletion of G	Cleaved and reduced DSP/DTSSP crosslinker	829	0.5791	0.0409	-167.167	77290.7	25	829	0.12	L - 3.68 - 6.56	I - 3.55 - 3.51	C - 2.04 - 0.91
-56.0188	-56.028	-56.0088	1212	1103.48	857	78.06	Failed_Carbamidomethylation/Deletion of G	First isotopic peak	1212	0.51	0.0519	143.82	30289.5	1063	1212	1.24	C - 32.80 - 620.08	G - 1.76 - 147.53	N - 0.56 - 25.04
173.051	173.041	173.061	777	707.43	539	6.31	Unannotated mass-shift 173.0508		777	0.6675	0.0292	249.74	159299	494	777	61.9	E - 4.75 - 220.93	D - 3.05 - 97.85	N - 2.09 - 43.58
3.9952	3.9852	4.0052	691	629.13	435	89.2	tryptophan oxidation to kynurenin		691	0.5772	0.0444	-209.851	35140.5	550	691	9.12	W - 103.54 - 431.96	N - 0.48 - 11.07	P - 0.46 - 15.65
32.9926	32.9834	33.0026	1007	916.83	742	93.13	First isotopic peak	dihydroxy	1004	0.5292	0.0442	-153.332	41476.2	475	1004	3.19	W - 76.09 - 274.17	N - 0.92 - 18.41	M - 0.91 - 8.27
227.164	227.154	227.174	500	455.23	260	58.85	Unannotated mass-shift 227.1640		500	0.4597	0.0374	-71.9819	76869.7	235	500	32.8	D - 2.34 - 35.72	E - 1.85 - 40.87	N - 1.36 - 13.48
157.105	157.095	157.115	743	676.47	531	59.51	First isotopic peak	Addition of arginine due to transpeptidation/Addition of R	743	0.3056	0.0374	-226.291	24621.2	704	743	53.84	I - 1.35 - 37.78	Q - 1.30 - 47.72	S - 1.23 - 65.75
21.9686	21.9586	21.9786	1052	957.8	794	93.32	Replacement of 2 protons by magnesium		1052	0.4521	0.0528	-50.7156	25755.5	996	1052	2.85	D - 2.67 - 172.93	E - 1.94 - 181.86	Q - 1.21 - 62.95
13.9794	13.9694	13.9894	689	627.31	521	97.31	proline oxidation to pyroglutamic acid/Tryptophan oxidation to oxolactone/aldehyde and ketone modifications		689	0.5611	0.0425	-217.245	123794	367	689	4.06	W - 9.38 - 26.10	Y - 3.87 - 33.38	I - 2.66 - 38.63
256.19	256.18	256.2	510	464.33	273	64.1	Addition of lysine due to transpeptidation/Addition of K	Addition of lysine due to transpeptidation/Addition of K	510	0.4358	0.0368	-537.993	112693	407	510	55.1	W - 3.03 - 9.37	V - 1.47 - 39.01	E - 1.46 - 56.06
215.127	215.117	215.137	487	443.39	220	58.64	Unannotated mass-shift 215.1272		487	0.5371	0.0203	-243.57	53494.3	333	487	60.37	Y - 2.10 - 16.43	T - 1.98 - 36.28	I - 1.80 - 23.70
199.132	199.122	199.142	456	415.17	219	56.16	Unannotated mass-shift 199.1324		456	0.4975	0.0394	-206.026	25084.9	264	456	47.59	L - 2.34 - 44.03	Y - 1.51 - 9.35	E - 1.50 - 37.32
16.998	16.9887	17.008	876	797.56	616	94.32	First isotopic peak	Oxidation or Hydroxylation	876	0.5386	0.0434	-154.762	55136.8	407	876	2.17	W - 27.94 - 86.25	Y - 9.41 - 90.11	F - 1.96 - 21.03
53.9152	53.9052	53.9252	796	724.73	609	95.57	Replacement of 2 protons by iron		796	0.5359	0.0373	-64.2644	27339.9	351	796	0.75	Q - 2.05 - 37.68	D - 2.04 - 46.52	N - 1.57 - 23.28
-16.023	-16.033	-16.013	842	766.61	652	80.98	Failed_Carbamidomethylation/Deletion of G	Azidophenylalanine	842	0.6155	0.0383	262.326	141097	694	842	43.94	Q - 5.18 - 187.93	C - 3.38 - 41.72	H - 1.89 - 41.96
185.116	185.106	185.126	414	376.93	181	57.46	Unannotated mass-shift 185.1162		414	0.5352	0.0438	-280.119	35521.5	270	414	57.73	W - 4.39 - 9.00	F - 2.25 - 16.03	N - 1.96 - 22.33
248.047	248.037	248.057	542	493.47	362	93.65	Failed_Carbamidomethylation/Deletion of G	glutathione disulfide	542	0.5592	0.0439	-40.2148	67119.7	356	542	7.01	C - 41.20 - 260.84	G - 0.65 - 18.26	D - 0.46 - 10.66
80.9694	80.9594	80.9794	1050	955.98	792	53.28	First isotopic peak	Phosphorylation	1049	0.5636	0.0682	86.1386	12221.4	391	1049	0.76	S - 4.76 - 141.71	P - 1.92 - 45.93	T - 1.34 - 28.94
-115.057	-115.066	-115.047	642	584.51	403	50.12	First isotopic peak	Unannotated mass-shift -116.0586	640	0.4407	0.0215	136.263	56501.2	506	640	9.84	C - 20.32 - 182.84	D - 1.29 - 42.48	H - 1.00 - 16.16
229.143	229.133	229.153	387	352.35	178	57.3	Unannotated mass-shift 229.1432		387	0.4194	0.0344	-243.852	104498	204	387	40.83	I - 1.71 - 13.83	Y - 1.60 - 7.67	N - 1.58 - 13.60
284.196	284.19	284.206	355	323.21	199	72.86	Addition of lysine due to transpeptidation/Addition of K	Addition of arginine due to transpeptidation/Addition of R	355	0.3406	0.0442	-633.465	59436.8	342	355	81.13	T - 2.35 - 44.22	F - 1.75 - 15.77	L - 1.39 - 33.87
-8.0332	-8.0432	-8.0232	593	539.9	417	90.65	Unannotated mass-shift -8.0332		593	0.4214	0.0507	178.675	58782.3	297	593	3.37	C - 39.56 - 208.95	P - 0.80 - 14.56	W - 0.78 - 1.75
257.138	257.128	257.144	393	357.81	240	62.92	Acetylation	Unannotated mass-shift 215.1272	393	0.4522	0.0457	-144.592	51473.7	240	393	37.66	K - 2.55 - 33.00	E - 1.86 - 42.00	V - 1.34 - 20.97
12.0002	11.9902	12.0102	305	277.69	249	98.39	formaldehyde adduct		305	0.4373	0.0388	74.0528	132463	250	305	70.82	W - 42.49 - 80.57	H - 4.71 - 37.78	N - 2.96 - 31.17
298.142	298.132	298.152	373	339.6	327	96.33	biotin hydrazide labeled acrolein addition +298		373	0.7313	0.0336	-46.8883	11048.2	5	373	0.27	E - 3.61 - 1.70	L - 3.37 - 1.20	G - 2.79 - 1.10
3.0066	2.998	3.0166	1484	1351.12	1204	57.23	Third isotopic peak/13C3 label for SILAC		1484	0.6177	0.0445	5.0823	7160.26	685	1484	0.13	P - 1.77 - 74.21	M - 1.45 - 19.10	Q - 1.24 - 44.43
256.154	256.144	256.164	284	258.57	171	57.89	Unannotated mass-shift 256.1536		284	0.4616	0.0376	-275.704	34014.4	121	284	29.23	E - 1.98 - 22.57	L - 1.81 - 15.60	F - 1.58 - 5.03
269.185	269.175	269.195	286	260.39	198	61.62	Unannotated mass-shift 269.1850		286	0.1134	0.0105	215.142	85361.4	277	286	83.22	D - 2.01 - 36.13	E - 1.91 - 49.79	N - 1.51 - 17.66
242.138	242.128	242.148	285	259.48	143	51.75	Failed_Carbamidomethylation/Deletion of G	Native cysteine-reactive Tandem Mass Tag®	285	0.4701	0.0393	-237.091	21784	182	285	56.14	F - 2.33 - 11.20	Y - 2.19 - 9.37	E - 1.88 - 32.17
22.9712	22.9612	22.9812	782	711.98	642	89.1	First isotopic peak	Replacement of 2 protons by magnesium	782	0.4628	0.0511	-46.1796	17218.2	652	782	1.92	E - 2.07 - 127.00	D - 1.93 - 82.03	P - 1.21 - 48.49
242.183	242.173	242.193	409	372.38	281	45.91	Unannotated mass-shift 242.1832		409	0.4597	0.0254	82.7583	62576	161	409	19.32	E - 2.16 - 32.78	Y - 2.01 - 7.62	H - 1.50 - 7.75
275.163	275.153	275.173	263	239.45	127	48.03	Unannotated mass-shift 275.1634		263	0.4805	0.0169	20.5734	37482.2	114	263	32.7	M - 4.66 - 10.20	Q - 2.00 - 11.92	D - 1.77 - 13.12
17.026	17.016	17.036	560	509.86	457	86.43	deuterated methyl ester		560	0.8241	0.0337	-20.2165	8947.09	33	560	0.54	W - 4.00 - 1.00	C - 2.65 - 1.55	Y - 2.32 - 1.80
259.136	259.126	259.146	312	284.06	151	49.67	Tris-quenched monolink of DSS/BS3 crosslinker		312	0.3755	0.0199	1.7355	14758.9	172	312	41.99	Q - 2.71 - 24.37	W - 2.30 - 3.00	L - 1.84 - 22.53
71.0002	70.9902	71.0102	220	200.3	135	97.78	Unannotated mass-shift 71.0002		220	0.5987	0.0333	-430.563	201394	7	220	2.27	W - 9.42 - 0.50	C - 5.36 - 0.67	L - 3.68 - 1.83
243.122	243.113	243.127	234	213.05	134	47.76	Formylation	Unannotated mass-shift 215.1272	234	0.5046	0.0506	-91.8664	14355.6	172	234	62.82	F - 2.73 - 12.42	V - 2.36 - 26.52	Y - 1.88 - 7.60
-71.0372	-71.0447	-71.0272	217	197.57	102	62.75	Deletion of A		217	0.6386	0.0298	41.6791	167741	211	217	41.01	A - 6.57 - 115.85	D - 2.36 - 32.42	F - 0.86 - 4.82
189.045	189.035	189.055	278	253.11	171	12.87	Oxidation or Hydroxylation	Unannotated mass-shift 173.0508	278	0.5026	0.0082	53.0837	63296.2	155	278	54.68	M - 4.76 - 14.17	E - 4.39 - 64.03	D - 2.85 - 28.77
239.127	239.117	239.137	244	222.15	143	69.23	Pyro-glu from Q/Loss of ammonia	Unannotated mass-shift 256.1536	244	0.4924	0.0434	128.931	17010.7	215	244	86.89	V - 2.35 - 33.01	L - 1.62 - 24.83	Q - 1.55 - 17.39
-113.084	-113.094	-113.074	202	183.91	169	86.39	Deletion of I/Deletion of L		202	0.6519	0.0299	-48.4342	28747.5	186	202	48.02	I - 6.77 - 49.86	L - 5.70 - 75.53	W - 1.15 - 1.62
-115.027	-115.037	-115.017	198	180.27	97	74.23	Deletion of D		198	0.5079	0.0494	-258.043	94687.2	193	198	61.62	D - 6.84 - 85.89	C - 5.88 - 20.17	P - 2.79 - 33.00
-14.015	-14.025	-14.005	320	291.35	156	66.67	Failed_Carbamidomethylation/Deletion of G	Carbamylation	320	0.4793	0.045	-148.281	90593.1	230	320	10.63	I - 12.04 - 109.65	Y - 1.52 - 8.20	E - 1.27 - 27.41
14.0162	14.0062	14.0215	236	214.87	167	68.86	Methylation		236	0.4597	0.0546	-144.722	92297.6	195	236	32.2	V - 3.58 - 45.59	C - 2.50 - 8.67	K - 1.84 - 19.34
99.973	99.964	99.983	358	325.94	292	91.1	Second isotopic peak	Unannotated mass-shift 97.9674	358	0.6644	0.0309	-39.6	11807.1	5	358	0.28	I - 10.10 - 2.00	N - 4.74 - 1.00	Q - 3.83 - 1.00
291.158	291.148	291.168	188	171.17	99	44.44	Oxidation or Hydroxylation	Unannotated mass-shift 275.1634	188	0.4904	0.0505	-81.9171	48470.8	82	188	35.64	Q - 2.65 - 11.33	E - 1.90 - 14.67	R - 1.41 - 4.03
-15.0216	-15.0316	-15.0159	385	350.53	302	87.09	Second isotopic peak	Pyro-glu from Q/Loss of ammonia	385	0.5691	0.0386	-80.1663	180996	172	385	11.69	M - 4.74 - 15.67	Q - 3.37 - 30.29	N - 1.74 - 12.61
-24.0288	-24.0388	-24.0188	290	264.03	206	96.12	Unannotated mass-shift -24.0288		290	0.4982	0.0587	99.9837	60103	109	290	2.41	C - 38.70 - 75.01	P - 0.70 - 4.66	H - 0.64 - 2.23
43.0138	43.0038	43.0238	407	370.56	280	25.36	Carbamylation		407	0.5135	0.0382	410.076	233051	276	407	54.79	A - 3.38 - 77.97	S - 1.71 - 35.90	H - 1.49 - 13.17
130.099	130.089	130.109	446	406.06	350	50.86	Second isotopic peak	Addition of lysine due to transpeptidation/Addition of K	446	0.5112	0.0493	-263.235	26745.7	247	446	18.83	W - 1.92 - 3.59	E - 1.60 - 37.20	D - 1.53 - 24.52
249.049	249.039	249.059	267	243.09	223	94.62	Unannotated mass-shift 249.0488		267	0.4412	0.057	-21.2908	20968.8	143	267	2.25	C - 31.69 - 80.60	D - 0.81 - 7.55	P - 0.73 - 6.36
131.041	131.031	131.051	151	137.48	59	25.42	Addition of M		151	0.5669	0.06	417.79	126853	31	151	17.88	K - 11.36 - 19.00	V - 2.35 - 4.76	Y - 1.37 - 1.00
-0.984	-0.9891	-0.974	507	461.6	409	78.48	Amidation		503	0.5322	0.056	45.7527	43098.9	116	503	1.79	D - 4.14 - 31.26	E - 3.33 - 36.35	G - 1.64 - 15.01
226.063	226.053	226.073	149	135.66	123	86.99	Addition of lysine due to transpeptidation/Addition of K	Unannotated mass-shift 97.9674	149	0.2924	0.0381	-356.156	48025.6	5	149	0.67	C - 6.00 - 0.53	K - 4.32 - 1.17	V - 3.57 - 1.17
2.9894	2.9794	2.998	520	473.44	380	74.74	Failed_Carbamidomethylation/Deletion of G	Iodoacetic acid derivative w/ 13C label	520	0.5767	0.0473	48.0606	22906.1	345	520	2.88	N - 7.86 - 114.29	W - 2.67 - 6.98	G - 1.38 - 37.46
-0.0362	-0.041	-0.0278	651	592.71	603	75.62	Unannotated mass-shift 71.0002	Deletion of A	644	0.6186	0.0583	36.293	49053.7	44	644	2.17	W - 8.24 - 2.75	M - 4.09 - 3.46	K - 2.17 - 5.14
47.9846	47.9746	47.9946	166	151.14	125	88	cysteine oxidation to cysteic acid		166	0.5055	0.0349	-236.536	95205.9	72	166	9.04	W - 82.86 - 45.25	M - 2.33 - 3.22	G - 0.94 - 5.33
-32.007	-32.0163	-31.997	157	142.94	94	97.87	Methionine oxidation to aspartic semialdehyde		157	0.555	0.0404	-265.62	198312	73	157	5.73	M - 33.12 - 46.43	V - 1.19 - 5.70	N - 0.80 - 2.45
-10.0312	-10.0412	-10.0258	159	144.76	108	96.3	Aspartylurea		159	0.4335	0.0308	-149.909	133081	68	159	4.4	H - 15.28 - 33.33	C - 4.41 - 5.33	K - 1.09 - 4.00
257.193	257.183	257.203	223	203.03	150	55.33	Unannotated mass-shift 257.1934		223	0.3216	0.0355	-573.111	87210.1	173	223	34.98	I - 2.35 - 16.10	D - 1.74 - 19.56	E - 1.73 - 28.21
28.0314	28.0214	28.0414	139	126.55	72	27.78	di-Methylation/Acetaldehyde +28/Ethylation		139	0.1946	0.0404	103.57	8090.5	113	139	30.22	R - 5.64 - 22.29	G - 2.63 - 23.43	S - 1.51 - 12.94
340.248	340.238	340.258	142	129.29	60	51.67	Unannotated mass-shift 340.2476		142	0.6958	0.0111	319.435	139432	65	142	31.69	D - 3.13 - 13.23	K - 2.63 - 9.21	E - 2.43 - 14.87
-114.054	-114.064	-114.048	298	271.32	202	46.53	Second isotopic peak	Unannotated mass-shift -116.0586	298	0.3861	0.0302	116.471	55129.5	217	298	5.03	C - 17.35 - 66.96	D - 1.74 - 24.59	N - 1.24 - 11.38
355.222	355.212	355.232	151	137.48	65	60	Unannotated mass-shift 355.2220		151	0.4234	0.0665	112.876	61206.6	83	151	44.37	W - 6.35 - 4.00	L - 2.55 - 15.07	N - 1.90 - 6.64
-17.0078	-17.0169	-16.9978	543	494.38	460	95.43	First isotopic peak	Dehydration/Pyro-glu from E	542	0.6476	0.0437	-13.0021	41575.2	418	542	19	D - 3.01 - 81.95	Q - 1.56 - 33.98	E - 1.49 - 58.77
299.145	299.135	299.155	251	228.53	228	93.42	First isotopic peak	biotin hydrazide labeled acrolein addition +298	251	0.7095	0.0343	-48.6719	7044.48	4	251	0.8	P - 4.08 - 1.00	V - 3.83 - 1.00	D - 2.05 - 0.53
227.138	227.128	227.148	153	139.3	76	67.11	Tris-quenched monolink of DSS/BS3 crosslinker	Methionine oxidation to aspartic semialdehyde	153	0.2107	0.0299	-203.182	79169.8	136	153	81.7	F - 5.89 - 21.17	P - 3.83 - 31.92	Y - 1.94 - 6.22
356.206	356.196	356.216	130	118.36	90	47.78	Deamidation	Unannotated mass-shift 355.2220	130	0.6731	0.0533	38.1944	69243.9	63	130	35.38	K - 2.62 - 8.92	V - 2.02 - 8.33	E - 1.74 - 10.33
298.201	298.191	298.211	126	114.72	45	51.11	Levuglandinyl-lysine anhyropyrrole adduct		126	0.6432	0.0225	196.408	27884.2	56	126	42.06	Y - 2.91 - 3.83	L - 2.72 - 10.83	D - 2.29 - 8.33
28.998	28.988	29.008	244	222.15	215	96.28	nitrosylation		244	0.4953	0.0374	250.201	172653	149	244	25.82	S - 2.03 - 22.96	Q - 1.29 - 10.05	K - 1.18 - 9.51
-55.0164	-55.0264	-55.0064	389	354.17	298	74.5	Failed_Carbamidomethylation/Deletion of G	Second isotopic peak	389	0.4797	0.0565	112.011	34858.6	297	389	0.77	C - 20.78 - 109.76	G - 2.05 - 48.08	D - 0.94 - 18.18
354.264	354.254	354.274	139	126.55	75	46.67	Methylation	Unannotated mass-shift 340.2476	139	0.2644	0.0851	273.702	55199.9	58	139	37.41	E - 3.33 - 18.18	Q - 2.47 - 7.50	D - 1.86 - 7.00
328.211	328.201	328.221	125	113.81	75	50.67	Unannotated mass-shift 328.2110		125	0.3859	0.045	-58.4475	6959.18	83	125	55.2	E - 2.86 - 22.34	H - 2.37 - 6.32	A - 1.50 - 10.40
369.274	369.264	369.284	125	113.81	65	60	Unannotated mass-shift 369.2736		125	0.3565	0.0207	-197.066	5335.14	92	125	63.2	E - 3.44 - 29.76	D - 2.86 - 17.13	T - 1.63 - 8.25
51.0034	50.9934	51.0134	187	170.26	158	97.47	Failed_Carbamidomethylation/Deletion of G	2-ammonio-6-[4-(hydroxymethyl)-3-oxidopyridinium-1-yl]- hexanoate	187	0.5574	0.0402	-72.2173	36987.1	16	187	0	C - 11.04 - 3.14	F - 7.97 - 3.37	Y - 5.63 - 2.12
22.9348	22.9248	22.9448	123	111.99	95	95.79	Failed_Carbamidomethylation/Deletion of G	O-Sulfonation	123	0.4297	0.0574	227.54	108828	3	123	0	C - 9.37 - 0.50	F - 6.31 - 0.50	R - 4.76 - 0.50
-99.068	-99.078	-99.058	140	127.46	108	92.59	Deletion of V		140	0.5882	0.0372	-132.417	98493.5	122	140	38.57	V - 8.40 - 66.97	C - 2.77 - 6.00	M - 1.57 - 3.68
59.037	59.027	59.047	225	204.85	173	11.56	Propionate labeling reagent heavy form (+3amu), N-term &amp; K		225	0.4968	0.0335	234.203	26336.7	25	225	8.44	A - 4.71 - 9.84	S - 1.98 - 3.76	D - 1.50 - 2.43
203.079	203.069	203.089	149	135.66	125	60	N-Acetylhexosamine		149	0.5118	0.0674	20.1806	11421.3	10	149	0.67	T - 5.39 - 2.97	P - 3.40 - 2.08	S - 1.97 - 1.50
218.078	218.068	218.088	153	139.3	140	94.29	Failed_Carbamidomethylation/Deletion of G	N-Acetylmuramic acid	153	0.7492	0.0324	-53.988	19015.9	4	153	1.31	M - 26.04 - 2.00	V - 3.83 - 1.00	L - 3.51 - 1.00
4.9982	4.9882	5.0082	264	240.36	200	90.5	Failed_Carbamidomethylation/Deletion of G	MDA adduct +62	264	0.5424	0.049	-196.684	25911.3	185	264	6.06	W - 85.65 - 120.19	F - 0.77 - 3.76	S - 0.62 - 8.77
372.165	372.155	372.175	124	112.9	28	60.71	Unannotated mass-shift 372.1648		124	0.3462	0.0541	102.625	15143.4	26	124	12.9	Y - 3.27 - 2.00	K - 3.03 - 4.25	I - 2.91 - 3.00
29.0274	29.0174	29.0311	113	102.88	78	94.87	First isotopic peak	di-Methylation/Acetaldehyde +28/Ethylation	113	0.6612	0.036	-652.358	153390	15	113	2.65	V - 6.73 - 6.60	R - 1.88 - 0.99	Y - 1.66 - 0.59
162.053	162.043	162.063	117	106.52	84	79.76	Hexose		117	0.5067	0.0384	-240.625	107347	17	117	1.71	W - 18.10 - 2.33	K - 3.07 - 2.82	Y - 2.71 - 1.08
0.0366	0.0266	0.0466	681	620.02	640	69.84	Unannotated mass-shift 0.0366		668	0.6446	0.0664	23.724	42832.1	70	668	1.35	Q - 6.01 - 21.99	I - 2.03 - 5.64	N - 1.22 - 3.61
243.133	243.127	243.137	124	112.9	80	62.5	Unannotated mass-shift 243.1328		124	0.4423	0.0582	-213.667	28258.5	105	124	66.94	F - 3.37 - 9.33	E - 2.00 - 19.74	G - 1.46 - 12.10
44.9848	44.9748	44.9948	112	101.97	63	96.83	Oxidation to nitro		112	0.496	0.0321	236.49	117343	105	112	6.25	Y - 38.60 - 95.33	N - 0.23 - 1.00	S - 0.22 - 1.75
369.238	369.228	369.248	110	100.15	53	64.15	Methylation	Unannotated mass-shift 355.2220	110	0.4622	0.014	59.8305	82877	69	110	55.45	V - 4.05 - 18.25	H - 2.41 - 5.33	L - 2.34 - 11.50
-91.0092	-91.0192	-90.9992	97	88.31	58	98.28	Failed_Carbamidomethylation/Deletion of G	Dehydroalanine (from Cysteine)	97	0.5518	0.0505	5.9594	72980.4	94	97	14.43	C - 49.47 - 82.70	T - 0.45 - 2.33	I - 0.41 - 1.53
-89.0296	-89.0396	-89.0196	132	120.18	104	9.62	Removal of initiator methionine from protein N-terminus, then acetylation of the new N-terminus		132	0.3913	0.0564	-196.048	324136	126	132	77.27	M - 26.32 - 63.68	A - 1.85 - 19.47	C - 1.65 - 3.69
204.082	204.072	204.092	145	132.02	123	52.03	First isotopic peak	N-Acetylhexosamine	145	0.5238	0.0834	-72.3078	19824.9	9	145	0.69	P - 3.45 - 1.90	A - 3.32 - 2.50	T - 2.76 - 1.37
370.222	370.212	370.23	118	107.43	68	60.29	Acetylation	Unannotated mass-shift 328.2110	119	0.5745	0.0455	-216.02	64282.1	57	119	31.09	E - 3.38 - 18.12	K - 2.71 - 8.33	F - 1.77 - 2.67
258.141	258.131	258.151	216	196.66	144	53.47	Pyro-glu from Q/Loss of ammonia	Unannotated mass-shift 275.1634	216	0.4474	0.0558	-165.596	36932.8	103	216	17.59	Q - 1.77 - 9.52	E - 1.53 - 14.83	F - 1.52 - 4.13
113.084	113.074	113.093	104	94.69	61	44.26	Acetylhypusine/Addition of I/Addition of L		104	0.5405	0.0367	-362.128	221838	38	104	7.69	K - 4.39 - 9.00	W - 3.78 - 1.09	M - 3.44 - 2.51
123.994	123.984	124.004	129	117.45	120	98.33	Unannotated mass-shift 123.9944		128	0.7361	0.0369	-97.1381	50978.3	3	128	0	I - 10.52 - 1.25	W - 7.32 - 0.17	G - 1.76 - 0.42
33.9952	33.9852	34.0052	232	211.23	198	85.86	Second isotopic peak	dihydroxy	232	0.5463	0.0541	-152.043	53319.4	120	232	3.02	W - 44.44 - 40.45	N - 1.18 - 5.99	H - 1.10 - 4.22
265.155	265.145	265.165	88	80.12	41	48.78	3-methyl-5-(methylamino)-1,3-diphenylpentan-1-one		88	0.4053	0.0235	-599.582	79637.7	66	88	65.91	W - 4.00 - 2.00	I - 2.87 - 7.50	L - 1.95 - 9.17
244.125	244.115	244.131	123	111.99	74	36.49	Deamidation	Unannotated mass-shift 243.1328	123	0.435	0.0689	-166.273	60935.6	47	123	19.51	W - 4.91 - 1.75	Q - 1.81 - 4.45	T - 1.69 - 4.37
-71.0522	-71.0622	-71.0447	101	91.96	62	96.77	Unannotated mass-shift -71.0522		101	0.5178	0.0268	-816.137	114437	93	101	0.99	W - 112.23 - 79.17	A - 1.48 - 11.50	P - 0.18 - 1.00
285.199	285.189	285.209	146	132.93	113	61.06	Unannotated mass-shift 242.1832	Carbamylation	146	0.2236	0.0478	-454.829	64274.3	133	146	60.27	D - 2.57 - 22.23	F - 2.56 - 8.99	E - 1.67 - 20.86
-145.121	-145.131	-145.111	89	81.03	62	74.19	Pyro-glu from Q/Loss of ammonia	Loss of C-terminal K from Heavy Chain of MAb/Deletion of K	89	0.3594	0.0267	914.654	240358	87	89	3.37	C - 11.85 - 18.33	Q - 9.93 - 45.14	Y - 0.90 - 1.83
160.084	160.074	160.094	111	101.06	70	88.57	Addition of lysine due to transpeptidation/Addition of K	dihydroxy	111	0.4598	0.0337	-319.022	19673.4	34	111	9.01	W - 34.60 - 8.92	T - 1.82 - 3.40	Y - 1.71 - 1.37
17.9994	17.9894	18.0094	213	193.93	171	89.47	fluorination		213	0.5123	0.0395	-185.667	54431.2	70	213	1.41	W - 20.14 - 10.69	Y - 5.22 - 8.59	M - 3.81 - 5.12
54.918	54.908	54.928	238	216.69	207	88.89	First isotopic peak	Replacement of 2 protons by iron	238	0.5116	0.0367	-71.4672	22145.7	58	238	0.84	P - 1.71 - 6.07	E - 1.65 - 9.00	D - 1.54 - 5.82
230.146	230.136	230.156	124	112.9	79	55.7	First isotopic peak	Unannotated mass-shift 229.1432	124	0.3995	0.028	-280.151	24281	56	124	25	L - 2.64 - 10.55	N - 1.90 - 4.48	C - 1.44 - 1.43
26.0162	26.0062	26.0262	117	106.52	91	20.88	Acetaldehyde +26		117	0.5306	0.0644	-15.5102	116077	102	117	73.5	M - 31.41 - 61.52	A - 1.34 - 11.47	G - 0.84 - 6.76
19.9898	19.9798	19.9998	80	72.84	61	98.36	tryptophan oxidation to hydroxykynurenin		80	0.5067	0.0451	-288.372	77392.3	56	80	5	W - 118.30 - 50.25	C - 0.50 - 0.50	V - 0.31 - 1.13
216.13	216.12	216.14	140	127.46	98	55.1	First isotopic peak	Unannotated mass-shift 215.1272	140	0.4389	0.0519	-232.664	38192.9	74	140	24.29	E - 2.06 - 14.35	Y - 1.58 - 2.75	D - 1.44 - 6.91
228.168	228.158	228.178	166	151.14	110	56.36	First isotopic peak	Unannotated mass-shift 227.1640	166	0.5615	0.0428	-126.701	17988.3	69	166	22.29	D - 2.17 - 9.75	E - 1.91 - 12.42	M - 1.54 - 2.04
81.973	81.963	81.9816	333	303.18	264	42.05	Second isotopic peak	Phosphorylation	333	0.5781	0.0524	109.82	44684	115	333	1.2	S - 3.36 - 29.38	P - 2.73 - 19.25	T - 1.15 - 7.25
41.0264	41.0164	41.0364	89	81.03	60	90	amidination of lysines or N-terminal amines with methyl acetimidate		89	0.5348	0.0351	-330.487	87518.3	18	89	10.11	M - 7.72 - 2.67	A - 3.21 - 4.83	C - 3.12 - 1.00
312.215	312.209	312.225	105	95.6	49	48.98	Levuglandinyl-lysine anhyropyrrole adduct	Methylation	105	0.697	NaN	-174.675	21690.6	50	105	40.95	M - 3.82 - 3.67	D - 2.92 - 9.50	E - 2.72 - 12.81
158.106	158.096	158.116	198	180.27	156	46.79	Failed_Carbamidomethylation/Deletion of G	Unannotated mass-shift 215.1272	198	0.2187	0.0181	-239.015	20750.7	172	198	42.42	P - 1.52 - 16.04	F - 1.47 - 6.69	A - 1.35 - 19.42
23.9712	23.9612	23.9812	401	365.09	339	82.01	Failed_Carbamidomethylation/Deletion of G	Arginine replacement by Nitropyrimidyl ornithine	399	0.4573	0.0466	-35.9675	11993.4	286	399	1.25	E - 2.19 - 58.96	D - 1.54 - 28.61	P - 1.39 - 24.27
272.149	272.139	272.159	82	74.66	30	53.33	Oxidation or Hydroxylation	Unannotated mass-shift 256.1536	82	0.5488	0.0243	-21.2376	212854	71	82	74.39	Y - 18.97 - 31.68	W - 5.78 - 3.11	E - 1.17 - 7.82
-7.0314	-7.0414	-7.0214	182	165.7	139	79.86	First isotopic peak	Unannotated mass-shift -8.0332	182	0.4375	0.0416	94.5821	34873	63	182	0.55	C - 29.14 - 32.65	P - 1.88 - 7.24	H - 1.02 - 2.06
-30.0096	-30.0196	-29.9996	115	104.7	82	74.39	Proline oxidation to pyrrolidinone/Decarboxylation		115	0.5273	0.0255	-413.995	201810	49	115	1.74	T - 9.97 - 26.90	H - 1.27 - 2.00	M - 1.25 - 1.18
270.188	270.179	270.198	111	101.06	85	61.18	First isotopic peak	Unannotated mass-shift 269.1850	111	0.257	0.1	92.4415	36878.8	100	111	58.56	E - 1.80 - 16.95	D - 1.77 - 11.50	N - 1.57 - 6.63
200.136	200.126	200.146	142	129.29	100	53	First isotopic peak	Unannotated mass-shift 199.1324	142	0.3927	0.0258	-299.548	61757.4	54	142	16.9	W - 2.96 - 1.21	Q - 2.34 - 6.61	E - 2.26 - 11.50
-1.0316	-1.0416	-1.026	384	349.62	344	85.47	Lysine oxidation to aminoadipic semialdehyde		381	0.5511	0.0542	32.1233	67922.5	66	381	11.02	M - 8.18 - 10.36	C - 4.83 - 5.67	Q - 3.51 - 12.10
257.157	257.153	257.167	114	103.79	90	52.22	First isotopic peak	Unannotated mass-shift 256.1536	114	0.5162	0.0376	-270.106	39506.5	32	114	14.91	L - 2.39 - 5.45	N - 1.88 - 2.53	E - 1.49 - 4.49
257.15	257.144	257.153	105	95.6	56	62.5	First isotopic peak	Unannotated mass-shift 256.1536	105	0.3917	0.0427	-195.162	54898.4	97	105	79.05	T - 3.11 - 16.59	H - 2.79 - 8.67	E - 1.29 - 11.81
314.175	314.168	314.185	106	96.51	56	50	Failed_Carbamidomethylation/Deletion of G	Oxidized proline biotinylated with biotin-LC-hydrazide, reduced	106	0.4609	NaN	-98.7856	15074	48	106	33.02	Y - 2.92 - 3.29	D - 2.56 - 7.98	E - 1.67 - 7.54
186.12	186.11	186.13	96	87.4	73	49.32	Failed_Carbamidomethylation/Deletion of G	Unannotated mass-shift 243.1328	96	0.4469	0.0305	-258.155	13332	50	96	18.75	I - 2.78 - 5.50	L - 1.76 - 6.26	E - 1.44 - 6.75
213.123	213.113	213.133	85	77.39	53	66.04	Unannotated mass-shift 243.1328	Proline oxidation to pyrrolidinone/Decarboxylation	85	0.3815	0.0739	-176.016	20519	78	85	90.59	H - 3.20 - 8.00	M - 1.89 - 2.83	W - 1.69 - 1.00
342.227	342.217	342.237	77	70.11	37	62.16	Unannotated mass-shift 229.1432	Acetylhypusine/Addition of I/Addition of L	77	NaN	NaN	-44.884	9921.29	51	77	53.25	G - 2.47 - 9.92	I - 2.43 - 4.92	K - 2.00 - 5.50
-114.042	-114.048	-114.033	90	81.94	64	73.44	Deletion of N		90	0.5121	0.0394	-174.331	65652.5	74	90	58.89	N - 9.57 - 29.85	F - 4.52 - 8.83	C - 3.39 - 4.46
-44.0184	-44.0284	-44.0084	135	122.91	107	72.9	Failed_Carbamidomethylation/Deletion of G	Loss of O2; nitro photochemical decomposition	135	0.3332	0.0261	173.463	168323	88	135	58.52	C - 19.40 - 30.36	H - 3.27 - 9.24	Q - 1.17 - 5.36
-487.22	-487.23	-487.21	54	49.16	7	57.14	Unannotated mass-shift -487.2202		54	0.1679	NaN	-679.188	NaN	5	54	7.41	M - 5.21 - 0.50	A - 4.39 - 1.83	L - 3.74 - 1.33
-101.047	-101.057	-101.037	56	50.99	38	76.32	Deletion of T		56	0.488	0.0223	69.3648	202500	41	56	35.71	T - 5.91 - 13.33	W - 2.14 - 0.67	G - 1.39 - 4.50
5.9736	5.9636	5.9836	134	122	103	88.35	N-dimethylphosphate	Deletion of T	134	0.4093	0.0368	218.711	50425.7	116	134	4.48	M - 14.70 - 32.75	W - 3.41 - 3.00	D - 1.99 - 15.02
57.0212	57.0112	57.0312	69	62.82	58	89.66	Iodoacetamide derivative/Addition of Glycine/Addition of G		69	0.4448	0.0462	-264.563	120576	46	69	30.43	H - 10.38 - 15.31	K - 2.27 - 5.64	D - 1.66 - 4.98
-127.092	-127.1	-127.082	101	91.96	90	65.56	First isotopic peak	Loss of C-terminal K from Heavy Chain of MAb/Deletion of K	101	0.4775	0.0371	441.083	54560.3	26	101	2.97	W - 9.51 - 1.88	Q - 3.19 - 4.33	H - 2.15 - 1.79
112.1	112.09	112.11	94	85.58	72	61.11	Amidation	Acetylhypusine/Addition of I/Addition of L	94	0.6366	0.0339	119.231	82286.9	82	94	27.66	M - 19.84 - 31.24	E - 0.96 - 7.40	L - 0.80 - 4.66
372.219	372.209	372.229	83	75.57	40	60	Tris-quenched monolink of DSS/BS3 crosslinker	Acetylhypusine/Addition of I/Addition of L	83	0.3909	0.0412	-147.273	8192.98	44	83	37.35	A - 3.38 - 12.43	H - 2.05 - 2.89	I - 1.72 - 3.00
355.258	355.248	355.262	67	61	25	60	Addition of lysine due to transpeptidation/Addition of K	Unannotated mass-shift 227.1640	68	0.4658	0.0798	-220.693	53410	35	68	33.82	Y - 3.93 - 3.23	L - 3.23 - 8.07	N - 2.56 - 3.78
-170.105	-170.115	-170.095	66	60.09	47	93.62	Failed_Carbamidomethylation/Deletion of G	Deletion of I/Deletion of L	66	0.62	0.0283	-93.4631	80035.7	60	66	69.7	P - 3.15 - 11.58	V - 3.04 - 11.92	I - 2.31 - 5.50
-87.0316	-87.0416	-87.0216	72	65.55	52	42.31	Deletion of S		72	0.4629	0.0441	-139.582	127244	59	72	45.83	S - 7.23 - 32.46	M - 2.28 - 2.58	Y - 0.94 - 1.31
-13.0116	-13.0214	-13.0031	150	136.57	54	62.96	Failed_Carbamidomethylation/Deletion of G	S-Ethylcystine from Serine	150	0.4622	0.039	-77.5631	51471.4	119	150	6	I - 7.03 - 33.12	P - 3.54 - 25.78	S - 2.61 - 23.58
-1.0016	-1.0077	-0.9979	356	324.12	346	73.12	Half of a disulfide bridge		359	0.4877	0.0562	13.4206	36566.3	26	359	1.95	W - 5.79 - 1.14	C - 5.77 - 2.67	Y - 2.79 - 1.71
6.9578	6.9478	6.9659	91	82.85	58	89.66	Failed_Carbamidomethylation/Deletion of G	Tryptophan oxidation to dihydroxy-N-formaylkynurenine	91	0.4319	0.0516	107.938	53291.9	37	91	8.79	C - 21.56 - 14.19	W - 10.39 - 2.92	F - 3.99 - 3.90
411.284	411.274	411.294	83	75.57	17	41.18	Levuglandinyl-lysine anhyropyrrole adduct	Acetylhypusine/Addition of I/Addition of L	83	0.5343	0.025	1314.05	26197.7	68	83	15.66	K - 13.58 - 49.83	E - 1.38 - 8.83	N - 0.70 - 2.00
-27.01	-27.02	-27	72	65.55	55	81.82	Failed_Carbamidomethylation/Deletion of G	hydroxymethyl/formaldehyde induced modifications	72	0.5018	0.0449	15.9302	20636.8	34	72	0	N - 11.96 - 17.15	C - 6.67 - 4.03	F - 0.74 - 0.67
-2.0158	-2.0258	-2.0058	174	158.42	141	89.36	2-amino-3-oxo-butanoic_acid		174	0.5677	0.0475	-85.3597	108265	99	174	10.92	W - 45.10 - 33.87	C - 10.13 - 17.83	M - 3.66 - 6.95
471.27	471.26	471.28	79	71.93	16	62.5	Unannotated mass-shift 471.2696		79	0.2669	0.0909	-133.963	67436.7	25	79	30.38	F - 22.73 - 15.00	E - 1.35 - 3.18	M - 0.94 - 0.45
271.099	271.089	271.109	68	61.91	31	54.84	Unannotated mass-shift 271.0988		68	0.5556	0.0149	212.104	28831.2	64	68	92.65	Q - 4.71 - 15.75	D - 2.40 - 10.00	E - 2.19 - 13.20
174.052	174.042	174.062	170	154.78	124	7.26	First isotopic peak	Unannotated mass-shift 173.0508	170	0.4843	0.0188	373.91	50658	54	170	16.47	E - 2.22 - 11.27	S - 2.12 - 8.71	M - 1.93 - 2.00
128.058	128.048	128.068	78	71.02	45	46.67	Addition of Q		78	0.4429	0.0125	-119.141	70490.8	22	78	8.97	F - 2.87 - 1.67	I - 2.76 - 2.40	K - 2.52 - 2.99
-0.0458	-0.0516	-0.041	452	411.53	430	78.6	Deamidation	Lysine oxidation to aminoadipic semialdehyde	454	0.622	0.0615	31.5359	54011.8	13	454	0.44	W - 5.92 - 0.58	Q - 3.24 - 2.20	I - 2.59 - 1.33
162.126	162.116	162.136	57	51.9	45	97.78	Unidentified modification of 162.1258 found in open search		57	0.7629	0.0273	-178.311	55926.8	1	57	1.75	C - 14.06 - 0.25	L - 5.26 - 0.38	N - 2.96 - 0.13
42.0476	42.0376	42.0576	73	66.46	17	41.18	tri-Methylation/Propyl		73	0.539	0.0325	57.6433	3823.38	64	73	42.47	K - 5.78 - 19.96	S - 2.69 - 13.10	T - 1.46 - 5.15
18.0276	18.0176	18.0376	394	358.72	341	70.97	Deamidation	deuterated methyl ester	393	0.7877	0.0373	-9.72	4040.9	42	393	0	V - 2.55 - 6.99	E - 1.59 - 6.28	T - 1.54 - 3.55
144.09	144.08	144.1	77	70.11	52	86.54	Accurate mass for 115		77	0.4709	0.0413	-417.336	56979.3	42	77	19.48	W - 9.16 - 2.92	Y - 7.09 - 7.00	F - 3.46 - 3.83
275.131	275.121	275.141	77	70.11	36	61.11	dihydroxy	Unannotated mass-shift 243.1328	77	0.3419	0.0199	-200.055	35957.9	64	77	63.64	T - 2.25 - 7.92	Q - 2.17 - 7.25	E - 2.14 - 12.87
-23.0272	-23.0372	-23.0172	99	90.14	72	91.67	First isotopic peak	Unannotated mass-shift -24.0288	99	0.3993	0.059	103.078	67880.4	27	99	1.01	C - 29.05 - 13.95	H - 2.04 - 1.77	N - 1.01 - 1.15
-27.0466	-27.0566	-27.0366	80	72.84	50	86	Failed_Carbamidomethylation/Deletion of G	quinone	80	0.5085	0.0476	87.7251	145971	44	80	18.75	C - 22.69 - 17.76	F - 2.28 - 2.65	Y - 2.01 - 2.08
260.138	260.128	260.148	93	84.67	71	39.44	Failed_Carbamidomethylation/Deletion of G	Tris quenched monolink of BuUrBu crosslinker	93	0.3689	NaN	-293.514	NaN	33	93	18.28	M - 4.21 - 2.67	Q - 2.23 - 3.84	P - 1.36 - 2.74
-0.0574	-0.0674	-0.0516	716	651.89	672	80.65	Deamidation	Lysine oxidation to aminoadipic semialdehyde	716	0.6188	0.0619	37.1119	48682.4	27	716	0.7	L - 3.45 - 6.63	T - 2.18 - 3.25	M - 1.93 - 1.00
469.29	469.28	469.3	50	45.52	23	47.83	Unannotated mass-shift 469.2902		50	NaN	NaN	2.424	NaN	21	50	34	C - 8.03 - 3.00	D - 4.76 - 6.50	K - 2.65 - 3.00
-158.069	-158.079	-158.059	42	38.24	9	55.56	Failed_Carbamidomethylation/Deletion of G	Deletion of T	42	0.4936	0.0383	-26.9725	3146.41	40	42	33.33	T - 5.37 - 11.82	G - 2.94 - 9.25	A - 2.67 - 8.92
327.191	327.181	327.201	61	55.54	24	62.5	Levuglandinyl-lysine anhyropyrrole adduct	nitrosylation	61	0.4914	0.0198	-339.228	34015.7	49	61	72.13	G - 6.80 - 26.26	I - 1.68 - 3.26	A - 1.46 - 6.00
193.074	193.064	193.084	65	59.18	61	86.89	Unannotated mass-shift 193.0740		65	0.7417	0.045	-43.2004	26717.6	2	65	1.54	E - 3.72 - 0.70	A - 2.99 - 0.50	S - 2.63 - 0.40
243.184	243.174	243.194	105	95.6	79	36.71	First isotopic peak	Unannotated mass-shift 242.1832	105	0.4222	0.0033	122.991	145086	34	105	10.48	E - 2.55 - 8.14	Q - 1.80 - 3.20	S - 1.74 - 4.49
-15.0102	-15.0159	-15.0007	131	119.27	96	73.96	lactic acid from N-term Ser/ISD (z+2)-series		131	0.5614	0.0444	-102.803	145690	76	131	19.85	C - 8.97 - 12.13	M - 6.93 - 10.11	N - 2.31 - 7.41
-200.116	-200.126	-200.106	56	50.99	44	88.64	Deletion of I/Deletion of L	Deletion of S	56	0.5292	0.0325	-24.1244	6755.27	52	56	60.71	L - 2.89 - 10.70	V - 2.58 - 8.75	S - 2.33 - 9.23
404.242	404.232	404.252	62	56.45	26	69.23	Unannotated mass-shift 242.1832	Hexose	62	NaN	NaN	-180.359	NaN	32	62	46.77	D - 5.13 - 10.67	L - 3.51 - 8.00	Y - 2.66 - 2.00
-57.071	-57.081	-57.061	71	64.64	49	95.92	proline oxidation to pyroglutamic acid/Tryptophan oxidation to oxolactone/aldehyde and ketone modifications	Unannotated mass-shift -71.0522	71	0.5337	0.0388	-463.315	239911	8	71	4.23	L - 5.26 - 3.00	I - 3.68 - 1.17	K - 3.47 - 1.50
276.167	276.157	276.177	76	69.19	48	52.08	First isotopic peak	Unannotated mass-shift 275.1634	76	0.6078	0.0576	169.006	191081	27	76	26.32	H - 3.76 - 3.26	M - 2.31 - 1.20	T - 2.28 - 3.38
-15.9938	-16.0038	-15.9838	123	111.99	93	75.27	reduction		123	0.5541	0.0528	-52.5386	58068.7	92	123	21.14	S - 4.90 - 34.30	Y - 2.76 - 5.97	C - 2.12 - 3.47
71.0374	71.0274	71.0474	43	39.15	16	37.5	Acrylamide adduct/Addition of A		43	0.3342	0.0404	72.8311	71760.3	14	43	16.28	T - 5.55 - 4.28	G - 3.32 - 3.67	Q - 2.35 - 1.72
348.18	348.17	348.19	94	85.58	20	65	Unannotated mass-shift 348.1804		94	0.6641	0.0222	-74.1433	33726.7	84	94	85.11	H - 21.06 - 56.75	W - 1.88 - 1.20	T - 1.56 - 7.20
190.078	190.068	190.088	104	94.69	96	3.13	Monobromobimane derivative		104	0.5947	NaN	209.205	NaN	4	104	1.92	M - 19.53 - 1.50	T - 2.72 - 0.60	E - 2.66 - 1.00
15.0194	15.0094	15.0294	108	98.33	97	63.92	Tyrosine oxidation to 2-aminotyrosine/Conversion of carboxylic acid to hydroxamic acid		108	0.4772	0.0516	-117.492	76161.9	70	108	13.89	C - 5.38 - 6.70	V - 2.63 - 12.03	R - 1.68 - 4.10
13.02	13.0113	13.0294	61	55.54	43	97.67	Failed_Carbamidomethylation/Deletion of G	Crotonaldehyde/Butyryl	61	0.6111	0.0486	168.468	50829.5	55	61	1.64	C - 50.75 - 49.64	M - 0.66 - 0.70	R - 0.36 - 0.70
-41.026	-41.036	-41.016	57	51.9	42	92.86	Failed_Carbamidomethylation/Deletion of G	Oxidation or Hydroxylation	57	0.4312	0.0543	-180.449	132701	26	57	7.02	C - 13.54 - 6.26	M - 9.95 - 4.97	W - 5.07 - 1.00
284.127	284.117	284.137	58	52.81	58	91.38	Azidophenylalanine	Unannotated mass-shift 243.1328	58	0.718	0.0359	-69.1164	23602.2	3	58	1.72	H - 5.20 - 0.50	D - 5.13 - 1.00	S - 1.72 - 0.39
312.202	312.192	312.209	65	59.18	47	68.09	Addition of arginine due to transpeptidation/Addition of R	Addition of arginine due to transpeptidation/Addition of R	65	0.1279	0.0086	-505.431	180590	62	65	78.46	N - 2.18 - 5.70	D - 2.12 - 8.53	E - 1.47 - 8.58
-27.9948	-28.0048	-27.9848	61	55.54	40	85	Pyrrolidone from Proline		61	0.5607	0.0471	-308.514	75234.5	14	61	4.92	C - 7.94 - 1.98	T - 2.95 - 2.27	F - 2.90 - 1.07
469.245	469.235	469.255	99	90.14	10	50	2-amino-3-oxo-butanoic_acid	Unannotated mass-shift 471.2696	99	0.4298	0.0345	255.459	3274.06	82	99	81.82	A - 11.82 - 81.00	C - 0.69 - 1.00	A - 0.00 - 81.00
-4.0302	-4.0402	-4.0202	78	71.02	73	87.67	Pyro-glu from Q/Loss of ammonia	Loss of O2; nitro photochemical decomposition	78	0.3399	0.058	-307.927	139230	32	78	15.38	W - 60.00 - 14.56	K - 2.43 - 4.20	S - 1.15 - 2.81
227.065	227.055	227.075	99	90.14	86	70.93	Unannotated mass-shift 227.0648		99	0.301	0.0144	-313.892	16412.4	9	99	4.04	F - 4.73 - 1.13	V - 4.11 - 2.42	I - 3.06 - 1.09
7.9614	7.9514	7.9714	87	79.21	57	73.68	dihydroxy	Unannotated mass-shift -24.0288	87	0.4002	0.0235	208.682	151839	32	87	2.3	W - 9.63 - 2.34	C - 6.64 - 3.78	M - 5.43 - 3.33
-128.058	-128.068	-128.048	46	41.88	29	68.97	Deletion of Q		46	0.7035	0.0301	-158.929	191736	38	46	39.13	Q - 11.67 - 23.17	H - 2.74 - 3.33	A - 1.16 - 3.69
37.9202	37.9102	37.9302	81	73.75	70	97.14	Replacement of 2 protons by iron	reduction	81	0.5358	0.0402	319.067	29660.8	26	81	1.23	M - 16.60 - 8.29	N - 2.01 - 2.20	P - 1.56 - 2.49
427.244	427.234	427.251	49	44.61	31	58.06	Unannotated mass-shift 427.2436		49	0.3371	0.0435	560.387	289530	22	49	30.61	Y - 2.90 - 1.50	E - 2.78 - 5.75	N - 2.16 - 2.00
14.9846	14.9746	14.9946	228	207.58	198	95.45	First isotopic peak	proline oxidation to pyroglutamic acid/Tryptophan oxidation to oxolactone/aldehyde and ketone modifications	228	0.5421	0.0437	-163.664	91613.4	68	228	3.51	W - 14.94 - 7.71	Y - 5.44 - 8.70	F - 1.89 - 3.40
163.056	163.046	163.066	76	69.19	60	65	Addition of Y		76	0.5209	0.0421	-152.012	82697.9	17	76	3.95	W - 7.76 - 1.00	Y - 4.58 - 1.83	R - 3.92 - 2.33
30.0106	30.0006	30.0206	72	65.55	59	66.1	hydroxymethyl/formaldehyde induced modifications		72	0.4465	0.049	60.1987	105561	48	72	9.72	A - 5.42 - 21.77	W - 4.58 - 1.67	G - 2.43 - 9.17
250.05	250.04	250.06	92	83.76	82	89.02	First isotopic peak	Unannotated mass-shift 249.0488	92	0.4889	0.0631	83.9569	40824.3	42	92	1.09	C - 28.64 - 21.39	G - 1.37 - 4.52	P - 0.89 - 2.29
314.196	314.186	314.206	47	42.79	24	54.17	Levuglandinyl-lysine anhydrolactam adduct		47	0.3503	0	-126.014	117879	26	47	34.04	N - 4.03 - 4.42	Y - 3.27 - 2.00	E - 2.85 - 6.98
-14.9912	-15.0007	-14.9812	108	98.33	92	64.13	Failed_Carbamidomethylation/Deletion of G	Guanidination/amidino	108	0.5059	0.0387	162.665	95451.8	32	108	2.78	M - 9.43 - 5.79	C - 5.64 - 3.21	S - 3.13 - 7.61
398.228	398.218	398.238	45	40.97	25	60	Carbamylation	Unannotated mass-shift 355.2220	45	0.2349	0.0238	-191.347	39134.2	33	45	62.22	I - 2.55 - 3.33	A - 2.18 - 6.02	M - 2.05 - 1.30
286.164	286.155	286.174	63	57.36	39	38.46	Unannotated mass-shift 215.1272	Acrylamide adduct/Addition of A	63	0.424	0.0246	-208.494	41718.3	50	63	69.84	P - 5.66 - 17.32	V - 2.93 - 9.57	T - 1.49 - 4.09
216.099	216.089	216.109	48	43.7	44	93.18	Unidentified modification of 216.1002 found in open search		48	0.7075	0.0512	-173.619	82839.3	1	48	0	E - 6.07 - 0.57	F - 5.41 - 0.14	K - 2.65 - 0.14
313.176	313.166	313.186	52	47.34	29	65.52	Unannotated mass-shift 185.1162	Addition of Q	52	0.4185	0.1255	-286.803	71808	32	52	53.85	C - 6.06 - 3.45	D - 2.44 - 5.08	V - 2.39 - 5.00
-105.025	-105.035	-105.015	70	63.73	55	3.64	Failed_Carbamidomethylation/Deletion of G	Homoserine lactone/Prompt loss of side chain from oxidised Met	70	NaN	NaN	NaN	NaN	66	70	77.14	M - 31.39 - 39.78	A - 1.77 - 9.78	C - 0.85 - 1.00
71.0738	71.0638	71.0838	59	53.72	36	75	Deoxyhypusine/Cys alkylation by dimethylaminoethyl halide		59	0.5071	0.0386	-156.223	120534	52	59	11.86	C - 16.91 - 15.64	W - 3.38 - 1.33	G - 2.17 - 8.91
300.121	300.111	300.131	45	40.97	39	92.31	Unannotated mass-shift 300.1212		45	0.7057	0.0321	-190.251	77122	6	45	11.11	C - 18.74 - 2.00	W - 5.49 - 0.25	I - 5.26 - 1.25
31.9728	31.9628	31.9812	92	83.76	71	85.92	persulfide		92	0.4905	0.0546	-54.8818	39590.8	58	92	6.52	C - 26.75 - 27.59	V - 2.98 - 11.29	W - 2.83 - 1.24
-10.0204	-10.0258	-10.0104	51	46.43	30	73.33	Methylation	Unannotated mass-shift -24.0288	51	0.4684	0.0582	-71.7064	94255.3	30	51	1.96	P - 10.43 - 19.17	C - 6.37 - 3.40	W - 2.20 - 0.50
-0.9942	-0.9979	-0.9891	227	206.67	209	74.16	Failed_Carbamidomethylation/Deletion of G	Propionate labeling reagent light form (N-term &amp; K)/Acrolein addition +56	228	0.4828	0.0488	59.3125	40668.9	34	228	1.32	C - 24.38 - 14.74	M - 2.60 - 1.70	T - 2.05 - 3.83
36.917	36.907	36.927	57	51.9	51	100	Replacement of 3 protons by iron	reduction	57	0.4853	0.0496	352.408	52044.9	6	57	0	M - 18.81 - 2.17	H - 5.20 - 1.00	Q - 2.76 - 0.87
344.17	344.16	344.18	49	44.61	29	65.52	Unannotated mass-shift 372.1648	Pyrrolidone from Proline	49	0.6019	0.0265	-85.5489	51166.1	23	49	38.78	T - 4.74 - 6.00	L - 2.64 - 4.33	C - 2.44 - 1.00
300.144	300.134	300.154	159	144.76	107	81.31	Second isotopic peak	biotin hydrazide labeled acrolein addition +298	159	0.6248	0.0418	-23.5345	5460.04	70	159	37.74	Y - 7.49 - 12.33	F - 6.58 - 12.17	W - 2.51 - 1.33
-56.0372	-56.0472	-56.028	58	52.81	37	70.27	Failed_Carbamidomethylation/Deletion of G	Deamidation	58	0.5142	0.0754	219.444	144360	48	58	3.45	C - 24.01 - 20.50	N - 3.03 - 6.13	G - 1.90 - 7.18
140.105	140.095	140.115	79	71.93	59	74.58	Addition of arginine due to transpeptidation/Addition of R	reduction	79	0.3583	0.0974	-41.8984	6106.21	78	79	65.82	M - 21.87 - 32.75	Y - 0.93 - 1.70	V - 0.91 - 4.64
-0.0194	-0.0278	-0.0096	1181	1075.25	1120	58.48	First isotopic peak	Lysine oxidation to aminoadipic semialdehyde	1181	0.6202	0.0748	29.0904	34657.8	103	1181	0.76	W - 3.59 - 2.81	Y - 1.97 - 4.78	C - 1.83 - 3.36
282.033	282.023	282.043	49	44.61	48	77.08	Unannotated mass-shift 282.0330		49	0.6595	0.0522	-123.5	83940.1	0	49	0	A - 0.00 - 0.00	A - 0.00 - 0.00	A - 0.00 - 0.00
388.247	388.237	388.257	45	40.97	23	47.83	Unannotated mass-shift 275.1634	Acetylhypusine/Addition of I/Addition of L	45	0.347	0.0066	49.6356	27260.5	18	45	28.89	E - 3.72 - 6.30	Q - 2.13 - 2.00	L - 1.72 - 2.20
119.059	119.049	119.069	34	30.96	23	86.96	cysteine oxidation to cysteic acid	Deoxyhypusine/Cys alkylation by dimethylaminoethyl halide	34	0.3346	0.0115	-133.212	12968.1	25	34	26.47	C - 40.55 - 18.03	N - 0.79 - 0.83	I - 0.62 - 0.61
89.0112	89.0012	89.0212	35	31.87	24	95.83	Failed_Carbamidomethylation/Deletion of G	hydroxycinnamyl	35	0.5741	0.0415	-316.959	137554	2	35	2.86	F - 37.88 - 2.00	A - 0.00 - 0.00	A - 0.00 - 0.00
129.081	129.071	129.089	71	64.64	52	63.46	Addition of lysine due to transpeptidation/Addition of K	Deamidation	71	0.4595	0.0298	-135.554	9974.93	54	71	28.17	N - 7.34 - 16.72	W - 3.05 - 1.25	M - 1.53 - 1.58
-1.0532	-1.0587	-1.0432	304	276.78	294	85.03	Unannotated mass-shift -1.0532		300	0.5921	0.0562	-14.2367	32764.2	8	300	0.33	L - 3.93 - 2.24	V - 2.95 - 1.54	E - 2.56 - 1.93
-174.064	-174.074	-174.054	36	32.78	4	75	Deletion of S	Deletion of S	36	0.5627	NaN	276.331	NaN	36	36	5.56	C - 26.55 - 17.00	E - 4.88 - 16.52	S - 0.28 - 0.76
357.237	357.227	357.247	41	37.33	24	50	Second isotopic peak	Unannotated mass-shift 355.2220	41	0.4272	0.0235	-404.979	91254.9	26	41	46.34	N - 4.76 - 5.22	I - 4.60 - 4.74	P - 2.89 - 4.59
81.9902	81.9816	82.0002	54	49.16	43	81.4	First isotopic peak	Arginine replacement by Nitropyrimidyl ornithine	54	0.5588	0.04	-170.703	148912	5	54	1.85	W - 13.18 - 0.50	S - 4.42 - 1.68	I - 2.52 - 0.50
243.142	243.137	243.152	78	71.02	64	39.06	Unannotated mass-shift 243.1328		78	0.5188	0.0248	-283.91	34674.3	41	78	34.62	C - 3.09 - 2.25	E - 2.27 - 8.77	I - 2.00 - 3.25
-72.998	-73.008	-72.988	50	45.52	38	84.21	Deletion of D	Guanidination/amidino	50	0.661	0.0515	-140.664	60886.8	42	50	22	C - 38.66 - 28.88	Y - 0.95 - 0.94	T - 0.71 - 1.63
99.0682	99.0582	99.0782	43	39.15	35	28.57	N-isopropylcarboxamidomethyl/Addition of V		43	0.3233	0.0113	243.127	118353	17	43	13.95	K - 9.62 - 8.83	C - 1.65 - 0.50	F - 1.11 - 0.50
-29.026	-29.036	-29.017	56	50.99	42	59.52	Failed_Carbamidomethylation/Deletion of G	Formylation	56	0.4832	0.0418	-7.2228	233639	35	56	41.07	C - 11.51 - 7.17	A - 5.62 - 16.43	M - 4.36 - 2.93
-146.105	-146.115	-146.095	42	38.24	33	93.94	Dehydration/Pyro-glu from E	Loss of C-terminal K from Heavy Chain of MAb/Deletion of K	42	0.4476	0.0179	-323.08	457271	25	42	2.38	T - 3.16 - 4.34	E - 2.83 - 6.67	Q - 1.91 - 2.50
13.0026	12.9993	13.0113	61	55.54	52	94.23	Loss of O2; nitro photochemical decomposition		61	0.3857	0.0289	102.575	51290.6	36	61	44.26	W - 7.03 - 1.92	H - 4.27 - 4.93	N - 2.62 - 3.98
341.206	341.196	341.216	50	45.52	25	64	Levuglandinyl-lysine anhyropyrrole adduct	Carbamylation	50	0.5024	0.027	-32.6921	20288	36	50	56	G - 3.75 - 10.64	K - 2.68 - 5.20	L - 1.86 - 4.78
-0.9474	-0.953	-0.9374	237	215.78	210	84.29	Amidation	Unannotated mass-shift 0.0366	235	0.5867	0.0588	-11.5865	35029.2	31	235	2.55	F - 2.86 - 2.34	E - 2.81 - 8.20	Q - 2.13 - 3.46
-58.006	-58.016	-57.996	49	44.61	15	53.33	Enzymatic glycine removal leaving an amidated C-terminus		49	0.3509	0.0293	-42.5641	4012.67	41	49	2.04	C - 7.01 - 5.11	D - 4.22 - 11.24	E - 4.15 - 16.01
-11.052	-11.062	-11.0424	34	30.96	18	94.44	Unannotated mass-shift -11.0520		34	0.4666	0.0306	79.846	152834	22	34	11.76	C - 42.62 - 16.68	A - 0.72 - 1.33	I - 0.72 - 0.63
327.229	327.219	327.239	58	52.81	30	56.67	Addition of lysine due to transpeptidation/Addition of K	Unannotated mass-shift 199.1324	58	0.4806	0.0121	-270.988	35627.6	30	58	41.38	K - 4.98 - 8.07	P - 2.92 - 5.37	E - 2.09 - 5.90
303.17	303.16	303.18	72	65.55	44	61.36	tryptophan oxidation to kynurenin	Native cysteine-reactive Tandem Mass Tag®	72	0.3806	0.1984	-56.4675	5387.6	62	72	76.39	V - 2.44 - 9.88	H - 2.01 - 4.00	M - 1.89 - 2.25
-173.116	-173.126	-173.106	36	32.78	27	59.26	Unannotated mass-shift -173.1164		36	0.5711	NaN	783.971	NaN	33	36	16.67	C - 44.36 - 26.03	R - 0.97 - 1.12	K - 0.56 - 1.00
319.165	319.155	319.175	45	40.97	25	52	Second isotopic peak	Tris quenched monolink of BuUrBu crosslinker	45	0.5993	0.0336	-54.3826	7203.27	39	45	82.22	P - 6.91 - 16.50	R - 2.33 - 3.18	H - 1.60 - 2.00
0.941	0.931	0.95	779	709.25	727	77.58	formaldehyde adduct	Unannotated mass-shift -11.0520	783	0.6134	0.0564	27.5692	37010	31	783	1.15	K - 4.78 - 8.00	I - 2.74 - 3.37	L - 1.89 - 4.17
254.069	254.059	254.079	43	39.15	35	85.71	Pyro-glu from Q/Loss of ammonia	Unannotated mass-shift 271.0988	43	0.3	0.0777	-208.541	34914.3	3	43	2.33	L - 2.62 - 0.56	E - 2.07 - 0.58	V - 2.00 - 0.39
1.053	1.043	1.063	501	456.14	474	81.43	Unannotated mass-shift 1.0530		499	0.6141	0.0626	23.9715	23198	36	499	1	M - 3.30 - 2.28	Q - 2.18 - 4.10	F - 1.82 - 1.73
0.8838	0.8738	0.8938	394	358.72	351	83.48	Unannotated mass-shift 0.8838		389	0.5933	0.056	71.5209	64662.5	14	389	0.51	I - 4.64 - 2.57	V - 2.91 - 2.66	L - 1.74 - 1.73
0.912	0.9087	0.922	429	390.59	400	79.75	Unannotated mass-shift 0.0366	Unannotated mass-shift 0.8838	425	0.6291	0.0517	16.0719	35930.8	9	425	0.47	W - 14.65 - 1.00	A - 4.21 - 3.17	S - 2.68 - 1.83
483.325	483.315	483.335	58	52.81	13	46.15	Addition of lysine due to transpeptidation/Addition of K	Unannotated mass-shift 355.2220	58	0.253	0.0123	260.76	193575	36	58	51.72	D - 6.71 - 15.70	H - 1.91 - 2.20	S - 1.53 - 4.19
-214.131	-214.141	-214.121	42	38.24	28	75	Deletion of I/Deletion of L	Deletion of T	42	0.4842	0.035	-23.7865	1514.84	40	42	50	T - 4.53 - 9.97	L - 4.51 - 12.85	I - 3.16 - 5.00
244.136	244.131	244.146	70	63.73	61	62.3	First isotopic peak	Unannotated mass-shift 243.1328	70	0.4387	0.0883	-208.623	16290.9	50	70	55.71	F - 2.61 - 3.44	I - 1.48 - 2.94	E - 1.41 - 6.64
243.104	243.094	243.113	52	47.34	37	51.35	Failed_Carbamidomethylation/Deletion of G	Unannotated mass-shift 300.1212	52	0.5972	0.0183	82.3265	24655.7	39	52	69.23	Q - 4.70 - 9.58	H - 2.40 - 3.00	E - 1.90 - 6.98
129.043	129.033	129.053	48	43.7	41	31.71	monoglutamyl/Nmethylmaleimidehydrolysis/Addition of E		48	0.9482	NaN	-258.708	40230.2	22	48	4.17	K - 8.55 - 10.15	W - 5.99 - 1.00	E - 2.08 - 4.30
63.981	63.9759	63.991	75	68.28	56	57.14	Tryptophan oxidation to dihydroxy-N-formaylkynurenine		75	0.493	0.0495	-208.27	228059	43	75	21.33	W - 4.60 - 1.50	A - 2.07 - 7.45	D - 1.96 - 5.47
225.147	225.137	225.157	42	38.24	36	47.22	Duplex Tandem Mass Tag®		42	0.4794	0.0252	-141.265	44785.2	35	42	33.33	K - 5.38 - 10.17	A - 1.37 - 4.00	D - 1.32 - 3.00
285.144	285.137	285.154	68	61.91	53	64.15	Addition of arginine due to transpeptidation/Addition of R	monoglutamyl/Nmethylmaleimidehydrolysis/Addition of E	68	0.3091	0.0555	-29.1123	150351	63	68	75	P - 2.74 - 10.58	C - 2.68 - 3.00	E - 2.27 - 13.46
159.933	159.923	159.943	76	69.19	63	52.38	pyrophosphorylation of Ser/Thr		76	0.6005	NaN	-214.636	249531	7	76	0	S - 7.36 - 3.92	P - 2.24 - 0.96	T - 1.47 - 0.57
255.168	255.158	255.178	94	85.58	68	73.53	Addition of arginine due to transpeptidation/Addition of R	N-isopropylcarboxamidomethyl/Addition of V	94	0.5454	NaN	-9.0767	4524.15	80	94	68.09	D - 1.96 - 10.22	I - 1.78 - 5.65	Q - 1.75 - 7.33
314.16	314.15	314.168	61	55.54	36	47.22	Unannotated mass-shift 185.1162	monoglutamyl/Nmethylmaleimidehydrolysis/Addition of E	61	0.505	0.0598	15.2584	62474.2	42	61	63.93	D - 6.47 - 17.67	L - 3.34 - 10.00	F - 1.35 - 1.50
-156.101	-156.111	-156.091	35	31.87	33	72.73	Loss of arginine due to transpeptidation/Deletion of R		35	0.1631	0.0134	27.9764	84927.8	18	35	8.57	R - 9.52 - 6.00	D - 5.67 - 6.63	Y - 1.18 - 0.50
-1.1014	-1.1114	-1.0914	197	179.36	184	91.3	Failed_Carbamidomethylation/Deletion of G	Replacement of 2 protons by nickel	195	0.5642	0.0583	8.1131	22236.1	7	195	0.51	L - 6.22 - 3.10	V - 2.95 - 1.35	T - 2.59 - 1.00
45.022	45.012	45.032	52	47.34	52	71.15	Acetate labeling reagent (N-term &amp; K) (heavy form, +3amu)		52	0.5499	0.035	142.1	80274.4	8	52	5.77	S - 2.81 - 1.71	G - 2.75 - 1.73	A - 2.08 - 1.39
468.306	468.296	468.316	33	30.05	20	60	Amidation	Unannotated mass-shift 469.2902	33	NaN	NaN	-25.0101	1340.03	15	33	39.39	F - 5.05 - 2.00	Q - 4.25 - 3.33	P - 3.05 - 2.80
58.0058	57.9958	58.0153	51	46.43	31	38.71	Iodoacetic acid derivative		51	0.344	0.0437	76.2374	60422.7	38	51	29.41	M - 11.19 - 8.17	W - 10.52 - 3.03	G - 3.76 - 11.25
299.204	299.194	299.214	33	30.05	24	58.33	First isotopic peak	Levuglandinyl-lysine anhyropyrrole adduct	33	0.5586	0.0037	125.21	29005.9	13	33	30.3	L - 3.58 - 3.32	Y - 3.27 - 1.00	I - 2.03 - 1.05
48.987	48.977	48.997	71	64.64	56	80.36	Failed_Carbamidomethylation/Deletion of G	reaction with methyl vinyl sulfone	71	0.5131	0.0395	-231.929	104429	30	71	8.45	W - 46.37 - 10.55	P - 1.61 - 2.96	G - 1.44 - 3.41
271.127	271.117	271.137	66	60.09	42	52.38	Formylation	Unannotated mass-shift 243.1328	66	0.2091	0.0303	-77.7074	7539.2	62	66	56.06	K - 3.90 - 13.03	D - 2.32 - 9.36	V - 1.54 - 6.25
0.9054	0.8954	0.9087	348	316.84	330	79.39	Unannotated mass-shift 0.9054		349	0.6036	0.0546	21.9756	25260.4	9	349	0	Q - 4.08 - 1.92	L - 2.86 - 1.83	I - 2.34 - 0.83
65.9946	65.9846	66.0046	34	30.96	29	93.1	Failed_Carbamidomethylation/Deletion of G	glycosylphosphatidylinositol	34	0.5468	0.0498	-114.57	48498.1	5	34	0	Y - 42.51 - 5.00	A - 0.00 - 0.00	A - 0.00 - 0.00
373.197	373.187	373.207	32	29.13	17	64.71	Second isotopic peak	Oxidized proline biotinylated with biotin-LC-hydrazide, reduced	32	0.2624	0.0047	-179.067	21500.1	23	32	62.5	G - 5.24 - 9.50	N - 3.90 - 3.78	K - 2.15 - 2.67
-184.122	-184.132	-184.112	32	29.13	26	80.77	Deletion of A	Deletion of I/Deletion of L	32	0.6272	0.0165	-141.891	73892.6	29	32	56.25	L - 3.95 - 8.17	A - 3.30 - 8.00	P - 2.44 - 4.33
214.125	214.115	214.135	52	47.34	40	60	Failed_Carbamidomethylation/Deletion of G	CLIP_TRAQ_3	52	0.3815	0.0424	-182.729	27307.9	44	52	61.54	V - 1.81 - 5.20	E - 1.69 - 7.00	M - 1.67 - 1.41
-0.079	-0.085	-0.069	552	502.57	522	76.05	Deamidation	Unannotated mass-shift -1.0532	552	0.6124	0.0614	8.0514	33237.3	20	552	0.72	M - 2.98 - 1.14	V - 2.74 - 3.58	T - 2.66 - 2.93
-137.058	-137.068	-137.048	32	29.13	16	81.25	Deletion of H		32	0.409	0.0087	127.438	360209	30	32	84.38	H - 19.23 - 18.50	P - 3.27 - 6.00	F - 0.84 - 0.67
342.19	342.18	342.2	45	40.97	31	54.84	Formylation	Levuglandinyl-lysine anhydrolactam adduct	45	0.5218	0.1069	179.529	99880.4	20	45	37.78	F - 3.79 - 2.00	I - 3.79 - 3.00	D - 2.31 - 3.00
-112.1	-112.11	-112.09	47	42.79	38	92.11	Deamidation	Deletion of I/Deletion of L	47	0.4196	0.0055	232.325	58247	27	47	0	W - 23.60 - 4.83	Y - 9.18 - 5.83	M - 3.54 - 1.83
371.18	371.17	371.19	46	41.88	26	53.85	Amidation	Unannotated mass-shift 372.1648	46	0.2074	0.0206	13.082	94525.1	34	46	52.17	T - 5.70 - 10.67	K - 2.54 - 4.67	A - 1.48 - 4.20
397.281	397.275	397.291	42	38.24	27	51.85	Addition of lysine due to transpeptidation/Addition of K	Unannotated mass-shift 269.1850	42	NaN	NaN	-503.976	NaN	41	42	71.43	H - 3.04 - 4.00	E - 2.58 - 9.96	P - 1.79 - 4.50
427.258	427.251	427.268	48	43.7	15	60	Addition of lysine due to transpeptidation/Addition of K	Native cysteine-reactive Tandem Mass Tag®	48	0.6504	NaN	600.708	1.0224	25	48	52.08	G - 6.01 - 11.83	D - 3.69 - 6.00	Y - 1.70 - 1.00
330.154	330.144	330.163	38	34.6	19	21.05	Loss of O2; nitro photochemical decomposition	Tris quenched monolink of BuUrBu crosslinker	38	0.2569	NaN	-1.164	NaN	20	38	47.37	L - 5.15 - 7.33	P - 2.93 - 3.58	K - 1.85 - 2.00
370.276	370.266	370.286	59	53.72	37	51.35	First isotopic peak	Unannotated mass-shift 369.2736	59	NaN	NaN	-270.209	NaN	49	59	37.29	E - 2.76 - 12.74	Q - 1.82 - 4.65	M - 1.64 - 1.54
6.974	6.9659	6.984	88	80.12	68	89.71	Unannotated mass-shift -8.0332	Tyrosine oxidation to 2-aminotyrosine/Conversion of carboxylic acid to hydroxamic acid	88	0.4603	0.027	266.352	20490.8	64	88	1.14	M - 11.20 - 13.76	E - 1.71 - 10.30	D - 1.42 - 5.93
356.171	356.161	356.176	64	58.27	18	44.44	Unannotated mass-shift 372.1648	reduction	64	0.6617	NaN	2.4663	NaN	19	64	28.13	M - 19.41 - 7.08	P - 3.58 - 4.17	D - 2.57 - 3.17
-28.0416	-28.0516	-28.0316	42	38.24	38	81.58	Dehydration/Pyro-glu from E	Aspartylurea	42	0.5482	0.0323	-229.315	255264	24	42	14.29	R - 8.50 - 7.14	H - 3.94 - 3.03	F - 2.54 - 1.61
113.102	113.093	113.112	91	82.85	76	61.84	Guanidination/amidino	Deoxyhypusine/Cys alkylation by dimethylaminoethyl halide	91	0.4254	0.0292	29.9058	16898.5	74	91	38.46	M - 13.66 - 19.42	D - 1.00 - 4.83	E - 1.00 - 6.93
284.161	284.151	284.171	36	32.78	28	78.57	Addition of arginine due to transpeptidation/Addition of R	Addition of Q	36	0.2425	0.0432	-222.712	25202.2	31	36	75	H - 3.52 - 3.50	E - 3.49 - 10.17	Y - 2.51 - 1.83
-112.081	-112.09	-112.071	48	43.7	40	77.5	First isotopic peak	Deletion of I/Deletion of L	48	0.5537	0.0519	-148.302	77345.4	24	48	27.08	L - 4.75 - 8.12	I - 3.42 - 3.25	H - 3.03 - 2.33
0.959	0.95	0.9666	657	598.17	621	77.46	Second isotopic peak	Unannotated mass-shift -1.0532	653	0.6093	0.0529	9.7199	40841.9	45	653	0.92	I - 2.64 - 4.70	T - 2.42 - 5.99	N - 2.35 - 4.47
287.141	287.131	287.151	51	46.43	34	52.94	Oxidation or Hydroxylation	CLIP_TRAQ_3	51	0.5712	0	-24.4231	1250.41	45	51	66.67	I - 2.86 - 5.09	E - 2.78 - 11.78	Q - 2.00 - 4.71
205.086	205.076	205.096	67	61	60	43.33	Second isotopic peak	N-Acetylhexosamine	67	0.6024	0.1131	-103.293	14291.8	12	67	1.49	P - 3.06 - 2.25	V - 2.58 - 2.03	N - 2.47 - 1.25
-70.0344	-70.0424	-70.0244	47	42.79	35	48.57	First isotopic peak	Deletion of A	47	0.568	0.0439	51.2436	54490.1	29	47	10.64	A - 6.80 - 16.48	H - 1.78 - 1.66	S - 0.96 - 2.12
0.083	0.0759	0.093	328	298.63	306	80.39	Unannotated mass-shift 0.0366	Unannotated mass-shift 0.0366	325	0.6193	0.0645	25.0018	65318.3	15	325	0.92	M - 5.21 - 1.50	Y - 2.83 - 1.00	L - 1.96 - 2.09
27.0472	27.0372	27.0572	51	46.43	23	56.52	ethyl amino		51	0.4953	0.0463	257.195	171637	37	51	1.96	T - 11.89 - 24.23	C - 4.99 - 3.29	S - 1.08 - 3.03
-43.0556	-43.0656	-43.0456	43	39.15	27	85.19	Arginine oxidation to glutamic semialdehyde		43	0.5394	0.0417	-647.286	336043	9	43	2.33	F - 9.82 - 2.33	M - 3.86 - 0.67	P - 3.02 - 1.67
270.142	270.132	270.144	36	32.78	25	40	proline oxidation to pyroglutamic acid/Tryptophan oxidation to oxolactone/aldehyde and ketone modifications	Unannotated mass-shift 256.1536	36	0.4854	NaN	-92.7178	998.978	33	36	83.33	D - 2.48 - 5.33	K - 2.08 - 3.70	P - 1.81 - 3.67
-12.0096	-12.0196	-11.9996	97	88.31	25	48	Third isotopic peak/13C3 label for SILAC	lactic acid from N-term Ser/ISD (z+2)-series	97	0.4963	0.0348	-53.9966	38859.7	67	97	0	I - 8.42 - 22.34	P - 5.29 - 21.71	S - 2.48 - 12.64
498.281	498.271	498.291	42	38.24	30	76.67	nitrosylation	Unannotated mass-shift 469.2902	42	0.583	0.0648	-77.8928	20809.5	25	42	40.48	K - 4.35 - 5.87	F - 3.03 - 2.00	L - 2.25 - 4.00
343.185	343.175	343.195	48	43.7	32	53.13	Levuglandinyl-lysine anhyropyrrole adduct	Oxidation to nitro	48	0.5431	0.0603	-17.3336	27721.2	33	48	50	W - 4.36 - 1.09	E - 3.03 - 9.41	T - 2.64 - 4.80
142.112	142.102	142.122	43	39.15	24	41.67	Diphthamide		43	0.4808	0.119	-355.276	5571.46	22	43	30.23	M - 5.94 - 2.51	C - 3.19 - 1.25	A - 1.82 - 3.35
340.223	340.213	340.233	32	29.13	11	63.64	Failed_Carbamidomethylation/Deletion of G	LeumethylArgGlyGly	32	0.1777	0.003	138.445	63093	30	32	90.63	Y - 14.64 - 10.33	D - 4.27 - 8.33	P - 1.91 - 3.50
270.145	270.144	270.155	38	34.6	29	51.72	Azidophenylalanine	Unannotated mass-shift 229.1432	38	0.3635	0.0289	-220.91	33548.6	37	38	89.47	E - 1.99 - 6.94	C - 1.90 - 1.25	N - 1.80 - 2.81
385.233	385.223	385.243	41	37.33	33	72.73	Unannotated mass-shift 340.2476	Oxidation to nitro	41	0.4086	0.0114	-428.111	109461	35	41	43.9	K - 4.99 - 9.42	E - 2.20 - 7.26	T - 1.81 - 3.48
141.109	141.099	141.119	46	41.88	40	62.5	di-Methylation/Acetaldehyde +28/Ethylation	Acetylhypusine/Addition of I/Addition of L	46	0.274	0.0198	-97.4672	18340.4	40	46	60.87	M - 9.92 - 7.62	E - 1.50 - 5.64	D - 1.27 - 3.29
-97.053	-97.063	-97.043	39	35.51	28	42.86	Deletion of P		39	0.3537	0.0217	-73.555	131165	36	39	56.41	W - 9.77 - 2.67	P - 7.60 - 16.75	C - 3.82 - 2.45
-0.091	-0.101	-0.085	465	423.36	442	79.19	Amidation	Unannotated mass-shift 0.8838	466	0.6431	0.0632	38.26	54578.6	17	466	0.43	M - 3.06 - 1.00	L - 2.33 - 2.83	N - 2.04 - 1.46
-129.042	-129.052	-129.032	37	33.69	24	66.67	Deletion of E		37	0.664	0.0523	-307.704	243433	28	37	21.62	E - 6.33 - 16.67	A - 2.31 - 5.40	C - 0.67 - 0.33
-32.0256	-32.0356	-32.0163	35	31.87	26	84.62	Failed_Carbamidomethylation/Deletion of G	cyano	35	0.5353	0.0478	28.9612	132376	28	35	40	C - 33.05 - 16.46	D - 1.68 - 3.05	M - 1.20 - 0.64
12.996	12.986	12.9993	48	43.7	42	88.1	Loss of O2; nitro photochemical decomposition		48	0.399	0.0314	-330.754	138497	29	48	39.58	W - 79.94 - 17.58	T - 1.57 - 2.50	H - 1.38 - 1.28
16.9794	16.9694	16.9887	53	48.25	31	77.42	Third isotopic peak/13C3 label for SILAC	proline oxidation to pyroglutamic acid/Tryptophan oxidation to oxolactone/aldehyde and ketone modifications	53	0.4646	0.0245	-106.774	122816	33	53	5.66	W - 20.31 - 5.08	N - 7.41 - 10.31	M - 3.29 - 2.08
-9.0646	-9.0746	-9.0546	69	62.82	32	15.63	Phosphorylation	Removal of initiator methionine from protein N-terminus, then acetylation of the new N-terminus	69	0.2873	0.032	299.927	59941.7	45	69	60.87	M - 10.31 - 8.91	S - 2.80 - 9.58	G - 2.23 - 7.90
341.251	341.241	341.261	49	44.61	31	38.71	First isotopic peak	Unannotated mass-shift 340.2476	49	NaN	NaN	NaN	NaN	15	49	12.24	E - 2.79 - 3.93	I - 2.08 - 1.24	F - 2.07 - 0.82
-212.151	-212.161	-212.141	31	28.22	26	88.46	Deletion of I/Deletion of L	Deletion of V	31	0.5189	0.0192	-108.263	64340.1	28	31	61.29	V - 5.77 - 10.56	L - 5.01 - 10.00	I - 3.68 - 4.08
40.945	40.935	40.955	34	30.96	22	81.82	Failed_Carbamidomethylation/Deletion of G	Unannotated mass-shift 97.9674	34	0.3415	0.038	167.944	11807.9	5	34	0	C - 6.75 - 0.60	I - 3.03 - 0.60	G - 2.94 - 1.16
197.046	197.036	197.056	48	43.7	1	100	glycerylphosphorylethanolamine		48	0.4494	0.0002	319.455	55194.3	36	48	0	E - 9.45 - 32.00	S - 0.73 - 2.00	A - 0.66 - 2.00
-212.08	-212.09	-212.07	26	23.67	13	69.23	Deletion of D	Deletion of P	26	0.5191	0.0591	-130.116	17619.6	22	26	84.62	P - 7.98 - 10.75	D - 5.88 - 8.42	Y - 1.29 - 0.67
-90.0052	-90.0152	-89.9952	43	39.15	29	96.55	Amidation	Removal of initiator methionine from protein N-terminus, then acetylation of the new N-terminus	43	0.5429	0.0556	-20.4992	46590	34	43	6.98	C - 37.91 - 22.93	D - 1.01 - 2.23	N - 0.64 - 0.92
-1.0204	-1.026	-1.0171	228	207.58	223	76.68	First isotopic peak	2-amino-3-oxo-butanoic_acid	228	0.4641	0.0482	24.1894	25443	20	228	3.07	F - 4.93 - 2.60	C - 2.81 - 1.00	M - 1.67 - 0.64
484.301	484.291	484.311	49	44.61	31	64.52	Tris-quenched monolink of DSS/BS3 crosslinker	Duplex Tandem Mass Tag®	49	0.4941	0.0014	-43.1202	3738.79	36	49	57.14	W - 7.32 - 2.00	V - 2.29 - 5.39	D - 2.15 - 5.03
329.214	329.204	329.224	35	31.87	31	54.84	First isotopic peak	Unannotated mass-shift 328.2110	35	0.7378	0.0038	-70.2342	32422.5	16	35	31.43	H - 4.29 - 2.20	F - 2.63 - 1.11	E - 1.93 - 2.91
236.068	236.058	236.078	36	32.78	32	46.88	Addition of arginine due to transpeptidation/Addition of R	Phosphorylation	36	NaN	NaN	-203.923	NaN	25	36	30.56	S - 3.53 - 6.72	H - 1.94 - 1.56	T - 1.82 - 2.51
14.0268	14.0215	14.0368	53	48.25	40	87.5	Amidation	Tyrosine oxidation to 2-aminotyrosine/Conversion of carboxylic acid to hydroxamic acid	53	0.5306	0.0425	-305.295	116768	35	53	7.55	C - 28.60 - 17.80	Y - 2.18 - 1.79	S - 1.13 - 3.02
255.072	255.062	255.082	49	44.61	37	70.27	Unannotated mass-shift 255.0722		49	0.4433	0.0542	-217.843	41626.1	6	49	4.08	Q - 3.19 - 1.00	G - 2.14 - 1.01	Y - 1.90 - 0.27
19.0322	19.0222	19.0422	158	143.85	138	51.45	Second isotopic peak	deuterated methyl ester	155	0.7776	0.035	-23.5965	8486.85	18	155	0.65	C - 2.60 - 0.83	G - 2.02 - 2.86	V - 1.92 - 2.25
-271.091	-271.101	-271.081	26	23.67	5	40	Unannotated mass-shift -271.0912		26	0.3831	NaN	-1.3361	NaN	0	26	0	A - 0.00 - 0.00	A - 0.00 - 0.00	A - 0.00 - 0.00
330.172	330.163	330.182	37	33.69	21	66.67	Levuglandinyl-lysine anhyropyrrole adduct	persulfide	37	0.9156	NaN	-187.703	66865.1	18	37	37.84	D - 7.05 - 8.25	E - 2.14 - 3.62	Q - 1.42 - 1.33
0.1162	0.1062	0.1262	243	221.24	225	81.78	Unannotated mass-shift 0.1162		240	0.5915	0.0802	63.9656	51375.6	22	240	1.25	M - 5.76 - 2.43	I - 3.19 - 2.78	F - 2.89 - 1.68
282.17	282.16	282.18	26	23.67	21	80.95	Unannotated mass-shift 256.1536	Acetaldehyde +26	26	0.6586	0.0285	-236.968	113826	15	26	34.62	K - 8.65 - 7.00	Y - 5.67 - 2.00	V - 4.08 - 4.00
293.16	293.15	293.17	42	38.24	31	61.29	Unannotated mass-shift 275.1634	fluorination	42	0.271	NaN	-190.276	31831.1	31	42	64.29	D - 3.97 - 7.99	S - 2.76 - 6.51	P - 1.69 - 3.20
-444.269	-444.279	-444.259	24	21.85	3	33.33	Unannotated mass-shift -444.2694		24	0.6885	NaN	-409.436	NaN	24	24	0	K - 16.99 - 22.00	Q - 0.80 - 1.00	L - 0.58 - 1.00
399.213	399.203	399.223	28	25.49	18	77.78	Unannotated mass-shift 71.0002	Unannotated mass-shift 328.2110	28	0.3536	0.0839	80.5207	36849.4	23	28	75	I - 3.29 - 3.00	P - 2.96 - 4.17	V - 2.11 - 3.17
315.163	315.153	315.173	35	31.87	26	53.85	Deamidation	Levuglandinyl-lysine anhydrolactam adduct	35	0.3254	0.0619	178.675	28068.7	19	35	34.29	F - 3.18 - 1.59	D - 2.41 - 2.98	V - 1.81 - 2.25
55.9192	55.9092	55.9292	93	84.67	84	85.71	Replacement of 2 protons by nickel		93	0.5792	0.0454	-38.3322	9926.09	39	93	3.23	D - 2.74 - 6.94	Y - 2.20 - 2.02	Q - 1.74 - 3.56
382.27	382.26	382.28	27	24.58	20	65	Unannotated mass-shift 269.1850	Acetylhypusine/Addition of I/Addition of L	27	0.2571	NaN	819.535	1.61497e+06	24	27	81.48	D - 4.00 - 6.25	E - 2.61 - 5.90	K - 2.32 - 3.00
482.322	482.312	482.332	37	33.69	7	42.86	Unannotated mass-shift 482.3216		37	0.1712	0.0001	-17.409	2501.5	32	37	78.38	D - 7.13 - 14.83	H - 5.68 - 5.83	A - 2.74 - 7.33
-26.015	-26.025	-26.005	62	56.45	40	52.5	dihydroxy	Enzymatic glycine removal leaving an amidated C-terminus	62	0.4029	0.0562	22.0246	2637.76	38	62	4.84	P - 7.05 - 16.41	C - 4.29 - 2.90	Y - 3.24 - 2.90
287.168	287.158	287.178	37	33.69	21	52.38	formaldehyde adduct	Unannotated mass-shift 275.1634	37	0.7177	NaN	-43.2703	667745	23	37	24.32	M - 5.66 - 2.50	P - 2.69 - 3.78	I - 2.20 - 2.00
271.19	271.18	271.2	58	52.81	42	42.86	Failed_Carbamidomethylation/Deletion of G	Unannotated mass-shift 328.2110	58	NaN	NaN	NaN	NaN	47	58	46.55	Q - 2.36 - 5.79	N - 1.97 - 3.91	H - 1.65 - 2.48
288.127	288.117	288.135	29	26.4	20	60	Unannotated mass-shift 256.1536	persulfide	29	0.635	0.1431	-241.896	53921.1	25	29	79.31	Q - 6.12 - 8.00	F - 3.33 - 2.20	D - 2.46 - 4.00
12.0374	12.0274	12.0474	46	41.88	27	44.44	Addition of lysine due to transpeptidation/Addition of K	Unannotated mass-shift -116.0586	46	0.4796	0.0453	-44.2925	1042.56	39	46	19.57	C - 15.66 - 10.86	T - 1.95 - 4.19	S - 1.62 - 4.81
124.998	124.988	125.008	85	77.39	80	93.75	First isotopic peak	Unannotated mass-shift 123.9944	85	0.7574	0.0295	-65.5488	18729.7	1	85	1.18	I - 8.41 - 0.33	D - 5.13 - 0.33	E - 3.54 - 0.33
63.9708	63.9608	63.9759	38	34.6	33	51.52	SulfurDioxide		38	0.4244	0.0169	-237.828	421082	16	38	2.63	M - 9.70 - 2.98	S - 3.42 - 4.16	C - 1.37 - 0.39
270.17	270.16	270.179	33	30.05	21	57.14	Deamidation	Unannotated mass-shift 269.1850	33	0.4717	0.0401	-205.125	103236	20	33	45.45	N - 9.49 - 8.00	D - 4.87 - 6.33	M - 2.60 - 1.00
407.161	407.151	407.171	38	34.6	26	30.77	Unannotated mass-shift 407.1614		38	0.5287	0.0349	-468.286	15242.9	1	38	2.63	I - 3.61 - 0.14	A - 3.42 - 0.29	K - 2.65 - 0.14
1.943	1.933	1.953	314	285.88	299	74.92	Loss of O2; nitro photochemical decomposition	Unannotated mass-shift -11.0520	312	0.5233	0.0474	-8.2995	23341.6	25	312	2.88	I - 7.83 - 7.75	W - 7.03 - 1.33	C - 2.25 - 1.00
384.248	384.238	384.258	28	25.49	20	60	Addition of lysine due to transpeptidation/Addition of K	Unannotated mass-shift 256.1536	28	0.3662	NaN	-502.539	217213	15	28	42.86	E - 3.12 - 4.40	D - 2.90 - 2.83	F - 2.42 - 0.96
240.129	240.119	240.139	58	52.81	48	62.5	Unannotated mass-shift 215.1272	cyano	58	0.4448	0.0266	107.914	46203.3	32	58	41.38	H - 6.02 - 6.18	Y - 2.10 - 1.58	E - 1.85 - 5.57
60.0402	60.0302	60.0502	73	66.46	61	19.67	First isotopic peak	Propionate labeling reagent heavy form (+3amu), N-term &amp; K	73	0.5793	0.063	63.0948	203874	17	73	8.22	S - 4.04 - 5.23	A - 2.40 - 3.42	Q - 1.83 - 1.63
184.157	184.147	184.167	36	32.78	9	44.44	EAPTA d0		36	NaN	NaN	NaN	NaN	10	36	5.56	C - 27.04 - 4.81	N - 3.44 - 1.45	L - 2.31 - 1.64
-226.167	-226.177	-226.157	35	31.87	26	88.46	Deletion of I/Deletion of L	Deletion of I/Deletion of L	35	0.5417	0.0306	-27.1652	3468	33	35	71.43	I - 10.84 - 14.17	L - 5.60 - 13.17	N - 1.20 - 1.67
397.269	397.259	397.275	25	22.76	10	70	Levuglandinyl-lysine anhyropyrrole adduct	N-isopropylcarboxamidomethyl/Addition of V	25	NaN	NaN	-1053.16	NaN	17	25	64	D - 7.69 - 8.50	G - 1.49 - 2.00	L - 1.24 - 1.50
-127.109	-127.119	-127.1	49	44.61	36	72.22	Deamidation	Loss of C-terminal K from Heavy Chain of MAb/Deletion of K	49	0.3947	0.0314	808.743	206813	41	49	6.12	N - 10.76 - 18.61	C - 2.67 - 1.95	Q - 2.39 - 5.12
-0.1624	-0.1724	-0.1524	184	167.52	170	77.65	Unannotated mass-shift -1.0532	Unannotated mass-shift 0.8838	184	0.586	0.0495	27.7994	30676.3	2	184	0	M - 6.51 - 0.25	G - 4.76 - 0.75	V - 3.83 - 0.50
66.9544	66.9444	66.9644	38	34.6	4	25	Failed_Carbamidomethylation/Deletion of G	O-dimethylphosphothione	38	0.3837	0.0167	-61.714	6737.73	9	38	0	S - 8.91 - 6.10	I - 2.80 - 1.00	E - 2.01 - 1.70
356.182	356.176	356.192	25	22.76	12	33.33	Biotin polyethyleneoxide amine		25	0.2288	NaN	-110.249	0.2898	14	25	52	E - 3.61 - 4.75	G - 3.20 - 3.53	F - 1.62 - 0.60
441.295	441.285	441.305	27	24.58	17	47.06	Unannotated mass-shift 328.2110	Acetylhypusine/Addition of I/Addition of L	27	NaN	NaN	NaN	NaN	18	27	55.56	Y - 7.09 - 3.00	K - 4.63 - 4.50	E - 1.77 - 3.00
258.196	258.186	258.206	73	66.46	56	48.21	First isotopic peak	Unannotated mass-shift 257.1934	73	0.2366	0.0207	-493.284	123214	43	73	20.55	D - 3.17 - 8.87	E - 2.02 - 8.17	I - 1.47 - 2.51
38.9478	38.9378	38.9578	77	70.11	69	92.75	Unannotated mass-shift 38.9478		77	0.4931	0.0281	-29.2343	64683.9	54	77	0	E - 2.50 - 12.71	F - 1.46 - 2.08	N - 1.44 - 3.28
-29.007	-29.0075	-28.997	18	16.39	17	76.47	First isotopic peak	Proline oxidation to pyrrolidinone/Decarboxylation	18	0.4882	0.0522	-319.039	323857	5	18	0	T - 7.26 - 2.00	S - 5.26 - 2.00	M - 2.98 - 0.29
292.162	292.152	292.172	60	54.63	42	35.71	Unannotated mass-shift 292.1624		60	0.3965	NaN	-161.628	44155.3	25	60	21.67	F - 2.16 - 1.42	L - 2.13 - 3.79	D - 2.11 - 3.42
284.184	284.174	284.19	43	39.15	23	78.26	Acetylation	Unannotated mass-shift 242.1832	43	0.5859	0.0319	86.181	84452.8	34	43	72.09	I - 5.94 - 8.00	E - 2.81 - 9.00	T - 2.14 - 4.00
-228.11	-228.12	-228.1	24	21.85	18	77.78	Deletion of I/Deletion of L	Deletion of D	24	0.6421	0.0268	-250.529	80075.4	21	24	79.17	D - 3.36 - 4.58	V - 3.16 - 4.33	L - 2.78 - 4.17
-0.9248	-0.9348	-0.9177	174	158.42	167	84.43	Lysine oxidation to aminoadipic semialdehyde	Unannotated mass-shift 0.1162	169	0.6281	0.0651	28.3749	16877.2	8	169	1.78	F - 6.31 - 1.33	N - 3.29 - 1.11	Q - 2.39 - 1.00
415.207	415.197	415.217	40	36.42	25	68	Oxidized proline biotinylated with biotin-LC-hydrazide, reduced	S-Ethylcystine from Serine	40	0.5771	0.0334	-229.175	204334	17	40	32.5	T - 4.36 - 4.08	V - 2.33 - 2.58	K - 2.18 - 2.00
459.249	459.239	459.259	31	28.22	19	47.37	Addition of M	Unannotated mass-shift 328.2110	31	0.8471	NaN	-152.528	67218	13	31	35.48	D - 8.08 - 6.83	R - 2.20 - 1.00	M - 2.00 - 0.50
-88.9934	-89.0034	-88.9834	32	29.13	27	96.3	Unannotated mass-shift 0.0366	Removal of initiator methionine from protein N-terminus, then acetylation of the new N-terminus	31	0.5128	0.0653	-220.174	159899	26	31	29.03	C - 48.66 - 22.50	T - 0.70 - 1.00	D - 0.59 - 1.00
115.027	115.017	115.037	27	24.58	20	65	Cleavage product of EGS protein crosslinks by hydroylamine treatment/Addition of D		27	0.2263	0.0121	123.076	49477.1	25	27	3.7	R - 9.05 - 7.92	K - 4.88 - 6.58	W - 4.39 - 0.83
0.9742	0.9666	0.9793	594	540.81	535	76.26	Deamidation		598	0.5851	0.0547	27.0365	53337.8	110	598	2.84	N - 9.18 - 42.56	Q - 1.41 - 8.11	F - 1.23 - 3.58
-163.063	-163.073	-163.053	21	19.12	16	75	Deletion of Y		21	0.5988	0.0146	-19.7538	36976.7	20	21	95.24	Y - 23.74 - 11.17	L - 2.11 - 3.00	M - 1.30 - 0.50
45.9698	45.9598	45.9786	33	30.05	29	93.1	Deamidation	Oxidation to nitro	33	0.4226	0.022	472.102	145575	28	33	60.61	W - 70.63 - 15.00	H - 1.67 - 1.50	L - 1.17 - 2.33
1.9224	1.9124	1.9324	275	250.38	253	77.87	Oxidation to nitro	Arginine oxidation to glutamic semialdehyde	273	0.5173	0.0405	5.2428	28052.2	36	273	3.66	L - 3.85 - 9.89	I - 2.34 - 3.33	P - 2.04 - 4.49
499.239	499.229	499.249	35	31.87	10	90	Unannotated mass-shift 499.2388		35	0.5956	0.2545	-111.731	5365.13	29	35	80	L - 11.62 - 24.00	K - 1.28 - 2.00	C - 0.78 - 0.40
301.146	301.136	301.156	40	36.42	26	69.23	Addition of lysine due to transpeptidation/Addition of K	Unannotated mass-shift 173.0508	40	0.5395	0.0421	-59.4132	4704.65	21	40	37.5	Y - 8.10 - 4.00	F - 4.21 - 2.33	N - 3.01 - 2.67
1.1312	1.1212	1.1412	159	144.76	151	79.47	Unannotated mass-shift 1.1312		159	0.6012	0.058	18.433	23293.1	14	159	0.63	Y - 8.07 - 2.66	W - 6.37 - 0.68	M - 2.94 - 0.79
376.212	376.202	376.222	25	22.76	13	15.38	di-Methylation/Acetaldehyde +28/Ethylation	Unannotated mass-shift 348.1804	25	NaN	NaN	NaN	NaN	8	25	24	T - 4.54 - 2.00	L - 3.76 - 2.14	G - 1.99 - 1.25
43.0504	43.0404	43.0604	30	27.31	17	35.29	Carboxyl modification with ethanolamine		30	NaN	NaN	209.458	0.7164	18	30	6.67	M - 5.79 - 2.00	G - 3.95 - 5.60	E - 2.72 - 4.60
-114.023	-114.033	-114.013	39	35.51	29	79.31	First isotopic peak	Deletion of D	39	0.5221	0.035	-317.87	116486	28	39	23.08	C - 6.26 - 3.12	D - 4.86 - 8.85	N - 2.08 - 2.45
190.047	190.037	190.057	88	80.12	65	10.77	Formylation	Hexose	88	0.2662	0.0402	184.478	184434	16	88	10.23	W - 8.24 - 1.00	C - 5.86 - 1.67	E - 3.43 - 5.17
228.142	228.132	228.152	46	41.88	32	59.38	Deamidation	Unannotated mass-shift 227.1640	46	0.3743	0.2325	-39.9685	39947.2	40	46	54.35	M - 3.91 - 3.00	F - 3.20 - 3.37	P - 2.33 - 5.70
334.099	334.089	334.109	21	19.12	9	100	Unannotated mass-shift 334.0986		21	0.4715	0.0553	196.153	388889	0	21	0	A - 0.00 - 0.00	A - 0.00 - 0.00	A - 0.00 - 0.00
328.175	328.165	328.185	29	26.4	22	50	Levuglandinyl-lysine anhyropyrrole adduct	quinone	29	0.4911	0.1599	-205.253	6882.82	25	29	51.72	K - 2.33 - 3.14	L - 2.25 - 4.00	E - 1.87 - 4.39
-1.0642	-1.0687	-1.0587	154	140.21	149	83.22	Unannotated mass-shift -1.0642		154	0.54	0.0546	0.9266	12644.2	5	154	0.65	Q - 4.37 - 1.14	V - 3.50 - 1.14	L - 2.81 - 1.00
340.15	340.14	340.16	21	19.12	20	65	Unannotated mass-shift 97.9674	Unannotated mass-shift 242.1832	21	0.1879	0.0053	79.435	27426.7	1	21	0	D - 4.73 - 0.31	M - 4.01 - 0.08	K - 2.85 - 0.15
1.8954	1.8854	1.9054	182	165.7	173	78.61	First isotopic peak	Unannotated mass-shift 0.8838	180	0.5401	0.0469	9.1159	14717.6	8	180	0	I - 3.51 - 1.11	V - 2.98 - 1.56	F - 2.37 - 0.50
-19.0038	-19.0138	-18.9938	34	30.96	24	100	Failed_Carbamidomethylation/Deletion of G	Acrolein addition +38	34	0.4504	0.0598	280.248	397666	28	34	58.82	C - 24.72 - 12.31	Y - 2.58 - 1.70	I - 2.39 - 2.65
54.1202	54.1102	54.1302	21	19.12	2	0	3-fold methylation with fully labelled methyl groups		21	NaN	NaN	NaN	NaN	2	21	0	A - 5.98 - 1.00	D - 3.84 - 0.50	Q - 1.59 - 0.17
429.197	429.187	429.207	38	34.6	12	75	Unannotated mass-shift 173.0508	Unannotated mass-shift 256.1536	38	0.2227	0.0097	851.185	566642	32	38	68.42	K - 5.50 - 9.50	P - 3.90 - 7.64	V - 1.91 - 4.00
241.144	241.134	241.154	32	29.13	26	57.69	Oxidation or Hydroxylation	Duplex Tandem Mass Tag®	32	0.5159	0.0698	249.69	90534.4	18	32	43.75	P - 3.93 - 4.33	M - 3.86 - 1.33	H - 3.46 - 2.00
-116.095	-116.105	-116.085	16	14.57	15	93.33	Pyro-glu from Q/Loss of ammonia	Deletion of V	16	0.4624	0.0432	639.887	46380.8	12	16	0	W - 49.44 - 4.50	H - 11.69 - 4.50	N - 2.96 - 1.50
482.285	482.275	482.295	26	23.67	8	50	Loss of O2; nitro photochemical decomposition	Unannotated mass-shift 469.2902	26	0.4964	0.0001	-242.785	361.531	9	26	26.92	P - 2.42 - 1.33	E - 2.36 - 2.00	D - 2.28 - 1.33
267.135	267.125	267.145	31	28.22	26	80.77	Unannotated mass-shift -8.0332	Unannotated mass-shift 275.1634	31	0.2179	0.0415	143.527	20318.1	25	31	70.97	H - 5.40 - 4.33	E - 2.62 - 6.17	Q - 1.81 - 2.36
72.0046	71.9946	72.0146	37	33.69	34	91.18	First isotopic peak	Unannotated mass-shift 71.0002	37	0.5516	0.044	-345.935	124447	4	37	5.41	W - 35.49 - 1.08	Y - 3.99 - 0.38	M - 2.00 - 0.15
-147.068	-147.078	-147.058	26	23.67	23	65.22	Deletion of F		26	0.601	0.0133	-20.0705	2941.42	25	26	76.92	F - 21.97 - 14.50	Y - 2.55 - 1.50	N - 2.37 - 2.50
114.087	114.077	114.097	27	24.58	19	47.37	Addition of O		27	0.4276	NaN	105.735	NaN	9	27	3.7	C - 3.54 - 0.57	T - 2.74 - 1.36	H - 1.96 - 0.57
208.061	208.051	208.071	36	32.78	33	48.48	Addition of lysine due to transpeptidation/Addition of K	Phosphorylation	36	0.4	0.0407	22.2867	55562.9	23	36	27.78	S - 4.43 - 7.75	N - 1.89 - 1.83	C - 1.83 - 0.75
209.052	209.042	209.062	60	54.63	45	84.44	Dehydration/Pyro-glu from E	Unannotated mass-shift 227.0648	60	0.4829	0.0532	172.331	47616.2	40	60	21.67	C - 39.14 - 27.84	P - 0.75 - 1.83	G - 0.66 - 2.10
339.145	339.135	339.155	41	37.33	34	67.65	Azidophenylalanine	biotin hydrazide labeled acrolein addition +298	41	0.4989	0.0051	-61.5566	65468.1	2	41	2.44	C - 30.93 - 1.10	Y - 2.13 - 0.10	A - 1.79 - 0.30
356.225	356.216	356.235	41	37.33	35	57.14	First isotopic peak	Unannotated mass-shift 355.2220	41	0.4485	0.0299	-81.2885	41495	25	41	51.22	W - 5.27 - 1.00	L - 3.79 - 6.75	C - 2.06 - 0.92
313.204	313.194	313.214	70	63.73	46	52.17	Addition of lysine due to transpeptidation/Addition of K	Unannotated mass-shift 185.1162	70	0.3443	0.0372	-474.382	59664.4	54	70	48.57	N - 2.31 - 5.27	F - 1.85 - 2.63	G - 1.73 - 7.37
-1.0732	-1.0832	-1.0687	202	183.91	194	81.44	Unannotated mass-shift -1.0642		201	0.5734	0.0507	3.7342	22741.4	3	201	0.5	Y - 7.09 - 0.50	H - 2.60 - 0.25	E - 2.07 - 0.58
-1.9798	-1.9898	-1.9698	91	82.85	86	67.44	Unannotated mass-shift -116.0586	Addition of O	91	0.4826	0.0445	15.4109	22410.6	19	91	1.1	M - 8.48 - 3.09	T - 3.24 - 3.39	C - 2.47 - 0.83
30.031	30.021	30.041	70	63.73	61	65.57	Failed_Carbamidomethylation/Deletion of G	phosphorylation to amine thiol	70	0.6211	0.0325	-498.997	94129	23	70	8.57	R - 4.02 - 3.23	G - 2.79 - 5.05	Y - 2.31 - 1.25
-2.0522	-2.0622	-2.0422	74	67.37	67	80.6	Replacement of 2 protons by magnesium	Unannotated mass-shift -24.0288	74	0.5267	0.0712	48.5205	79914.2	12	74	8.11	I - 8.24 - 3.92	L - 3.06 - 2.62	A - 1.45 - 1.45
364.173	364.163	364.183	41	37.33	9	66.67	Oxidation or Hydroxylation	Unannotated mass-shift 348.1804	41	0.545	0.0311	-92.3338	19910.8	14	41	21.95	H - 16.33 - 7.33	L - 1.34 - 1.33	T - 1.27 - 0.98
45.9874	45.9786	45.997	36	32.78	34	82.35	Beta-methylthiolation		36	0.5836	0.0269	284.634	35798.1	23	36	5.56	Y - 23.84 - 12.90	W - 2.87 - 0.50	T - 1.18 - 1.50
370.239	370.23	370.249	68	61.91	45	62.22	Unannotated mass-shift 185.1162	Unannotated mass-shift 185.1162	68	0.6313	0.0504	-80.6875	239814	42	68	51.47	D - 3.10 - 8.48	V - 2.64 - 7.24	Y - 2.48 - 2.45
204.137	204.127	204.147	20	18.21	10	100	Acetylation	Unidentified modification of 162.1258 found in open search	20	0.5125	0.076	-306.33	64016.5	3	20	5	V - 8.50 - 1.67	D - 3.42 - 0.67	L - 3.12 - 0.67
-48.0026	-48.0126	-47.9926	19	17.3	12	91.67	Homoserine lactone/Prompt loss of side chain from oxidised Met		19	0.4978	0.0418	-278.062	380253	9	19	15.79	M - 28.93 - 5.00	C - 6.25 - 1.00	F - 4.21 - 1.00
1.0856	1.0756	1.0956	338	307.74	321	80.37	Unannotated mass-shift 0.0366	Unannotated mass-shift 1.0530	336	0.6086	0.0619	30.6434	20577.1	23	336	0.3	M - 4.55 - 2.01	C - 3.89 - 1.59	I - 2.63 - 2.40
425.3	425.29	425.31	23	20.94	14	64.29	Failed_Carbamidomethylation/Deletion of G	Unannotated mass-shift 482.3216	23	NaN	NaN	1312.92	NaN	14	23	47.83	W - 9.42 - 1.00	Y - 6.07 - 2.00	L - 2.91 - 2.90
99.955	99.945	99.964	24	21.85	21	71.43	Phosphorylation	tryptophan oxidation to hydroxykynurenin	24	0.6795	0.0124	-6.327	5339.97	3	24	8.33	F - 5.18 - 0.41	L - 4.20 - 0.90	N - 2.64 - 0.33
253.155	253.145	253.165	20	18.21	16	50	Formylation	Duplex Tandem Mass Tag®	20	0.0936	0.0049	-36.3912	49254	19	20	30	P - 3.72 - 4.33	W - 3.47 - 0.50	G - 2.12 - 3.17
-31.005	-31.015	-30.995	58	52.81	47	93.62	Failed_Carbamidomethylation/Deletion of G	Acetaldehyde +26	58	0.5028	0.0339	-128.711	51267.6	21	58	6.9	M - 20.53 - 8.28	C - 4.69 - 1.75	Q - 1.75 - 1.92
147.035	147.025	147.045	31	28.22	19	36.84	First isotopic peak	hydroxycinnamyl	31	0.4527	0.0328	106.816	118243	11	31	19.35	Y - 5.15 - 1.33	K - 5.05 - 3.00	A - 3.48 - 3.20
396.083	396.073	396.093	42	38.24	24	83.33	Unannotated mass-shift 396.0832		42	0.4722	0.0784	660.127	19973.9	4	42	2.38	C - 25.77 - 1.83	P - 3.40 - 0.83	V - 2.55 - 0.67
285.131	285.121	285.137	40	36.42	34	82.35	proline oxidation to pyroglutamic acid/Tryptophan oxidation to oxolactone/aldehyde and ketone modifications	CLIP_TRAQ_3	40	0.6717	0.0325	-157.124	52693.1	4	40	5	H - 3.12 - 0.40	A - 2.99 - 1.00	Y - 2.66 - 0.25
499.264	499.254	499.274	30	27.31	24	66.67	Formylation	Unannotated mass-shift 471.2696	30	0.1327	0.0163	308.042	103845	20	30	33.33	F - 3.79 - 2.00	K - 3.24 - 3.50	D - 2.43 - 3.17
99.9254	99.9154	99.9354	18	16.39	13	84.62	S-Ethylcystine from Serine	Replacement of 2 protons by nickel	18	0.4962	0.0695	-430.842	148165	0	18	0	A - 0.00 - 0.00	A - 0.00 - 0.00	A - 0.00 - 0.00
456.27	456.26	456.28	42	38.24	31	58.06	Unannotated mass-shift 185.1162	CLIP_TRAQ_3	42	0.116	0.0026	-1.7538	62.3464	26	42	47.62	N - 3.81 - 4.18	H - 3.60 - 3.00	D - 2.30 - 3.89
219.081	219.071	219.091	43	39.15	42	92.86	Intact SMCC cross-link		43	0.6829	0.0326	-36.0021	19046.7	1	43	0	I - 25.24 - 1.00	A - 0.00 - 0.00	A - 0.00 - 0.00
394.197	394.187	394.207	28	25.49	13	92.31	3-methyl-5-(methylamino)-1,3-diphenylpentan-1-one	monoglutamyl/Nmethylmaleimidehydrolysis/Addition of E	28	0.4019	0.0943	-430.176	165366	21	28	60.71	G - 8.16 - 13.50	Q - 2.73 - 3.00	K - 1.76 - 2.00
16.0208	16.0108	16.0308	49	44.61	41	48.78	Deuterium Methylation of Lysine		49	0.2715	0.0513	-75.5667	68421	32	49	20.41	F - 3.14 - 2.65	C - 2.78 - 1.58	H - 2.31 - 2.38
362.195	362.185	362.205	18	16.39	12	66.67	Unannotated mass-shift 199.1324	Addition of Y	18	0.2876	0.0321	-115.944	88924.2	15	18	72.22	K - 3.71 - 3.00	S - 2.63 - 3.00	E - 2.13 - 3.00
-11.0328	-11.0424	-11.0228	51	46.43	30	83.33	Failed_Carbamidomethylation/Deletion of G	Beta-methylthiolation	51	0.6484	0.0299	227.346	111142	36	51	5.88	C - 32.80 - 21.00	I - 4.21 - 6.01	D - 1.93 - 4.51
-44.9996	-45.0096	-44.9896	30	27.31	27	96.3	Third isotopic peak/13C3 label for SILAC	Homoserine lactone/Prompt loss of side chain from oxidised Met	30	0.5304	0.0229	-423.777	220054	6	30	10	Y - 5.86 - 0.83	C - 5.47 - 0.58	F - 3.16 - 0.50
-74.0474	-74.0574	-74.0374	40	36.42	22	72.73	Failed_Carbamidomethylation/Deletion of G	Pyro-glu from Q/Loss of ammonia	40	0.4079	0.0437	390.532	5342.62	32	40	47.5	C - 19.57 - 11.14	Q - 2.28 - 3.82	H - 1.57 - 1.61
-0.9586	-0.9686	-0.953	246	223.97	235	82.98	Failed_Carbamidomethylation/Deletion of G	Diethylation, analogous to Dimethylation	246	0.5937	0.0561	18.5524	19658.7	18	246	0.81	Y - 3.78 - 1.60	N - 3.23 - 2.45	M - 1.85 - 0.64
-115.075	-115.085	-115.066	30	27.31	13	76.92	Deamidation	Unannotated mass-shift -116.0586	32	0.5587	0.0613	229.603	135791	26	32	15.63	C - 20.55 - 9.50	T - 2.83 - 4.06	N - 2.42 - 2.66
6.0014	5.9914	6.0114	57	51.9	51	82.35	Replacement of proton by lithium		57	0.5998	0.0517	-186.959	16466.8	34	57	5.26	W - 43.20 - 11.14	D - 1.25 - 2.76	Q - 1.11 - 1.97
-172.084	-172.094	-172.074	28	25.49	18	72.22	Deletion of A	Deletion of T	28	0.6069	0.0258	-110.86	16821.9	24	28	42.86	C - 4.72 - 2.01	T - 3.70 - 4.89	W - 3.66 - 0.67
26.0536	26.0436	26.0636	28	25.49	16	50	Unannotated mass-shift -116.0586	Diphthamide	28	0.7376	0.0179	196.743	222451	24	28	3.57	S - 11.56 - 21.10	G - 0.64 - 1.21	L - 0.25 - 0.42
485.242	485.232	485.252	92	83.76	49	77.55	Cleaved and reduced DSP/DTSSP crosslinker	LeumethylArgGlyGly	92	0.3421	0.0314	51.9643	56658.2	61	92	30.43	C - 23.06 - 25.02	A - 1.84 - 9.40	G - 1.34 - 6.45
366.201	366.191	366.211	25	22.76	6	50	Unannotated mass-shift 366.2014		25	NaN	NaN	-2.1055	NaN	22	25	84	N - 18.69 - 17.33	I - 1.43 - 1.25	M - 0.79 - 0.33
0.0688	0.0588	0.0759	444	404.24	414	75.6	Amidation	Unannotated mass-shift 1.0530	442	0.6173	0.0581	22.1166	44789.7	33	442	1.36	M - 6.38 - 4.04	F - 2.25 - 1.96	E - 1.79 - 5.56
160.938	160.928	160.948	72	65.55	56	41.07	First isotopic peak	pyrophosphorylation of Ser/Thr	72	0.5656	0.0248	-137.156	222931	5	72	0	S - 3.19 - 1.21	E - 2.63 - 1.24	D - 2.42 - 0.79
29.0348	29.0311	29.0448	45	40.97	34	32.35	Dimethylation of proline residue		45	0.3454	0.0427	-133.917	129210	40	45	31.11	R - 4.37 - 6.12	G - 3.87 - 12.20	P - 1.93 - 4.74
399.247	399.237	399.257	38	34.6	22	68.18	Second isotopic peak	LeumethylArgGlyGly	38	0.3328	0.0342	7.7384	175114	19	38	44.74	Q - 3.19 - 3.17	D - 2.64 - 3.26	E - 1.27 - 2.27
-29.008	-29.017	-29.0075	18	16.39	15	86.67	First isotopic peak	Proline oxidation to pyrrolidinone/Decarboxylation	18	0.4654	0.0483	-502.087	214858	9	18	0	S - 5.84 - 4.00	T - 5.04 - 2.50	Y - 4.72 - 1.00
226.168	226.158	226.178	18	16.39	14	50	First isotopic peak	Duplex Tandem Mass Tag®	18	0.7153	NaN	-405.214	231200	2	18	0	I - 5.17 - 0.41	T - 2.59 - 0.29	N - 1.69 - 0.14
355.266	355.262	355.276	38	34.6	32	31.25	Addition of lysine due to transpeptidation/Addition of K	Unannotated mass-shift 227.1640	37	0.353	NaN	407.584	99.0528	10	37	18.92	E - 2.80 - 2.63	D - 2.38 - 1.55	R - 1.86 - 0.65
288.143	288.135	288.153	37	33.69	28	64.29	dihydroxy	Unannotated mass-shift 256.1536	37	0.543	0.0157	-328.982	27010.4	27	37	51.35	Y - 5.25 - 3.33	E - 3.25 - 8.26	N - 2.18 - 2.48
0.6186	0.6086	0.6286	22	20.03	6	100	Unannotated mass-shift 0.6186		22	0.1681	0.0205	839.152	203335	0	22	0	A - 0.00 - 0.00	A - 0.00 - 0.00	A - 0.00 - 0.00
-96.1044	-96.1144	-96.0944	26	23.67	16	93.75	dihydroxy	Loss of C-terminal K from Heavy Chain of MAb/Deletion of K	26	0.5526	0.0321	124.016	33262.5	17	26	3.85	W - 62.04 - 8.00	V - 3.75 - 4.17	M - 3.06 - 1.00
-98.0642	-98.0742	-98.0542	33	30.05	30	86.67	First isotopic peak	Deletion of V	33	0.5797	0.0279	-44.2174	56378.7	16	33	18.18	C - 6.40 - 1.82	V - 6.05 - 6.33	M - 2.20 - 0.68
237.071	237.061	237.081	31	28.22	27	37.04	Failed_Carbamidomethylation/Deletion of G	Hex Pent	31	NaN	NaN	NaN	NaN	23	31	38.71	T - 2.26 - 2.87	P - 1.89 - 2.67	S - 1.85 - 3.23
498.317	498.307	498.327	32	29.13	19	78.95	Oxidation or Hydroxylation	Unannotated mass-shift 482.3216	32	0.0821	NaN	-140.885	45952.1	15	32	43.75	Y - 11.34 - 4.00	E - 3.19 - 4.50	S - 1.31 - 1.50
326.232	326.222	326.242	15	13.66	10	30	Levuglandinyl-lysine anhyropyrrole adduct	di-Methylation/Acetaldehyde +28/Ethylation	15	NaN	NaN	NaN	NaN	5	15	26.67	G - 6.98 - 2.75	D - 4.10 - 1.33	P - 1.91 - 0.58
-186.063	-186.073	-186.053	19	17.3	17	76.47	Failed_Carbamidomethylation/Deletion of G	Deletion of E	19	0.6367	0.0214	-54.7523	3044.29	18	19	63.16	D - 3.84 - 4.50	P - 3.63 - 4.00	A - 3.32 - 5.00
-102.043	-102.053	-102.033	27	24.58	11	36.36	Unannotated mass-shift -116.0586	Methylation	27	0.3739	0.0262	231.558	21684.1	16	27	37.04	C - 33.03 - 9.40	S - 1.57 - 1.92	Y - 1.55 - 0.58
438.228	438.218	438.238	17	15.48	8	37.5	Unannotated mass-shift 275.1634	Addition of Y	17	0.8818	NaN	0.5785	NaN	9	17	41.18	E - 8.27 - 7.00	P - 1.81 - 1.00	D - 1.71 - 1.00
378.237	378.227	378.247	32	29.13	16	50	Acetylhypusine/Addition of I/Addition of L	3-methyl-5-(methylamino)-1,3-diphenylpentan-1-one	32	0.6091	0.0588	-12.404	205.278	21	32	62.5	N - 6.02 - 5.33	Q - 2.73 - 3.00	C - 2.68 - 1.00
46.0066	45.997	46.0166	26	23.67	14	21.43	Second isotopic peak	S-Ethylcystine from Serine	26	0.6102	0.1318	-594.884	116277	15	26	19.23	W - 49.30 - 5.61	T - 2.58 - 2.13	D - 1.82 - 1.78
13.0388	13.0294	13.0488	29	26.4	22	50	Michael addition with methylamine		29	0.2619	0.0511	-636.715	439435	24	29	34.48	C - 9.07 - 3.87	M - 3.60 - 1.66	R - 2.37 - 1.99
-88.0268	-88.0368	-88.0168	50	45.52	45	4.44	First isotopic peak	Removal of initiator methionine from protein N-terminus, then acetylation of the new N-terminus	50	NaN	NaN	NaN	NaN	37	50	52	M - 12.22 - 8.68	A - 2.07 - 6.39	N - 1.58 - 2.46
182.071	182.061	182.081	25	22.76	25	92	Removal of initiator methionine from protein N-terminus, then acetylation of the new N-terminus	Unannotated mass-shift 271.0988	25	0.6393	0.058	-55.0287	9863.35	1	25	4	P - 5.94 - 0.36	R - 2.60 - 0.09	A - 2.17 - 0.18
-113.039	-113.049	-113.029	51	46.43	45	57.78	First isotopic peak	Deletion of N	51	0.4256	0.0458	-54.8312	152475	24	51	7.84	C - 8.72 - 3.72	W - 5.49 - 1.00	N - 4.68 - 4.73
58.0248	58.0153	58.0348	36	32.78	34	85.29	2,3-dihydro-2,2-dimethyl-7-benzofuranol N-methyl carbamate		36	0.4396	0.0332	9.692	100139	20	36	5.56	H - 10.03 - 6.43	C - 8.43 - 3.00	Y - 2.55 - 1.20
-0.9106	-0.9177	-0.9006	169	153.87	157	82.8	Lysine oxidation to aminoadipic semialdehyde	Unannotated mass-shift 0.1162	168	0.6078	0.0734	0.1878	20538.4	14	168	2.38	F - 5.77 - 2.13	W - 5.02 - 0.53	Y - 4.35 - 1.43
-227.127	-227.137	-227.117	20	18.21	14	78.57	Deletion of I/Deletion of L	Deletion of N	20	0.3861	0.0707	-98.383	52232.6	18	20	70	N - 3.84 - 2.92	L - 2.33 - 2.99	V - 2.13 - 2.50
383.254	383.244	383.264	15	13.66	11	54.55	proline oxidation to pyroglutamic acid/Tryptophan oxidation to oxolactone/aldehyde and ketone modifications	Unannotated mass-shift 369.2736	15	NaN	NaN	NaN	NaN	10	15	60	Q - 6.12 - 3.20	L - 2.81 - 2.00	E - 2.13 - 2.00
-1.0138	-1.0171	-1.0077	250	227.61	240	74.58	Half of a disulfide bridge		250	0.4804	0.055	52.7644	41140.7	33	250	1.2	W - 14.65 - 3.67	C - 13.87 - 8.14	L - 1.62 - 3.81
-19.041	-19.051	-19.031	21	19.12	18	83.33	Pyro-glu from Q/Loss of ammonia	2-amino-3-oxo-butanoic_acid	21	0.4881	0.0577	-268.84	172054	19	21	33.33	R - 13.03 - 8.67	C - 2.96 - 1.00	M - 2.74 - 1.00
20.994	20.984	21.004	42	38.24	38	92.11	First isotopic peak	tryptophan oxidation to hydroxykynurenin	42	0.4543	0.0464	-254.317	100423	23	42	0	W - 85.50 - 14.92	I - 0.91 - 0.83	A - 0.65 - 1.25
100.977	100.967	100.987	37	33.69	31	96.77	Failed_Carbamidomethylation/Deletion of G	Intact DSSO crosslinker	37	0.6398	0.038	-15.8863	1828.98	1	37	0	Q - 19.14 - 1.00	A - 0.00 - 0.00	A - 0.00 - 0.00
178.095	178.085	178.105	18	16.39	13	92.31	N-dimethylphosphate	Deoxyhypusine/Cys alkylation by dimethylaminoethyl halide	18	0.4965	0.025	-352.028	15528.3	2	18	11.11	Y - 21.26 - 1.00	T - 1.65 - 0.18	H - 1.42 - 0.09
326.197	326.187	326.207	40	36.42	29	58.62	Failed_Carbamidomethylation/Deletion of G	Ubiquitination	40	0.6222	0.0099	-317.895	156931	23	40	52.5	C - 6.93 - 2.83	F - 3.48 - 2.11	E - 2.10 - 4.54
198.047	198.037	198.057	35	31.87	4	100	Failed_Carbamidomethylation/Deletion of G	Unannotated mass-shift 255.0722	35	0.4887	0.0341	256.787	112143	11	35	0	E - 10.63 - 11.00	A - 0.00 - 0.00	A - 0.00 - 0.00
-13.0312	-13.0412	-13.0214	31	28.22	25	72	Failed_Carbamidomethylation/Deletion of G	Carboxylation	31	0.5185	0.0281	80.0839	205464	12	31	9.68	W - 32.96 - 3.00	M - 3.62 - 0.83	A - 2.82 - 2.83
-225.147	-225.157	-225.137	27	24.58	20	95	Loss of C-terminal K from Heavy Chain of MAb/Deletion of K	Deletion of P	27	0.3456	0.0518	127.027	30889.3	21	27	7.41	D - 4.45 - 6.08	P - 3.95 - 5.08	K - 3.60 - 4.08
286.146	286.136	286.155	48	43.7	38	68.42	Carbamylation	Unannotated mass-shift 243.1328	48	0.3445	0.0814	16.4854	147772	42	48	54.17	W - 3.40 - 1.08	Q - 2.60 - 5.72	D - 1.70 - 4.64
405.202	405.192	405.212	18	16.39	14	64.29	Levuglandinyl-lysine anhyropyrrole adduct	N-dimethylphosphate	18	0.5401	0.0204	66.0514	7026.35	11	18	55.56	W - 23.97 - 2.00	H - 8.50 - 3.00	L - 2.67 - 2.09
-100.063	-100.073	-100.053	22	20.03	16	93.75	Deamidation	Deletion of T	22	0.456	0.0397	-30.6301	64216.9	15	22	4.55	C - 18.79 - 5.01	M - 6.89 - 1.99	W - 1.76 - 0.20
206.072	206.062	206.082	26	23.67	23	8.7	Oxidation or Hydroxylation	Monobromobimane derivative	26	NaN	NaN	NaN	NaN	2	26	7.69	E - 5.32 - 1.00	F - 3.16 - 0.17	P - 2.72 - 0.33
385.198	385.188	385.208	25	22.76	20	60	Failed_Carbamidomethylation/Deletion of G	Applied Biosystems original ICAT(TM) d0	25	0.326	0.0028	-21.8799	8103.84	21	25	64	R - 2.85 - 2.09	I - 2.81 - 2.34	Q - 2.35 - 2.58
373.221	373.211	373.231	21	19.12	13	76.92	Unannotated mass-shift 242.1832	Addition of M	21	0.2539	0.0363	-217.384	47453.7	8	21	28.57	D - 8.33 - 4.33	I - 3.16 - 1.00	N - 1.24 - 0.42
384.286	384.276	384.296	29	26.4	14	57.14	Unannotated mass-shift 242.1832	Diphthamide	29	NaN	NaN	-1165.45	17577.1	26	29	41.38	W - 6.76 - 1.33	K - 4.90 - 6.88	N - 3.19 - 3.50
32.9742	32.9642	32.9834	55	50.08	41	68.29	First isotopic peak	persulfide	58	0.505	0.0366	-96.2516	23819.9	34	58	12.07	W - 22.75 - 5.87	C - 9.43 - 5.70	V - 2.36 - 5.25
410.229	410.219	410.239	14	12.75	5	60	Loss of O2; nitro photochemical decomposition	LeumethylArgGlyGly	14	0.7404	0.0003	1.1367	41181	11	14	78.57	A - 8.70 - 8.00	H - 2.83 - 1.00	Y - 1.93 - 0.50
355.105	355.095	355.115	15	13.66	15	53.33	Unannotated mass-shift 355.1052		15	0.1544	0.0061	-494.229	187687	1	15	6.67	L - 14.04 - 1.00	A - 0.00 - 0.00	A - 0.00 - 0.00
483.28	483.27	483.29	25	22.76	16	43.75	Unannotated mass-shift 355.2220	Addition of Q	25	0.2641	NaN	-105.282	48907.3	16	25	36	D - 5.77 - 6.00	K - 3.47 - 3.00	F - 1.97 - 0.83
-12.9946	-13.0031	-12.9846	40	36.42	21	57.14	Failed_Carbamidomethylation/Deletion of G	Ethanolation	40	0.518	0.0434	-50.2387	85278.5	30	40	7.5	N - 12.39 - 15.67	M - 2.68 - 1.54	P - 1.32 - 2.43
441.259	441.249	441.269	25	22.76	20	80	Methylation	Unannotated mass-shift 427.2436	25	0.3185	NaN	-40.9758	20158.4	12	25	16	E - 4.72 - 5.33	V - 1.91 - 1.50	C - 1.87 - 0.40
396.213	396.203	396.223	22	20.03	8	25	Azidophenylalanine	Unannotated mass-shift 355.2220	22	0.411	0.0392	57.189	733.837	15	22	59.09	H - 25.98 - 12.50	K - 1.24 - 1.00	D - 0.92 - 0.90
49.991	49.981	49.9956	50	45.52	40	90	Failed_Carbamidomethylation/Deletion of G	N-dimethylphosphate	50	0.5046	0.0464	-249.168	51916.8	10	50	0	W - 21.53 - 1.63	C - 3.81 - 0.68	M - 3.01 - 0.58
261.142	261.132	261.152	36	32.78	31	48.39	Second isotopic peak	Tris-quenched monolink of DSS/BS3 crosslinker	36	0.3052	0.1298	-365.98	114772	8	36	8.33	W - 13.73 - 0.83	T - 4.16 - 1.83	R - 3.87 - 1.08
352.212	352.202	352.222	19	17.3	17	70.59	Levuglandinyl-lysine anhydrolactam adduct	Acrolein addition +38	19	0.6639	0.0023	520.197	17096.5	18	19	94.74	D - 4.70 - 5.50	E - 3.54 - 6.00	Y - 2.36 - 1.00
486.244	486.234	486.254	53	48.25	41	63.41	Gygi ICAT(TM) d0		53	0.4664	0.0429	-127.124	78427.3	25	53	16.98	C - 17.73 - 7.88	E - 2.11 - 4.96	D - 1.37 - 2.22
-70.0504	-70.0604	-70.0424	38	34.6	30	76.67	First isotopic peak	Unannotated mass-shift -71.0522	38	0.5259	0.04	-694.729	101547	34	38	10.53	W - 90.31 - 23.29	C - 1.65 - 1.00	M - 1.02 - 0.67
400.244	400.234	400.254	31	28.22	21	47.62	Unannotated mass-shift 215.1272	Unannotated mass-shift 185.1162	31	NaN	NaN	-809.311	1640.68	19	31	41.94	F - 2.99 - 1.50	P - 2.39 - 2.79	L - 2.34 - 3.17
*First, second, and third isotopic peaks refer to their respective placements after the monoisotopic peak, with the monoisotopic peak being considered peak 0

## Sheet: global_modsummary
Suplementary Table 2B: PTM-Shepherd modsummary output from Bekker-Jensen et al. (2017)
Modification	Theoretical Mass Shift	HeLaCAA (PSMs)	HeLaCAA (PSMs/million)
None	0	249475	227137
First isotopic peak*	1.00335	66527	60570.1
Failed_Carbamidomethylation/Deletion of G	-57.0215	18343	16700.6
Second isotopic peak	2.00671	15939	14511.8
Addition of lysine due to transpeptidation/Addition of K	128.095	12690	11553.7
Deamidation	0.984016	11059	10068.8
dihydroxy	31.9898	6871	6255.77
Oxidation or Hydroxylation	15.9949	4609	4196.3
Pyro-glu from Q/Loss of ammonia	-17.0265	4399	4005.12
Addition of arginine due to transpeptidation/Addition of R	156.101	3584	3263.09
Unannotated mass-shift 97.9674	97.9674	3430	3122.87
Phosphorylation	79.9663	3409	3103.75
Lysine oxidation to aminoadipic semialdehyde	-1.03163	3076	2800.58
Acetylation	42.0106	2413	2196.93
Unannotated mass-shift 0.0366	0.0366	2373	2160.52
Unannotated mass-shift -116.0586	-116.059	2268	2064.91
Levuglandinyl-lysine anhyropyrrole adduct	298.193	2224	2024.87
Formylation	27.9949	1963	1787.23
Dehydration/Pyro-glu from E	-18.0106	1955	1779.95
Amidation	-0.984016	1922	1749.89
Replacement of 2 protons by magnesium	21.9694	1908	1737.15
formaldehyde adduct	12	1898	1728.06
Unannotated mass-shift -1.0532	-1.0532	1697	1545.04
Third isotopic peak/13C3 label for SILAC	3.01006	1664	1514.99
Unannotated mass-shift 0.8838	0.8838	1654	1505.89
Unannotated mass-shift 215.1272	215.127	1604	1460.37
cysteine oxidation to cysteic acid	47.9847	1591	1448.55
Unannotated mass-shift 173.0508	173.051	1303	1186.34
Unannotated mass-shift 1.0530	1.053	1283	1168.12
N-dimethylphosphate	107.014	1141	1038.83
proline oxidation to pyroglutamic acid/Tryptophan oxidation to oxolactone/aldehyde and ketone modifications	13.9793	1132	1030.64
Unannotated mass-shift -11.0520	-11.052	1127	1026.09
Replacement of 2 protons by iron	53.9193	1115	1015.17
deuterated methyl ester	17.0345	1112	1012.43
Unannotated mass-shift 256.1536	256.154	1023	931.4
Carbamylation	43.0058	1016	925.03
Azidophenylalanine	41.0014	1001	911.38
Loss of C-terminal K from Heavy Chain of MAb/Deletion of K	-128.095	996	906.81
Deletion of A	-71.0371	975	887.69
Replacement of 3 protons by iron	52.9115	965	878.6
Unannotated mass-shift 71.0002	71.0002	936	852.19
Cleaved and reduced DSP/DTSSP crosslinker	87.9983	922	839.44
Unannotated mass-shift 275.1634	275.163	915	833.07
Unannotated mass-shift -8.0332	-8.0332	894	813.94
Unannotated mass-shift 242.1832	242.183	836	761.15
Unannotated mass-shift 243.1328	243.133	825	751.14
biotin hydrazide labeled acrolein addition +298	298.146	824	750.22
Unannotated mass-shift 227.1640	227.164	817	743.85
Unannotated mass-shift 185.1162	185.116	806	733.82
tryptophan oxidation to kynurenin	3.99492	763	694.68
Loss of O2; nitro photochemical decomposition	12.9952	714	650.07
Methylation	14.0157	693	630.94
Unannotated mass-shift 199.1324	199.132	674	613.66
Deletion of I/Deletion of L	-113.084	638	580.87
Tris-quenched monolink of DSS/BS3 crosslinker	259.142	633	576.32
Unannotated mass-shift 229.1432	229.143	626	569.96
Unannotated mass-shift 355.2220	355.222	623	567.22
Acetylhypusine/Addition of I/Addition of L	113.084	618	562.66
Half of a disulfide bridge	-1.00782	606	551.73
Unannotated mass-shift -24.0288	-24.0288	601	547.18
Unannotated mass-shift 0.1162	0.1162	586	533.53
glutathione disulfide	305.068	542	493.47
2-amino-3-oxo-butanoic_acid	-2.01565	522	475.26
Iodoacetic acid derivative w/ 13C label	60.0122	520	473.44
Oxidation to nitro	44.9851	509	463.43
Unannotated mass-shift 269.1850	269.185	499	454.32
Arginine replacement by Nitropyrimidyl ornithine	80.9851	455	414.25
Unannotated mass-shift 328.2110	328.211	422	384.21
Native cysteine-reactive Tandem Mass TagÂ®	299.167	405	368.73
reduction	-15.9949	404	367.84
Unannotated mass-shift 340.2476	340.248	371	337.78
N-Acetylhexosamine	203.079	361	328.68
Unannotated mass-shift 249.0488	249.049	359	326.85
Unannotated mass-shift -1.0642	-1.0642	356	324.12
Removal of initiator methionine from protein N-terminus, then acetylation of the new N-terminus	-89.0299	351	319.56
Unannotated mass-shift 0.9054	0.9054	348	316.84
nitrosylation	28.9902	347	315.93
di-Methylation/Acetaldehyde +28/Ethylation	28.0313	338	307.73
Deletion of D	-115.027	337	306.82
Deletion of T	-101.048	324	294.99
Arginine oxidation to glutamic semialdehyde	-43.0534	318	289.53
Methionine oxidation to aspartic semialdehyde	-32.0085	310	282.24
Replacement of 2 protons by nickel	55.9197	308	280.42
Propionate labeling reagent heavy form (+3amu), N-term &amp; K	59.0363	298	271.31
Unannotated mass-shift 257.1934	257.193	296	269.49
Unannotated mass-shift 372.1648	372.165	283	257.66
Hexose	162.053	267	243.09
MDA adduct +62	62.0157	264	240.36
fluorination	17.9906	255	232.17
Guanidination/amidino	42.0218	249	226.7
Tyrosine oxidation to 2-aminotyrosine/Conversion of carboxylic acid to hydroxamic acid	15.0109	249	226.7
Diethylation, analogous to Dimethylation	56.0626	246	223.97
Proline oxidation to pyrrolidinone/Decarboxylation	-30.0106	236	214.87
S-Ethylcystine from Serine	44.0085	234	213.05
lactic acid from N-term Ser/ISD (z+2)-series	-15.0109	228	207.58
Propionate labeling reagent light form (N-term &amp; K)/Acrolein addition +56	56.0262	227	206.67
Deletion of V	-99.0684	220	200.3
Unannotated mass-shift 123.9944	123.994	214	194.84
persulfide	31.9721	213	193.93
Unannotated mass-shift -71.0522	-71.0522	210	191.2
Unannotated mass-shift 471.2696	471.27	208	189.38
monoglutamyl/Nmethylmaleimidehydrolysis/Addition of E	129.043	205	186.64
Addition of M	131.04	203	184.82
Deoxyhypusine/Cys alkylation by dimethylaminoethyl halide	71.0735	202	183.92
Acetaldehyde +26	26.0157	201	183
Aspartylurea	-10.032	201	183
Deletion of S	-87.032	200	182.1
Unannotated mass-shift 369.2736	369.274	199	181.19
Addition of Q	128.059	191	173.9
2-ammonio-6-[4-(hydroxymethyl)-3-oxidopyridinium-1-yl]- hexanoate	108.021	187	170.26
CLIP_TRAQ_3	271.149	185	168.43
Oxidized proline biotinylated with biotin-LC-hydrazide, reduced	371.199	178	162.06
Tris quenched monolink of BuUrBu crosslinker	317.159	176	160.24
LeumethylArgGlyGly	397.244	176	160.24
Tryptophan oxidation to dihydroxy-N-formaylkynurenine	63.9797	166	151.13
N-isopropylcarboxamidomethyl/Addition of V	99.0684	162	147.49
Deletion of N	-114.043	161	146.58
Duplex Tandem Mass TagÂ®	225.156	161	146.58
Unannotated mass-shift 348.1804	348.18	160	145.67
Unannotated mass-shift 1.1312	1.1312	159	144.76
Unannotated mass-shift 227.0648	227.065	159	144.77
N-Acetylmuramic acid	275.101	153	139.3
Unannotated mass-shift 469.2902	469.29	151	137.48
3-methyl-5-(methylamino)-1,3-diphenylpentan-1-one	265.147	148	134.74
pyrophosphorylation of Ser/Thr	159.933	148	134.74
Levuglandinyl-lysine anhydrolactam adduct	314.188	146	132.93
tryptophan oxidation to hydroxykynurenin	19.9898	146	132.93
hydroxymethyl/formaldehyde induced modifications	30.0106	144	131.1
Unannotated mass-shift 271.0988	271.099	136	123.82
Monobromobimane derivative	190.074	130	118.36
O-Sulfonation	79.9568	123	111.99
Homoserine lactone/Prompt loss of side chain from oxidised Met	-48.0034	119	108.34
Addition of O	114.079	118	107.43
Addition of Y	163.063	111	101.06
Enzymatic glycine removal leaving an amidated C-terminus	-58.0055	111	101.06
Pyrrolidone from Proline	-27.9949	110	100.15
quinone	29.9742	109	99.24
Acrylamide adduct/Addition of A	71.0371	106	96.51
Diphthamide	142.111	100	91.04
Unannotated mass-shift 300.1212	300.121	97	88.31
Dehydroalanine (from Cysteine)	-33.9877	97	88.31
cyano	24.9952	93	84.68
Deletion of P	-97.0528	92	83.76
Unannotated mass-shift 482.3216	482.322	92	83.76
amidination of lysines or N-terminal amines with methyl acetimidate	41.0265	89	81.03
Beta-methylthiolation	45.9877	87	79.21
Unannotated mass-shift 255.0722	255.072	84	76.48
Accurate mass for 115	144.1	77	70.11
Unidentified modification of 162.1258 found in open search	162.126	77	70.11
Unannotated mass-shift 38.9478	38.9478	77	70.11
Unannotated mass-shift 427.2436	427.244	74	67.37
tri-Methylation/Propyl	42.047	73	66.46
reaction with methyl vinyl sulfone	106.009	71	64.64
phosphorylation to amine thiol	87.0507	70	63.73
Iodoacetamide derivative/Addition of Glycine/Addition of G	57.0215	69	62.82
hydroxycinnamyl	146.037	66	60.09
Unannotated mass-shift 193.0740	193.074	65	59.18
Crotonaldehyde/Butyryl	70.0419	61	55.54
Unannotated mass-shift 292.1624	292.162	60	54.63
Replacement of proton by lithium	6.00818	57	51.9
Deletion of E	-129.043	56	50.99
Unannotated mass-shift -487.2202	-487.22	54	49.16
Gygi ICAT(TM) d0	486.251	53	48.25
Acrolein addition +38	38.0157	53	48.26
Acetate labeling reagent (N-term &amp; K) (heavy form, +3amu)	45.0294	52	47.34
Iodoacetic acid derivative	58.0055	51	46.43
ethyl amino	27.0473	51	46.43
Unannotated mass-shift 282.0330	282.033	49	44.61
Deuterium Methylation of Lysine	16.0282	49	44.61
glycerylphosphorylethanolamine	197.045	48	43.7
Unidentified modification of 216.1002 found in open search	216.1	48	43.7
Deletion of Q	-128.059	46	41.88
Dimethylation of proline residue	29.0391	45	40.97
Intact SMCC cross-link	219.09	43	39.15
Unannotated mass-shift 396.0832	396.083	42	38.24
Ubiquitination	383.228	40	36.42
Ethanolation	44.0262	40	36.42
O-dimethylphosphothione	123.975	38	34.6
Unannotated mass-shift 407.1614	407.161	38	34.6
SulfurDioxide	63.9619	38	34.6
Intact DSSO crosslinker	158.004	37	33.69
Unannotated mass-shift -173.1164	-173.116	36	32.78
EAPTA d0	184.158	36	32.78
2,3-dihydro-2,2-dimethyl-7-benzofuranol N-methyl carbamate	58.0293	36	32.78
Loss of arginine due to transpeptidation/Deletion of R	-156.101	35	31.87
Unannotated mass-shift 499.2388	499.239	35	31.87
glycosylphosphatidylinositol	123.009	34	30.96
Deletion of H	-137.059	32	29.13
Carboxylation	43.9898	31	28.22
Hex Pent	294.095	31	28.22
Carboxyl modification with ethanolamine	43.0422	30	27.31
Michael addition with methylamine	13.0316	29	26.4
Cleavage product of EGS protein crosslinks by hydroylamine treatment/Addition of D	115.027	27	24.58
Deletion of F	-147.068	26	23.67
Unannotated mass-shift -271.0912	-271.091	26	23.67
Biotin polyethyleneoxide amine	356.188	25	22.76
Unannotated mass-shift 366.2014	366.201	25	22.76
Applied Biosystems original ICAT(TM) d0	442.225	25	22.76
Unannotated mass-shift -444.2694	-444.269	24	21.85
Unannotated mass-shift 0.6186	0.6186	22	20.03
Deletion of Y	-163.063	21	19.12
3-fold methylation with fully labelled methyl groups	54.1135	21	19.12
Unannotated mass-shift 334.0986	334.099	21	19.12
Unannotated mass-shift 355.1052	355.105	15	13.66
*First, second, and third isotopic peaks refer to their respective placements after the monoisotopic peak, with the monoisotopic peak being considered peak 0

## Sheet: shepherd_column_annotations
*First, second, and third isotopic peaks refer to their respective placements after the monoisotopic peak, with the monoisotopic peak being considered peak 0
global_profile column annotation
Peak Apex:	apex of the detected peak (Da)
Peak Lower:	lower bound of the detected peak (Da), determined by precursor tolerance or the detection of an adjacent peak
Peak Upper:	upper bound of the detected peak (Da), determined by precursor tolerance or the detection of an adjacent peak
PSMs:	the number of PSMs contained within the peak boundary. This is reported for each dataset if multiple datasets are used as input
PSMs/million:	the number of PSMs over the number of scans collected in the experiment. This is reported for each dataset if multiple datasets are used as input.
Peptides:	the number of unique peptides containing the mass shift
% in unmodified:	the percentage of PSMs in this mass bin with a corresponding PSM in the unmodified bin
Potential Modification 1 / 2:	modification annotations derived from Unimod. Isobaric modifications are denoted with a “/” between them. The combination of the two modifications adds up to the total mass shift
Similarity (mean):	modified peptides are compared to their unmodified counterparts. When multiple modified-unmodified comparisons are done for a single peptide, the cosine similarity similarity scores are averaged for the peptide. The peptide scores are then averaged across all peptides in the mass shift bin. These comparisons are only done for peptides in the same charge state.
Similarity (variance):	variance in peptide similarity scores discusses above
DeltaRT (mean):	modified peptides are compared to their unmodified counterparts. When multiple modified-unmodified comparisons are done for a single peptide, the changes in retention times are averaged for the peptide. The peptide scores are then averaged across all peptides in the mass shift bin. These are only done for peptides in the same run.
DeltaRT (variance):	variance in peptide changes in retention time scores discussed above
Localized PSMs:	number of PSMs in the mass bin that showed at least one additional matched ion when the mass shift is placed on a residue
N-term rate:	percentage of PSMs with an uninterrupted string of localized residues from the N-terminus. This is calculated differently from other enrichment scores due to the difference in assumptions underlying N-terminal and residue-specific localization.
Residue enrichment scores:	The first number reported is the enrichment score, roughly equivalent to the odds of being localized to this residue vs other residues. The background for this calculation is discussed above. The second number reported is the weighted number of PSMs where the mass shift was localized to this residue. Shifts localizing to multiple residues are divided by the number of localized residues in the spe…
global_modsummary column annotation
Modification	name matched ot mass shift during annotation
Theoretical mass shift	Theoretical mass shift produced by modification. Unannotated mass shifts show their experimental mass shifts instead of their theoretical ones
PSMs/million	summed PSMs/million for every mass shift where the modification was identified as either the single mass shift or one of the two decomposed mass shifts
PSMs/million	summed PSMs for every mass shift where the modification was identified as either the single mass shift or one of the two decomposed mass shifts
