# Supplementary material for: PTM-Shepherd: Analysis and Summarization of Post-Translational and Chemical Modifications From Open Search Results
Source: Mol Cell Proteomics. 2020 Dec 11;20:100018. doi: 10.1074/mcp.TIR120.002216 (PMC7950090; doi:10.1074/mcp.TIR120.002216)
Supplement: Supplemental Table S2 [file mmc3.xlsx]

## Sheet: global.profile
Supplementary Table S3: PTM-Shepherd output from Zolg et al. (2017)
PeakApex	PeakLower	PeakUpper	SynthPeps (PSMs)	SynthPeps (PSMs/million)	SynthPeps (Peptides)	SynthPeps (% in unmodified)	Potential Modification 1	Potential Modification 2	Matched PSMs	Similarity (mean)	Similarity (variance)	DeltaRT (mean)	DeltaRT (variance)	Localized PSMs	Total PSMs	N-term rate	EnrichedAA_1	EnrichedAA_2	EnrichedAA_3
0.0002	-0.0098	0.0102	5302791	403421	178112	100			5302490	0.4579	0.0463	38.2259	25841.9	40869	5302490	0.38	R - 1.37	M - 1.34	H - 1.28
1.0026	0.9935	1.0116	307350	23382.3	37790	93.87	First isotopic peak		307350	0.6188	0.0277	9.7658	5811.19	100487	307350	0.63	P - 1.41	W - 1.29	G - 1.21
-101.047	-101.057	-101.037	69653	5299	8514	90.86	Deletion of T		69646	0.4131	0.0413	-36.5139	13635	66529	69646	16.23	T - 15.36	E - 0.55	F - 0.42
56.0628	56.0528	56.0728	62106	4724.85	7985	86.76	Diethylation, analogous to Dimethylation		62106	0.5604	0.044	462.721	61377	3694	62106	0.75	Y - 7.33	S - 1.91	F - 1.23
128.095	128.085	128.105	38914	2960.47	2556	54.97	Addition of lysine due to transpeptidation/Addition of K		38914	0.3075	0.0398	-214.416	8610.01	32323	38914	56.8	P - 1.94	K - 1.63	I - 1.18
-87.0316	-87.0416	-87.0216	41448	3153.25	5921	92.11	Deletion of S		41445	0.4092	0.0397	1.2449	24309	39581	41445	24.55	S - 9.20	F - 0.49	D - 0.43
-113.084	-113.094	-113.074	30875	2348.88	5014	90.27	Deletion of I/Deletion of L		30872	0.4161	0.0365	-327.885	29286.5	29481	30872	18.91	I - 10.79	L - 3.57	F - 0.47
-114.043	-114.053	-114.034	28195	2144.99	3967	91.63	Deletion of N		28198	0.4088	0.0373	-10.3387	33680	26687	28198	28.16	N - 19.86	D - 0.55	F - 0.44
-128.058	-128.068	-128.049	27659	2104.22	4011	91.82	Deletion of Q		27669	0.3961	0.0362	19.9485	11100.3	26446	27669	18.45	Q - 13.21	E - 0.74	Y - 0.33
42.011	42.001	42.021	24332	1851.11	4703	86.54	Acetylation		24332	0.2651	0.0343	590.336	73587.4	22171	24332	85.41	K - 2.45	M - 1.77	I - 1.61
2.0048	1.996	2.0148	50081	3810.02	9228	87.67	Second isotopic peak		50061	0.5915	0.0286	4.6021	4061.63	17528	50061	0.43	W - 1.63	C - 1.60	M - 1.53
-99.068	-99.078	-99.058	23466	1785.23	3745	91.56	Deletion of V		23464	0.4215	0.0385	-187.236	20324.8	22251	23464	24.69	V - 13.65	I - 0.54	L - 0.47
-156.101	-156.111	-156.095	19058	1449.88	2754	88.93	Loss of arginine due to transpeptidation/Deletion of R		19058	0.1363	0.0104	337.405	22869.9	17151	19058	1.47	R - 19.49	W - 1.19	Y - 0.65
0.9844	0.9795	0.9935	30617	2329.25	5325	86.29	Deamidation		30575	0.5007	0.0319	53.6066	20498.8	21873	30575	7.67	N - 14.64	G - 1.81	C - 0.64
-17.026	-17.036	-17.0168	17862	1358.89	1894	61.3	Pyro-glu from Q/Loss of ammonia		17861	0.3835	0.0325	439.729	29825.9	17046	17861	79.4	C - 10.42	Q - 4.74	H - 1.35
-137.058	-137.068	-137.048	18309	1392.9	2318	81.58	Deletion of H		18309	0.2803	0.0229	278.213	18429.6	17385	18309	32.04	H - 36.92	F - 0.46	Y - 0.42
156.101	156.091	156.111	15289	1163.14	1305	59.69	Addition of arginine due to transpeptidation/Addition of R		15289	0.2006	0.0244	-178.036	6598.59	14868	15289	71.13	P - 2.62	G - 1.40	H - 1.32
-18.0104	-18.0204	-18.0004	13750	1046.06	3179	93.49	Dehydration/Pyro-glu from E		13744	0.3317	0.034	362.512	36922.4	13010	13744	40.11	K - 7.58	E - 2.16	D - 0.74
-160.03	-160.04	-160.02	13492	1026.43	1671	80.97	Unannotated mass-shift -160.0300		13492	0.3961	0.0406	13.2033	14535	13098	13492	19.29	C - 55.55	Y - 0.32	P - 0.23
-115.027	-115.036	-115.017	14934	1136.14	2364	93.19	Deletion of D		14934	0.4174	0.0379	-103.804	22912.1	14052	14934	32.72	D - 13.80	P - 0.47	F - 0.45
-128.095	-128.105	-128.085	12851	977.67	2930	56.14	Loss of C-terminal K from Heavy Chain of MAb/Deletion of K		12851	0.2434	0.0186	339.884	33653.1	9518	12851	2.22	K - 6.09	F - 2.24	W - 1.72
-129.042	-129.052	-129.032	13410	1020.19	2188	90.86	Deletion of E		13410	0.408	0.0385	-57.7627	14589.2	12313	13410	26.98	E - 8.53	M - 1.36	F - 0.48
15.9948	15.9848	16.0048	11135	847.12	2991	95.99	Oxidation or Hydroxylation		11135	0.3877	0.0395	-96.4563	15922	5111	11135	4.81	C - 23.24	M - 16.45	W - 5.30
252.082	252.072	252.092	9368	712.69	1174	75.21	Unannotated mass-shift 252.0822		9368	0.1322	0.0098	1673.29	115195	6050	9368	2.44	R - 14.98	P - 1.19	G - 1.12
-163.063	-163.073	-163.053	9862	750.27	1464	90.78	Deletion of Y		9862	0.4036	0.0344	-163.103	10656.5	9349	9862	39.55	Y - 28.39	F - 0.69	L - 0.46
-71.0364	-71.0464	-71.0264	10626	808.4	1791	83.58	Deletion of A		10622	0.4024	0.0384	-62.4365	18564.8	9776	10622	23.18	A - 10.25	M - 1.81	S - 0.60
-186.079	-186.089	-186.069	8786	668.41	1200	79.83	Deletion of W		8786	0.3795	0.0362	-436.985	32196.8	8319	8786	29.56	W - 91.43	M - 0.47	F - 0.47
-1.0312	-1.0367	-1.0254	11839	900.68	2778	88.84	Lysine oxidation to aminoadipic semialdehyde		11865	0.4212	0.0401	460.606	244345	6302	11865	47.21	C - 4.74	M - 2.94	L - 2.29
-100.045	-100.054	-100.035	13985	1063.94	3066	85.98	First isotopic peak	Deletion of T	13964	0.3545	0.0399	19.1951	42399.2	10311	13964	6.14	T - 12.68	R - 0.63	Q - 0.58
113.084	113.074	113.094	6838	520.22	1023	55.13	Acetylhypusine/Addition of I/Addition of L		6836	0.4503	0.0347	326.144	33652.5	2602	6836	31.86	G - 2.05	E - 1.69	A - 1.64
27.9952	27.9852	28.0052	7650	581.99	1891	89.64	Formylation		7641	0.3434	0.0392	232.293	81222.6	6360	7641	32.63	S - 4.57	T - 2.09	P - 1.51
26.016	26.006	26.026	6919	526.38	1406	92.03	Acetaldehyde +26		6919	0.2857	0.0315	346.938	95679.6	6474	6919	82.17	H - 7.88	G - 2.81	F - 1.87
-97.0522	-97.0573	-97.0422	7772	591.27	1379	88.03	Deletion of P		7760	0.3266	0.0285	-65.9712	9223.81	7247	7760	11.57	P - 10.55	V - 0.53	M - 0.40
241.179	241.169	241.189	5962	453.57	477	22.85	Addition of lysine due to transpeptidation/Addition of K	Acetylhypusine/Addition of I/Addition of L	5962	0.3368	0.0325	32.9396	17004.2	2670	5962	35.06	E - 3.08	W - 2.84	D - 2.56
131.041	131.031	131.051	5378	409.14	919	62.35	Addition of M		5378	0.4414	0.0281	174.979	17401.2	715	5378	11.16	A - 2.47	K - 1.73	P - 1.35
257.138	257.128	257.143	4885	371.64	368	27.17	Unannotated mass-shift 257.1376		4885	0.2985	0.0214	-67.6561	23671.4	1683	4885	26.69	E - 2.07	Q - 1.54	A - 1.49
-91.0084	-91.0184	-90.9984	5567	423.52	1240	93.55	Unannotated mass-shift -91.0084		5562	0.3205	0.0362	96.7326	9927.61	5240	5562	4.15	C - 52.64	K - 0.38	N - 0.30
99.069	99.059	99.079	4654	354.06	630	78.89	N-isopropylcarboxamidomethyl/Addition of V		4653	0.432	0.0387	215.813	31008.8	2492	4653	29.64	Y - 4.69	V - 3.87	E - 1.94
-147.069	-147.079	-147.059	5268	400.77	1013	89.93	Deletion of F		5268	0.4133	0.0373	-399.695	21396.3	4930	5268	39.52	F - 19.55	Y - 1.53	M - 0.82
78.0142	78.0042	78.0242	4764	362.43	886	95.71	Unannotated mass-shift 78.0142		4760	0.6181	0.034	-6.5352	914.239	78	4760	0.69	I - 4.16	V - 2.67	S - 2.39
57.0654	57.0563	57.0754	9067	689.79	2036	88.8	First isotopic peak	Diethylation, analogous to Dimethylation	9067	0.4383	0.0381	370.492	35058.9	995	9067	0.87	Y - 3.43	A - 1.64	W - 1.31
-86.0288	-86.0382	-86.0188	7708	586.4	1892	88.64	First isotopic peak	Deletion of S	7703	0.3771	0.0389	10.8919	11725.6	5661	7703	9.05	S - 8.43	C - 0.70	Y - 0.62
-191.164	-191.174	-191.154	3143	239.11	7	28.57	Unannotated mass-shift -191.1636		3143	NaN	NaN	NaN	NaN	1116	3143	30.58	N - 7.36	L - 6.67	V - 0.30
3.9952	3.9852	4.0052	3556	270.53	777	92.79	tryptophan oxidation to kynurenin		3549	0.3981	0.044	-100.821	17876	3126	3549	9.97	W - 92.46	N - 0.62	P - 0.53
31.9898	31.9806	31.9998	3106	236.3	744	92.2	dihydroxy		3103	0.3333	0.0338	-9.8931	63571.7	2609	3103	9.6	W - 63.97	H - 9.30	M - 2.10
227.164	227.154	227.174	2714	206.47	219	27.4	Addition of lysine due to transpeptidation/Addition of K	N-isopropylcarboxamidomethyl/Addition of V	2714	0.1838	0.0157	-260.626	8283.14	1211	2714	33.53	D - 3.92	E - 3.74	W - 2.01
71.0374	71.0274	71.0474	2899	220.55	609	79.64	Acrylamide adduct/Addition of A		2899	0.4477	0.0368	47.2731	13957.3	2056	2899	64.51	G - 2.92	A - 2.48	M - 1.65
215.127	215.117	215.137	2552	194.15	189	34.39	Unannotated mass-shift 215.1272		2552	0.4093	0.0327	-193.673	3137.67	1498	2552	49.88	S - 2.79	E - 2.57	N - 1.86
-113.04	-113.049	-113.031	5521	420.02	1511	86.76	First isotopic peak	Deletion of N	5514	0.3678	0.0341	-22.585	27908.9	3715	5514	12.17	N - 14.73	M - 1.89	I - 0.87
-127.056	-127.066	-127.046	5457	415.15	1337	88.71	First isotopic peak	Deletion of Q	5453	0.3667	0.0332	25.6594	10370.7	4012	5453	8.23	Q - 10.79	E - 1.10	G - 0.46
199.133	199.123	199.143	2373	180.53	183	32.79	Addition of lysine due to transpeptidation/Addition of K	Acrylamide adduct/Addition of A	2373	0.3308	0.0073	-214.463	79072.6	1165	2373	33.8	D - 3.13	M - 2.36	Q - 1.89
-131.04	-131.05	-131.03	2676	203.58	539	82.37	Removal of initiator methionine from protein N-terminus/Deletion of M		2676	0.3556	0.0325	-216.355	25552.3	2350	2676	48.47	M - 45.87	Y - 0.87	A - 0.66
-112.081	-112.09	-112.072	5475	416.52	1460	84.66	First isotopic peak	Deletion of I/Deletion of L	5475	0.3789	0.0359	-278.901	27118.4	3950	5475	5.57	I - 9.47	L - 3.55	E - 0.51
-215.09	-215.1	-215.081	2566	195.21	509	85.66	Deletion of T	Deletion of N	2568	0.3465	0.0344	2.4837	21690.8	2239	2568	32.32	N - 5.39	T - 3.03	Q - 2.79
-57.0212	-57.0312	-57.0112	2621	199.4	644	88.66	Deletion of G		2621	0.3893	0.0341	9.1217	24506.2	2060	2621	35.33	G - 8.57	Q - 1.37	N - 1.17
87.0324	87.0224	87.0424	2448	186.24	465	75.05	glycidamide adduct/Addition of S		2448	0.4199	0.0337	27.9699	12852.7	1837	2448	60.17	G - 3.20	M - 2.01	A - 1.88
-0.9836	-0.9894	-0.9788	6402	487.05	2028	87.77	Amidation		6464	0.5157	0.0432	45.6805	38848.9	506	6464	1.35	D - 3.63	E - 3.15	T - 2.06
-200.116	-200.126	-200.106	2391	181.9	471	84.93	Deletion of T	Deletion of V	2391	0.3554	0.0299	-243.034	38191.6	2154	2391	27.27	V - 3.07	I - 2.41	S - 2.23
185.116	185.106	185.126	2117	161.06	169	30.18	Unannotated mass-shift 185.1162		2117	0.2183	0.0193	-90.1196	28308.5	931	2117	38.97	W - 6.93	E - 2.31	C - 1.77
129.097	129.087	129.107	2669	203.05	508	59.25	First isotopic peak	Addition of lysine due to transpeptidation/Addition of K	2669	0.287	0.0374	-187.888	12783.4	1967	2669	32.07	S - 1.39	D - 1.38	P - 1.32
-98.0652	-98.0747	-98.0564	4476	340.52	1218	87.44	First isotopic peak	Deletion of V	4475	0.3702	0.036	-158.818	15069.1	3124	4475	8.87	V - 11.97	I - 0.62	F - 0.55
170.106	170.096	170.116	1877	142.8	404	25.25	Addition of lysine due to transpeptidation/Addition of K	Acetylation	1877	0.3561	0.0321	209.274	63090.1	1095	1877	55.35	M - 3.41	W - 2.43	F - 1.97
229.143	229.133	229.153	1797	136.71	126	37.3	Unannotated mass-shift 229.1434		1797	0.3355	0.0328	-194.214	5158.22	732	1797	31.66	M - 3.13	V - 2.71	N - 2.38
-188.08	-188.09	-188.07	2143	163.03	438	89.95	Deletion of T	Deletion of S	2143	0.3431	0.038	-24.9092	27610.3	1883	2143	25.66	T - 6.11	S - 3.31	F - 1.26
-136.056	-136.066	-136.046	2657	202.14	714	78.15	First isotopic peak	Deletion of H	2657	0.269	0.0246	266.056	17967.1	1948	2657	16.97	H - 31.63	Y - 0.86	W - 0.85
-23.016	-23.026	-23.006	1954	148.65	494	91.7	Unannotated mass-shift -23.0160		1954	0.2765	0.0298	90.806	27522.6	1693	1954	7.37	H - 30.08	Y - 0.63	P - 0.56
-202.095	-202.105	-202.085	1925	146.45	375	86.67	Deletion of T	Deletion of T	1925	0.3544	0.0331	-48.144	16489.3	1631	1925	18.81	T - 10.41	E - 1.24	F - 1.20
242.11	242.1	242.118	1633	124.23	185	73.51	SUMOylation leaving GlyGlyGln		1633	0.0816	0.0035	1106.59	563180	64	1633	0.73	T - 3.92	F - 3.70	D - 2.46
-1.0052	-1.0124	-1.0002	10211	776.82	3298	88.33	Half of a disulfide bridge		10211	0.5188	0.0401	24.138	22543	1726	10211	1.05	A - 5.45	T - 3.11	D - 2.77
57.0216	57.0116	57.0316	3145	239.26	873	73.88	Iodoacetamide derivative/Addition of Glycine/Addition of G		3145	0.4237	0.041	273.843	104235	1464	3145	34.4	G - 2.59	P - 2.18	M - 1.71
129.043	129.033	129.053	1902	144.7	366	57.1	monoglutamyl/Nmethylmaleimidehydrolysis/Addition of E		1902	0.4402	0.0312	50.3946	14262.2	1093	1902	40.48	K - 2.74	A - 1.74	L - 1.54
1.9872	1.9833	1.996	6661	506.75	1682	84.24	First isotopic peak	Deamidation	6647	0.4923	0.0324	31.0716	13446.3	3847	6647	2.35	N - 10.08	G - 1.61	Y - 0.89
-85.053	-85.063	-85.043	2077	158.01	611	88.22	Deletion of T	Oxidation or Hydroxylation	2071	0.3507	0.0389	-167.52	57893.7	1358	2071	19.27	M - 18.36	T - 5.61	C - 1.54
147.036	147.026	147.046	1581	120.28	385	64.68	Oxidation or Hydroxylation	Addition of M	1581	0.4472	0.029	19.9349	7882.55	451	1581	25.3	W - 2.94	P - 2.53	K - 2.23
243.122	243.112	243.127	1659	126.21	189	34.92	Formylation	Unannotated mass-shift 215.1272	1662	0.215	0.0282	538.643	506234	831	1662	45.13	D - 3.70	V - 1.51	Q - 1.30
0.0364	0.0308	0.0419	5197	395.37	1699	80.28	Addition of lysine due to transpeptidation/Addition of K	Deletion of Q	5206	0.5251	0.0492	86.3599	62540	505	5206	3.98	Q - 5.39	M - 3.80	E - 1.27
-0.036	-0.0414	-0.0325	5208	396.21	1859	76.28	First isotopic peak	Lysine oxidation to aminoadipic semialdehyde	5241	0.5401	0.0487	47.0868	53797.5	247	5241	1.81	K - 3.38	V - 2.04	L - 1.94
-227.127	-227.137	-227.117	1602	121.88	336	81.25	Deletion of I/Deletion of L	Deletion of N	1602	0.3298	0.0294	-246.039	33533.7	1370	1602	34.27	N - 5.43	Q - 3.37	V - 2.97
-114.024	-114.034	-114.014	3326	253.03	1021	88.25	First isotopic peak	Deletion of D	3314	0.355	0.0338	-81.3303	24017.6	2083	3314	9.81	D - 11.39	N - 2.41	Y - 0.65
-99.0428	-99.0528	-99.0372	4300	327.13	1205	81.58	Second isotopic peak	Deletion of T	4327	0.3564	0.0356	-22.0207	15321.1	2784	4327	3.95	T - 9.03	V - 2.36	W - 1.47
-96.0494	-96.0594	-96.0394	2412	183.5	573	85.86	First isotopic peak	Deletion of P	2411	0.3132	0.029	-42.4974	9222.38	1864	2411	6.14	P - 9.73	W - 0.69	C - 0.62
12.0002	11.9902	12.0102	1423	108.26	390	91.54	formaldehyde adduct		1423	0.2536	0.028	108.791	11494.2	1316	1423	64.23	H - 13.79	W - 9.93	P - 1.11
-229.106	-229.116	-229.096	1510	114.88	319	84.95	Deletion of T	Deletion of Q	1510	0.3351	0.0275	-24.9883	21774.6	1332	1510	24.5	Q - 5.79	T - 5.53	E - 0.87
157.104	157.094	157.114	1629	123.93	247	64.78	First isotopic peak	Addition of arginine due to transpeptidation/Addition of R	1629	0.2371	0.0269	-165.278	1879.9	1549	1629	54.82	H - 1.84	S - 1.51	P - 1.42
-155.098	-155.108	-155.088	2189	166.53	701	87.3	First isotopic peak	Loss of arginine due to transpeptidation/Deletion of R	2189	0.1623	0.0163	293.839	19615.1	1554	2189	1.42	R - 17.25	W - 0.62	Y - 0.44
-128.039	-128.049	-128.029	2876	218.8	825	83.76	First isotopic peak	Deletion of E	2866	0.3587	0.0378	-24.2109	24128.9	1950	2866	6.39	E - 7.18	Q - 1.92	Y - 0.50
-44.9844	-44.9944	-44.9744	1411	107.34	325	91.38	Deletion of T	Diethylation, analogous to Dimethylation	1411	0.379	0.0311	382.885	46866.4	288	1411	2.55	T - 13.35	C - 0.67	S - 0.59
227.138	227.133	227.148	1182	89.92	93	39.78	Addition of arginine due to transpeptidation/Addition of R	Acrylamide adduct/Addition of A	1182	NaN	NaN	-295.6	14006	1153	1182	80.46	M - 3.01	V - 1.48	P - 1.40
16.9978	16.9878	17.0078	2022	153.83	889	92.24	First isotopic peak	Oxidation or Hydroxylation	2022	0.3691	0.0351	-105.413	19619.2	729	2022	2.57	M - 19.80	C - 7.77	W - 5.67
-159.028	-159.038	-159.018	1919	145.99	480	70.21	First isotopic peak	Unannotated mass-shift -160.0300	1919	0.3582	0.0368	39.4151	16724.2	1568	1919	8.55	C - 47.81	Y - 0.86	F - 0.36
112.125	112.115	112.135	1439	109.47	225	84	Diethylation, analogous to Dimethylation	Diethylation, analogous to Dimethylation	1437	0.4819	0.0391	871.803	72901.7	33	1437	0.42	P - 2.50	S - 2.37	N - 1.86
356.206	356.196	356.212	1040	79.12	135	18.52	Unannotated mass-shift 257.1376	N-isopropylcarboxamidomethyl/Addition of V	1040	0.3172	0.0073	82.8952	8109.87	299	1040	23.75	N - 3.35	E - 2.57	P - 2.53
0.948	0.938	0.9535	6763	514.51	2108	83.4	Loss of C-terminal K from Heavy Chain of MAb/Deletion of K	monoglutamyl/Nmethylmaleimidehydrolysis/Addition of E	6738	0.5136	0.0461	38.8114	29510	197	6738	0.53	L - 2.40	K - 2.23	I - 1.78
239.127	239.117	239.137	973	74.02	134	18.66	Dehydration/Pyro-glu from E	Unannotated mass-shift 257.1376	973	0.2149	0.0264	344.691	26785.5	794	973	79.86	D - 2.37	E - 1.71	Y - 1.69
242.138	242.132	242.148	1107	84.22	151	30.46	Unannotated mass-shift 185.1162	Iodoacetamide derivative/Addition of Glycine/Addition of G	1107	0.2243	0.0382	74.1216	473332	391	1107	28.64	M - 5.70	V - 2.22	I - 2.16
-14.015	-14.025	-14.005	1195	90.91	264	75	Third isotopic peak/13C3 label for SILAC	Pyro-glu from Q/Loss of ammonia	1195	0.396	0.0458	-10.9548	19438.1	970	1195	25.61	T - 7.66	I - 3.98	E - 1.66
-214.131	-214.141	-214.121	1423	108.26	311	76.85	Deletion of T	Deletion of I/Deletion of L	1423	0.3464	0.0301	-339.031	48246.9	1182	1423	26	T - 6.42	I - 5.03	L - 1.46
13.98	13.97	13.99	1346	102.4	426	95.31	proline oxidation to pyroglutamic acid/Tryptophan oxidation to oxolactone/aldehyde and ketone modifications		1346	0.298	0.0314	236.515	133135	1126	1346	21.84	W - 18.45	H - 13.31	Y - 6.32
-71.0736	-71.0836	-71.0636	1423	108.26	388	83.51	Deletion of I/Deletion of L	Acetylation	1421	0.242	0.0248	325.606	39865.2	1194	1421	66.5	I - 5.02	L - 2.88	V - 1.55
-201.075	-201.084	-201.065	1117	84.98	251	84.46	Deletion of S	Deletion of N	1117	0.3483	0.036	25.1224	31890.5	971	1117	42.44	N - 9.25	S - 3.12	Y - 1.59
-22.0316	-22.0416	-22.0225	1195	90.91	298	91.95	Deamidation	Unannotated mass-shift -23.0160	1195	0.2527	0.0289	259.277	27254.1	1076	1195	5.77	H - 39.00	T - 0.52	N - 0.45
147.069	147.059	147.079	1061	80.72	206	53.88	Addition of F		1061	0.4486	0.0344	424.339	38265.3	543	1061	38.27	M - 2.91	P - 1.68	F - 1.64
256.154	256.144	256.164	930	70.75	109	22.94	Unannotated mass-shift 257.1376	Amidation	930	NaN	NaN	-231.643	79211.2	435	930	29.25	D - 4.57	L - 1.95	S - 1.39
-0.9588	-0.9664	-0.9531	5233	398.11	1737	89.87	Diethylation, analogous to Dimethylation	Deletion of G	5233	0.509	0.044	66.6175	40964.8	472	5233	3.92	N - 10.73	M - 3.85	F - 3.52
-118.074	-118.084	-118.064	1013	77.07	186	70.97	Deletion of T	Pyro-glu from Q/Loss of ammonia	1013	0.2522	0.0313	377.783	32728.4	920	1013	75.62	C - 6.96	T - 4.67	Q - 3.80
-1.0196	-1.0254	-1.0124	6485	493.36	2220	90.09	Unannotated mass-shift -1.0196		6485	0.5157	0.0419	29.479	28632.5	218	6485	1.53	M - 7.03	C - 2.57	V - 1.86
-0.0468	-0.054	-0.0414	6143	467.34	2020	79.21	Deamidation	Lysine oxidation to aminoadipic semialdehyde	6107	0.5344	0.0498	52.163	44576	258	6107	1.02	G - 2.73	K - 2.71	I - 1.70
-72.0532	-72.0632	-72.0432	999	76	68	80.88	Deletion of A	Half of a disulfide bridge	999	0.2681	0.0304	84.2493	52965.5	34	999	0.5	V - 7.51	S - 1.41	G - 1.36
243.133	243.127	243.143	1253	95.32	125	43.2	Addition of arginine due to transpeptidation/Addition of R	glycidamide adduct/Addition of S	1253	0.2406	0.0566	-58.6566	135116	1092	1253	78.85	D - 3.11	E - 2.49	S - 2.42
-0.9474	-0.9531	-0.9399	4552	346.3	1472	89.4	Addition of lysine due to transpeptidation/Addition of K	Deletion of E	4552	0.5003	0.044	53.5484	43504.8	458	4552	3.16	E - 6.09	M - 1.28	F - 1.01
213.123	213.113	213.133	1089	82.85	59	50.85	Addition of arginine due to transpeptidation/Addition of R	Iodoacetamide derivative/Addition of Glycine/Addition of G	1089	0.109	NaN	-171.916	2531.2	1084	1089	89.9	P - 2.18	G - 2.16	A - 1.98
275.13	275.12	275.14	1063	80.87	93	33.33	Unannotated mass-shift 275.1302		1063	0.131	0.0094	-168.434	21504.6	662	1063	59.36	W - 4.09	F - 2.78	D - 2.36
269.185	269.175	269.195	908	69.08	96	51.04	Addition of arginine due to transpeptidation/Addition of R	Acetylhypusine/Addition of I/Addition of L	908	0.1513	0.0107	-48.485	16336.5	898	908	88.88	N - 2.89	H - 2.46	P - 2.43
-16.023	-16.033	-16.013	1745	132.75	471	57.75	First isotopic peak	Pyro-glu from Q/Loss of ammonia	1742	0.3762	0.0287	301.757	49532.4	1251	1742	41.68	C - 7.41	Q - 3.91	H - 1.91
-242.101	-242.111	-242.091	1003	76.31	220	90.91	Deletion of N	Deletion of Q	1003	0.3582	0.0367	10.2642	34690.1	905	1003	31.41	N - 9.05	Q - 5.55	E - 0.97
-216.074	-216.084	-216.064	1208	91.9	241	90.04	Deletion of T	Deletion of D	1208	0.3766	0.0318	-79.849	38634.9	1082	1208	37.25	D - 3.68	T - 3.24	E - 2.52
97.0532	97.0432	97.0632	921	70.07	189	61.38	Addition of P		920	0.3719	0.0288	86.1361	8776.93	637	920	60.87	G - 3.92	A - 2.19	T - 1.73
-98.0476	-98.0564	-98.0376	1615	122.86	542	85.24	Third isotopic peak/13C3 label for SILAC	Deletion of T	1613	0.3355	0.0328	-190.903	45198.5	1105	1613	25.23	M - 14.00	N - 6.46	V - 2.45
291.158	291.148	291.168	826	62.84	93	20.43	Unannotated mass-shift 291.1584		826	0.1843	0.0114	7.0254	5502.18	462	826	44.79	D - 7.62	E - 2.82	M - 2.04
1.0206	1.0116	1.0262	7158	544.56	2517	85.26	Second isotopic peak	Amidation	7188	0.469	0.0404	75.3899	67634.6	1167	7188	1.24	M - 2.50	F - 1.49	I - 1.35
285.145	285.135	285.155	883	67.18	83	46.99	Addition of arginine due to transpeptidation/Addition of R	monoglutamyl/Nmethylmaleimidehydrolysis/Addition of E	883	0.2374	0.017	-183.484	5159.37	816	883	78.71	P - 3.16	H - 1.59	T - 1.56
-229.142	-229.152	-229.132	869	66.11	189	45.5	Deletion of T	Loss of C-terminal K from Heavy Chain of MAb/Deletion of K	869	0.2347	0.0243	160.085	74675.4	660	869	14.84	T - 7.74	K - 2.08	F - 1.98
43.0138	43.0044	43.0238	1896	144.24	777	91.38	Carbamylation		1896	0.2528	0.0271	553.153	65227.6	956	1896	43.35	L - 1.72	I - 1.70	F - 1.45
-30.9694	-30.9781	-30.9594	859	65.35	175	94.29	Diethylation, analogous to Dimethylation	Deletion of S	859	0.3912	0.0314	424.955	37084.7	133	859	4.54	S - 9.43	C - 1.46	W - 1.16
275.164	275.154	275.174	791	60.18	83	25.3	Addition of lysine due to transpeptidation/Addition of K	Addition of F	791	0.5883	0.0249	456.945	8811.48	420	791	41.97	E - 4.23	D - 2.10	L - 2.08
3.0078	2.9984	3.0178	4103	312.14	1442	84.81	Third isotopic peak/13C3 label for SILAC		4103	0.4714	0.0333	-3.7489	3340.79	1723	4103	0.46	C - 2.01	M - 1.89	W - 1.71
14.0162	14.0062	14.0262	938	71.36	238	74.37	Methylation		938	0.3469	0.0297	64.5868	21031.3	672	938	37.63	V - 8.11	H - 2.46	P - 1.69
-174.063	-174.073	-174.053	872	66.34	186	90.32	Deletion of S	Deletion of S	872	0.377	0.0408	12.0185	26431.3	767	872	38.65	S - 7.99	F - 1.17	P - 0.70
-17.0076	-17.0168	-16.9976	1694	128.87	731	92.2	First isotopic peak	Dehydration/Pyro-glu from E	1688	0.3268	0.0344	258.886	53556.5	1066	1688	25	K - 3.05	E - 1.76	D - 1.50
-162.06	-162.07	-162.05	1490	113.35	443	82.39	First isotopic peak	Deletion of Y	1490	0.3559	0.0343	-137.881	10250.7	1037	1490	14.43	Y - 25.86	W - 0.85	F - 0.60
-238.106	-238.116	-238.096	800	60.86	149	83.22	Deletion of T	Deletion of H	800	0.2151	0.0164	267.753	40568.9	709	800	45.5	H - 17.57	T - 4.10	E - 0.94
-85.026	-85.036	-85.016	2375	180.68	728	86.81	Second isotopic peak	Deletion of S	2374	0.3695	0.0333	4.0213	9576.69	1353	2374	4.17	S - 7.05	W - 0.99	P - 0.83
0.959	0.9535	0.9668	6662	506.83	2084	83.83	Unannotated mass-shift 0.9590		6711	0.5288	0.0462	25.6494	35924.9	295	6711	0.85	I - 3.56	L - 1.91	F - 1.71
-241.142	-241.152	-241.132	929	70.68	201	79.6	Deletion of I/Deletion of L	Deletion of Q	929	0.3227	0.0237	-294.873	41150.1	818	929	51.13	Q - 6.97	L - 2.82	I - 2.18
-104.059	-104.069	-104.049	814	61.93	179	74.3	Deletion of S	Pyro-glu from Q/Loss of ammonia	814	0.2128	0.0218	359.899	26074.5	700	814	69.16	C - 6.40	Q - 4.21	S - 2.90
-102.055	-102.065	-102.045	997	75.85	198	80.3	Deletion of T	Half of a disulfide bridge	995	0.3255	0.0353	-25.9592	19597.6	51	995	1.01	T - 6.96	C - 1.66	N - 1.41
101.048	101.038	101.058	808	61.47	150	70.67	Addition of T		808	0.3834	0.0391	39.2323	3659.46	572	808	60.4	G - 6.85	F - 2.33	T - 2.02
162.064	162.054	162.074	619	47.09	9	66.67	Unannotated mass-shift 162.0638		619	0.3048	0.0479	-70.5667	36012.7	11	619	0	W - 26.23	C - 5.89	D - 5.80
-257.148	-257.158	-257.143	771	58.66	190	68.42	Deletion of T	Loss of arginine due to transpeptidation/Deletion of R	775	0.1382	0.0115	307.623	31647.4	614	775	10.32	R - 10.68	T - 4.53	W - 1.70
-186.1	-186.11	-186.09	969	73.72	265	80.38	Deletion of S	Deletion of V	969	0.3126	0.0311	-153.312	53145.4	797	969	35.09	V - 4.45	W - 3.50	S - 2.90
115.027	115.017	115.037	796	60.56	194	65.46	Cleavage product of EGS protein crosslinks by hydroylamine treatment/Addition of D		796	0.3967	0.0427	276.723	183636	589	796	60.55	L - 1.65	A - 1.48	G - 1.45
-112.063	-112.072	-112.053	1123	85.43	417	83.69	Deletion of Q	Oxidation or Hydroxylation	1120	0.3185	0.0333	-230.434	33967.5	670	1120	18.3	M - 16.63	Q - 3.97	I - 2.39
72.0326	72.0226	72.0426	1213	92.28	361	88.92	First isotopic peak	Acrylamide adduct/Addition of A	1211	0.3845	0.0338	-102.808	9747.34	205	1211	5.12	W - 36.76	Q - 1.71	G - 1.29
95.9824	95.9724	95.9924	792	60.25	189	93.65	Loss of arginine due to transpeptidation/Deletion of R	Unannotated mass-shift 252.0822	792	0.2793	0.0304	793.976	112079	714	792	85.35	H - 4.89	S - 3.87	V - 1.80
-59.0366	-59.0466	-59.0266	778	59.19	200	93.5	Deletion of T	Acetylation	778	0.2625	0.0249	503.896	46499.2	687	778	64.52	T - 5.64	F - 1.65	V - 1.59
1.0318	1.0262	1.0388	4791	364.49	1539	84.8	Second isotopic peak	Amidation	4837	0.5048	0.0494	85.3102	61842.5	284	4837	0.97	C - 2.03	Q - 1.81	M - 1.46
-70.0336	-70.0436	-70.0236	1603	121.95	547	81.9	First isotopic peak	Deletion of A	1603	0.3534	0.0348	-60.915	21919.8	1000	1603	8.42	A - 9.18	M - 2.07	S - 0.59
-256.117	-256.127	-256.107	823	62.61	188	87.23	Deletion of Q	Deletion of Q	823	0.3381	0.0328	39.9812	30518.3	718	823	31.11	Q - 11.76	Y - 1.04	F - 0.98
-72.0324	-72.0424	-72.0224	826	62.84	263	72.62	Diethylation, analogous to Dimethylation	Loss of C-terminal K from Heavy Chain of MAb/Deletion of K	823	0.2293	0.023	497.849	166808	408	823	41.8	N - 9.65	M - 2.29	Y - 1.54
354.263	354.253	354.273	611	46.48	60	18.33	Unannotated mass-shift 354.2634		611	NaN	NaN	-215.272	NaN	241	611	31.91	T - 2.88	H - 2.66	E - 2.63
-43.9892	-43.9992	-43.9792	1034	78.66	250	88.8	Deletion of D	Acrylamide adduct/Addition of A	1034	0.3994	0.0322	-10.894	48020.9	742	1034	63.64	D - 9.11	N - 1.65	C - 1.63
314.159	314.149	314.169	694	52.8	56	19.64	Unannotated mass-shift 257.1376	Iodoacetamide derivative/Addition of Glycine/Addition of G	694	NaN	NaN	NaN	NaN	332	694	38.47	D - 6.18	P - 2.99	I - 1.75
-112.1	-112.11	-112.09	1055	80.26	391	61.89	Deletion of I/Deletion of L	Deamidation	1053	0.3204	0.0324	-177.389	49389.8	600	1053	1.8	M - 20.73	I - 4.10	L - 1.83
31.9714	31.9614	31.9806	906	68.93	274	91.61	persulfide		909	0.3384	0.0344	62.9003	4317.64	802	909	9.46	C - 49.82	W - 1.40	V - 0.84
-284.159	-284.169	-284.149	671	51.05	119	73.11	Deletion of Q	Loss of arginine due to transpeptidation/Deletion of R	671	0.1244	0.0064	328.054	75192.4	573	671	8.35	R - 10.97	Q - 4.93	Y - 0.65
-243.086	-243.096	-243.076	795	60.48	177	89.27	Deletion of N	Deletion of E	795	0.3376	0.0271	-92.3643	31301.9	678	795	38.87	N - 5.64	D - 3.05	E - 2.58
284.197	284.187	284.207	853	64.89	73	21.92	Addition of lysine due to transpeptidation/Addition of K	Addition of arginine due to transpeptidation/Addition of R	853	0.2816	0.0105	-332.325	15685	812	853	73.15	P - 3.53	A - 2.30	E - 1.68
-2.0152	-2.0252	-2.0052	2368	180.15	981	88.38	2-amino-3-oxo-butanoic_acid		2368	0.4762	0.04	38.6388	27381.9	596	2368	13.34	M - 19.06	E - 2.25	V - 2.07
-185.077	-185.087	-185.067	1718	130.7	437	75.51	First isotopic peak	Deletion of W	1718	0.3457	0.0312	-309.163	30456.2	1309	1718	18.28	W - 58.58	N - 1.93	Q - 1.09
-57.9798	-57.9898	-57.9698	951	72.35	183	86.89	Diethylation, analogous to Dimethylation	Deletion of N	951	0.3969	0.0261	360.436	113155	315	951	12.3	W - 22.35	N - 14.67	F - 1.08
0.9746	0.9668	0.9795	6036	459.2	2067	83.84	Deamidation		6029	0.5027	0.0432	60.2385	43163	623	6029	1.23	N - 6.30	I - 1.85	C - 1.69
-140.106	-140.116	-140.096	558	42.45	159	91.19	Loss of arginine due to transpeptidation/Deletion of R	Oxidation or Hydroxylation	558	0.1298	0.0086	34.5929	39407.9	445	558	7.35	R - 14.16	M - 7.33	W - 1.70
0.0252	0.0152	0.0308	8212	624.75	2940	77.04	First isotopic peak	Amidation	8138	0.5042	0.0447	62.5669	49735.3	474	8138	0.63	M - 2.42	W - 1.53	E - 1.49
112.078	112.068	112.088	693	52.72	90	62.22	Acetylhypusine/Addition of I/Addition of L	Half of a disulfide bridge	693	0.3295	0.0324	612.496	195148	12	693	0.72	M - 19.59	R - 1.95	G - 1.76
-154.085	-154.095	-154.075	848	64.51	191	66.49	Second isotopic peak	Loss of arginine due to transpeptidation/Deletion of R	848	0.1828	0.0195	413.094	87992.8	723	848	58.96	H - 10.77	C - 6.66	R - 3.32
-41.026	-41.036	-41.016	675	51.35	176	92.05	Deletion of Q	glycidamide adduct/Addition of S	675	0.2211	0.0232	225.375	37677	604	675	17.93	H - 22.50	M - 1.69	Q - 1.27
-0.9952	-1.0002	-0.9894	6720	511.24	2507	85.44	Deletion of Y	Unannotated mass-shift 162.0638	6720	0.5077	0.045	45.5393	35378.1	472	6720	1.19	C - 4.77	H - 1.73	M - 1.53
-86.0476	-86.0576	-86.0382	962	73.19	317	76.03	Deletion of S	Deamidation	962	0.2738	0.0315	361.526	130232	737	962	47.61	Q - 4.70	S - 2.36	N - 1.84
-147.035	-147.045	-147.025	707	53.79	273	74.73	Unannotated mass-shift -147.0352		707	0.372	0.0348	-51.5365	33334.2	533	707	40.31	M - 44.03	F - 0.92	P - 0.85
58.069	58.059	58.079	2387	181.6	688	89.68	Second isotopic peak	Diethylation, analogous to Dimethylation	2387	0.4144	0.035	312.324	28501.9	258	2387	0.5	Y - 2.01	W - 1.83	M - 1.61
56.9492	56.9392	56.9592	1097	83.46	189	82.01	Unannotated mass-shift 56.9492		1097	0.4081	0.0421	466.144	40142.5	572	1097	0.46	F - 8.84	N - 8.12	I - 7.94
1.9688	1.9588	1.9741	3024	230.06	1092	88.83	First isotopic peak	Unannotated mass-shift 0.9590	3018	0.4605	0.0345	11.4891	21913.1	248	3018	0.76	N - 4.45	Q - 1.97	I - 1.64
-95.0476	-95.0576	-95.0376	994	75.62	277	83.75	Second isotopic peak	Deletion of P	993	0.2588	0.0307	234.154	207206	747	993	29.2	H - 7.86	P - 5.64	F - 1.70
-215.127	-215.137	-215.117	652	49.6	166	52.41	Deletion of S	Loss of C-terminal K from Heavy Chain of MAb/Deletion of K	652	0.2164	0.0182	212.507	101195	514	652	11.5	S - 5.74	K - 1.51	V - 1.20
-126.053	-126.063	-126.043	1371	104.3	452	89.38	Second isotopic peak	Deletion of Q	1371	0.3506	0.0315	19.6901	17739.8	826	1371	4.23	Q - 9.95	E - 1.02	H - 0.60
-241.179	-241.189	-241.169	614	46.71	154	46.75	Deletion of I/Deletion of L	Loss of C-terminal K from Heavy Chain of MAb/Deletion of K	614	0.2191	0.0151	-56.2297	48681.6	532	614	6.68	I - 7.50	L - 3.12	K - 2.57
-257.137	-257.143	-257.127	619	47.09	154	45.45	Loss of C-terminal K from Heavy Chain of MAb/Deletion of K	Deletion of E	615	0.2497	0.0233	243.835	72204.8	466	615	7.32	F - 4.25	E - 4.18	K - 3.38
-55.0418	-55.0518	-55.0318	578	43.97	144	81.94	Deletion of S	dihydroxy	578	0.2595	0.041	303.403	154057	481	578	66.44	M - 8.19	W - 5.32	P - 4.67
-30.0104	-30.0204	-30.0004	669	50.9	181	84.53	Proline oxidation to pyrrolidinone/Decarboxylation		666	0.3698	0.0385	28.5944	29124.4	546	666	32.28	T - 9.89	S - 2.00	A - 0.78
370.222	370.212	370.232	573	43.59	67	19.4	Acetylhypusine/Addition of I/Addition of L	Unannotated mass-shift 257.1376	573	NaN	NaN	NaN	NaN	293	573	39.79	D - 4.87	M - 3.44	A - 2.09
284.16	284.15	284.17	506	38.5	37	40.54	Unannotated mass-shift 284.1598		506	0.1963	0.0288	-183.808	900.152	485	506	84.58	D - 3.34	P - 2.74	E - 1.61
-213.111	-213.12	-213.101	652	49.6	151	83.44	Deletion of N	Deletion of V	652	0.3445	0.0233	-191.332	39727.3	542	652	41.41	N - 8.06	V - 5.07	M - 4.14
-131.069	-131.079	-131.059	712	54.17	176	69.32	Deletion of N	Pyro-glu from Q/Loss of ammonia	712	0.2366	0.0213	318.417	121557	578	712	60.81	C - 6.81	N - 6.37	F - 3.07
-345.237	-345.247	-345.227	453	34.46	2	0	Unannotated mass-shift -345.2368		453	NaN	NaN	NaN	NaN	442	453	0	K - 19.47	A - 0.25	A - 0.00
242.127	242.118	242.132	512	38.95	90	18.89	Acetylhypusine/Addition of I/Addition of L	monoglutamyl/Nmethylmaleimidehydrolysis/Addition of E	512	0.2459	0.0711	260.165	163600	52	512	6.84	M - 7.75	D - 2.38	E - 2.19
39.036	39.026	39.046	541	41.16	114	69.3	Diethylation, analogous to Dimethylation	Pyro-glu from Q/Loss of ammonia	541	0.294	0.0234	994.38	80232.1	44	541	5.36	C - 11.38	Q - 3.05	N - 1.78
-184.084	-184.094	-184.079	615	46.79	125	74.4	Deletion of S	Deletion of P	615	0.3556	0.0298	-78.7027	21772.2	528	615	50.08	M - 6.15	P - 3.65	S - 3.13
-57.0578	-57.0678	-57.0478	651	49.53	180	85.56	Acetylation	Deletion of V	651	0.237	0.0241	460.41	48016.2	549	651	74.81	V - 7.86	L - 1.43	F - 1.36
-228.086	-228.096	-228.076	799	60.79	191	89.01	Deletion of N	Deletion of N	799	0.3602	0.0327	6.5856	39286.4	679	799	41.05	N - 11.93	M - 3.06	P - 1.55
253.084	253.074	253.094	881	67.02	269	83.27	First isotopic peak	Unannotated mass-shift 252.0822	881	0.1547	0.0124	1304.92	94060.6	503	881	2.72	R - 8.14	G - 1.95	P - 1.88
0.9268	0.9192	0.9368	6038	459.35	1795	84.07	Unannotated mass-shift 0.9268		5999	0.5124	0.0451	41.5723	32168.4	128	5999	0.23	I - 2.69	V - 2.68	L - 2.19
-300.122	-300.132	-300.112	538	40.93	92	83.7	Deletion of N	Deletion of W	538	0.3079	0.0297	-201.4	97289.8	497	538	54.46	W - 36.61	Y - 6.58	H - 6.30
-230.09	-230.1	-230.08	562	42.76	135	88.89	Deletion of T	Deletion of E	562	0.3577	0.037	-81.0367	20837.8	476	562	31.67	T - 5.98	E - 5.03	L - 0.74
-45.0208	-45.0308	-45.0108	692	52.65	179	89.39	Deletion of S	Acetylation	692	0.222	0.0255	529.591	58200.8	587	692	77.02	S - 3.91	D - 1.74	Y - 1.36
-90.0056	-90.0156	-89.9956	1185	90.15	380	88.68	First isotopic peak	Unannotated mass-shift -91.0084	1183	0.3247	0.0355	65.3981	18261.5	997	1183	4.48	C - 39.68	N - 0.67	K - 0.63
-265.117	-265.127	-265.107	523	39.79	108	76.85	Deletion of Q	Deletion of H	523	0.2439	0.0162	308.658	36650.8	466	523	43.21	H - 17.64	Q - 5.08	Y - 1.15
27.0188	27.0088	27.0288	1023	77.83	362	88.12	First isotopic peak	Acetaldehyde +26	1023	0.2795	0.0268	225.154	55972.7	624	1023	44.67	H - 6.90	W - 2.59	G - 2.28
225.148	225.138	225.158	538	40.93	80	30	Duplex Tandem Mass Tag┬«		538	0.2042	0.0142	-70.0634	7027.88	444	538	22.68	K - 6.36	M - 5.41	Y - 2.20
226.168	226.158	226.178	531	40.4	62	20.97	First isotopic peak	Duplex Tandem Mass Tag┬«	531	0.2295	NaN	445.047	457044	82	531	9.23	H - 5.20	I - 3.50	M - 3.28
-121.063	-121.073	-121.058	576	43.82	145	75.17	Deletion of H	Oxidation or Hydroxylation	575	0.2769	0.0242	62.3198	32730.2	417	575	38.96	M - 20.55	H - 15.68	E - 0.71
-132.053	-132.063	-132.043	523	39.79	99	78.79	Deletion of N	Dehydration/Pyro-glu from E	523	0.2532	0.0238	297.028	24446.5	473	523	78.39	C - 7.88	D - 4.45	Q - 2.66
28.9982	28.9882	29.0082	1222	92.97	465	94.41	nitrosylation		1222	0.3173	0.0318	190.501	61025.4	677	1222	6.96	S - 5.28	T - 1.66	P - 1.01
255.17	255.16	255.18	500	38.04	51	54.9	Addition of arginine due to transpeptidation/Addition of R	N-isopropylcarboxamidomethyl/Addition of V	500	0.226	0.01	-47.1074	244	485	500	80.4	E - 2.57	F - 2.10	H - 1.92
-97.0886	-97.0923	-97.0786	634	48.23	258	84.5	Deletion of I/Deletion of L	Oxidation or Hydroxylation	634	0.3336	0.0289	-400.785	89284.5	393	634	24.45	M - 21.58	I - 4.33	L - 1.25
-112.037	-112.047	-112.027	1802	137.09	645	86.67	Second isotopic peak	Deletion of N	1795	0.3659	0.0324	-56.4209	34976.8	908	1795	5.57	N - 12.01	I - 1.67	L - 1.01
-227.162	-227.172	-227.152	546	41.54	126	51.59	Deletion of V	Loss of C-terminal K from Heavy Chain of MAb/Deletion of K	546	0.2478	0.0217	-34.598	139893	434	546	8.97	V - 5.94	D - 3.76	K - 1.75
-202.058	-202.068	-202.048	602	45.8	134	90.3	Deletion of S	Deletion of D	602	0.403	0.044	-84.3072	23687.7	538	602	52.49	D - 7.04	S - 3.74	L - 0.93
-130.11	-130.12	-130.1	537	40.85	140	81.43	Deletion of I/Deletion of L	Pyro-glu from Q/Loss of ammonia	537	0.1995	0.0201	118.155	30977.9	443	537	70.2	C - 8.02	I - 4.39	Q - 3.55
-269.185	-269.195	-269.175	458	34.84	105	75.24	Deletion of I/Deletion of L	Loss of arginine due to transpeptidation/Deletion of R	458	0.1412	0.0116	2.1683	58388.8	375	458	7.64	R - 11.62	L - 2.64	W - 2.14
100.071	100.061	100.081	959	72.96	214	88.32	Ub Bromide probe addition		959	0.4076	0.041	199.566	26790.5	267	959	3.65	V - 2.01	G - 1.57	A - 1.49
0.0726	0.0671	0.0781	3313	252.04	996	83.94	Unannotated mass-shift 0.0726		3313	0.5139	0.0484	107.878	84763	107	3313	0.94	Y - 6.87	M - 4.89	I - 1.91
-158.069	-158.079	-158.059	572	43.52	143	85.31	Deletion of T	Deletion of G	572	0.3594	0.0378	-27.0188	29090.3	456	572	35.84	A - 3.48	S - 3.20	G - 1.28
-172.084	-172.094	-172.074	580	44.12	130	73.85	Deletion of T	Deletion of A	580	0.2983	0.0296	-61.0744	76402.8	506	580	36.9	T - 4.71	A - 3.14	D - 2.30
-277.106	-277.116	-277.096	467	35.53	68	88.24	Deletion of N	Deletion of Y	467	0.3359	0.0305	-190.642	21551.3	434	467	54.6	Y - 14.72	N - 7.41	I - 1.25
-199.095	-199.105	-199.085	621	47.24	121	79.34	Deletion of Q	Deletion of A	621	0.3269	0.0389	-49.9312	31735	410	621	22.71	Q - 5.09	A - 4.08	T - 2.21
256.191	256.181	256.201	498	37.89	59	27.12	Addition of lysine due to transpeptidation/Addition of K	Addition of lysine due to transpeptidation/Addition of K	498	NaN	NaN	-428.432	2711.62	400	498	37.95	V - 2.60	P - 2.36	D - 2.19
-228.11	-228.12	-228.1	988	75.16	272	83.82	Deletion of I/Deletion of L	Deletion of D	988	0.344	0.029	-241.263	75847.2	808	988	30.77	D - 3.25	V - 2.18	I - 1.90
-0.0724	-0.0779	-0.0668	4393	334.21	1458	82.51	Lysine oxidation to aminoadipic semialdehyde	Unannotated mass-shift 0.9590	4393	0.5197	0.0497	34.7505	42609.9	83	4393	0.34	M - 3.80	W - 2.95	I - 2.33
-261.079	-261.089	-261.069	571	43.44	129	75.97	Deletion of T	Unannotated mass-shift -160.0300	571	0.3419	0.0339	-41.0189	20892.6	467	571	27.15	C - 17.63	T - 3.86	W - 2.34
-58.0052	-58.0152	-57.9952	534	40.63	136	83.09	Enzymatic glycine removal leaving an amidated C-terminus		534	0.3903	0.0345	15.3045	19331.3	405	534	45.32	E - 6.55	D - 2.19	A - 0.83
-29.026	-29.036	-29.016	549	41.77	138	83.33	Acetylation	Deletion of A	549	0.2578	0.0335	586.956	41805.5	492	549	82.15	A - 5.60	P - 2.29	M - 1.35
56.0262	56.0212	56.0362	1217	92.59	524	64.12	Propionate labeling reagent light form (N-term &amp; K)/Acrolein addition +56		1211	0.4098	0.0428	490.754	101719	100	1211	4.62	W - 13.39	K - 4.12	M - 1.73
1.9794	1.9741	1.9833	2065	157.1	783	84.93	First isotopic peak	Deamidation	2086	0.4632	0.0308	5.6042	30579.4	481	2086	3.21	N - 8.06	M - 3.56	V - 1.72
-1.0422	-1.0522	-1.0367	5523	420.17	1892	91.6	Unannotated mass-shift -1.0422		5530	0.5139	0.0427	28.7193	37353.8	138	5530	0.92	L - 2.48	I - 1.75	A - 1.26
271.128	271.118	271.138	506	38.5	40	37.5	Addition of arginine due to transpeptidation/Addition of R	Cleavage product of EGS protein crosslinks by hydroylamine treatment/Addition of D	506	NaN	NaN	37.6599	16.228	479	506	64.03	H - 4.73	Q - 2.35	A - 1.79
114.043	114.033	114.053	716	54.47	170	62.35	ubiquitinylation residue/Double Carbamidomethylation/Addition of N		716	0.3873	0.0401	440.123	293277	409	716	48.04	K - 2.92	V - 2.61	Q - 1.76
-73.0158	-73.0258	-73.0058	495	37.66	126	83.33	Deletion of S	Methylation	494	0.2435	0.0278	474.279	60541.7	415	494	76.72	D - 7.23	P - 1.81	L - 1.15
328.211	328.201	328.221	371	28.22	36	33.33	Acetylhypusine/Addition of I/Addition of L	Unannotated mass-shift 215.1272	371	NaN	NaN	NaN	NaN	113	371	28.03	T - 6.77	P - 3.13	E - 2.37
26.0528	26.0428	26.0628	514	39.1	129	58.14	Diethylation, analogous to Dimethylation	Proline oxidation to pyrrolidinone/Decarboxylation	514	0.433	0.0393	248.307	35391.6	389	514	41.05	S - 8.85	V - 0.88	C - 0.81
-224.09	-224.1	-224.08	568	43.21	134	79.1	Deletion of S	Deletion of H	568	0.2643	0.0206	232.351	30123.7	504	568	45.25	H - 22.46	S - 2.79	Y - 1.12
286.164	286.154	286.174	417	31.72	34	17.65	Second isotopic peak	Unannotated mass-shift 284.1598	417	NaN	NaN	NaN	NaN	259	417	47	P - 2.54	T - 2.27	G - 1.99
-100.063	-100.073	-100.054	1294	98.44	431	80.05	Deletion of T	Deamidation	1306	0.3355	0.0349	-53.0257	36821.7	741	1306	8.65	T - 8.63	N - 4.12	W - 1.33
86.0336	86.0236	86.0436	398	30.28	19	68.42	Michael addition of hydroxymethylvinyl ketone to cysteine/transamidation of glycine ethyl ester to glutamine/2-hydroxyisobutyrylation		398	0.3493	0.023	63.5175	55672.9	16	398	0.75	N - 8.06	M - 4.20	T - 3.35
-242.138	-242.148	-242.132	513	39.03	138	53.62	Deletion of N	Loss of C-terminal K from Heavy Chain of MAb/Deletion of K	513	0.2712	0.0214	173.692	106258	411	513	14.23	N - 10.01	K - 3.57	F - 3.45
-229.069	-229.079	-229.059	512	38.95	126	88.1	Deletion of N	Deletion of D	512	0.3291	0.0263	-86.3037	37450	442	512	50.98	N - 9.95	D - 5.50	V - 1.14
200.116	200.106	200.126	403	30.66	65	26.15	Acetylhypusine/Addition of I/Addition of L	glycidamide adduct/Addition of S	403	0.5615	0.002	-18.6372	42259.3	100	403	18.61	G - 2.86	L - 2.79	E - 1.96
0.0616	0.0545	0.0671	3994	303.85	1341	84.12	Unannotated mass-shift 0.0616		3977	0.5158	0.0485	75.3256	47794.8	159	3977	1.33	M - 5.14	W - 4.13	E - 2.04
298.201	298.191	298.211	365	27.77	44	34.09	Levuglandinyl-lysine anhyropyrrole adduct		365	NaN	NaN	-71.2065	23.4198	186	365	46.03	D - 5.52	V - 3.89	Q - 1.71
-9.0368	-9.0468	-9.0268	569	43.29	182	91.21	Loss of arginine due to transpeptidation/Deletion of R	Addition of F	569	0.1638	0.0202	207.451	47834.5	450	569	5.1	C - 51.74	R - 1.87	Q - 0.31
184.121	184.111	184.131	392	29.82	42	19.05	Addition of lysine due to transpeptidation/Addition of K	Propionate labeling reagent light form (N-term &amp; K)/Acrolein addition +56	392	0.265	NaN	217.262	108133	155	392	36.48	M - 11.53	Y - 8.37	V - 2.49
342.227	342.217	342.237	361	27.46	32	28.13	Acetylhypusine/Addition of I/Addition of L	Unannotated mass-shift 229.1434	361	NaN	NaN	NaN	NaN	88	361	13.3	G - 4.62	D - 2.66	V - 1.70
328.175	328.165	328.185	395	30.05	51	17.65	Unannotated mass-shift 257.1376	Acrylamide adduct/Addition of A	395	0.4263	0.0337	-190.814	26131.3	95	395	16.71	W - 2.43	I - 2.28	K - 2.08
-184.121	-184.131	-184.111	469	35.68	118	76.27	Deletion of I/Deletion of L	Deletion of A	469	0.4028	0.036	-259.125	62927.2	409	469	43.5	M - 4.51	A - 3.79	I - 3.52
303.17	303.16	303.18	378	28.76	30	30	Addition of arginine due to transpeptidation/Addition of R	Addition of F	378	NaN	NaN	-5.7644	10.4477	356	378	83.86	I - 3.19	H - 2.69	M - 2.63
413.227	413.217	413.237	404	30.74	24	25	Cleavage product of EGS protein crosslinks by hydroylamine treatment/Addition of D	Levuglandinyl-lysine anhyropyrrole adduct	404	NaN	NaN	NaN	NaN	316	404	61.88	E - 7.92	D - 2.60	P - 0.62
228.111	228.101	228.121	380	28.91	60	23.33	2,4-diacetamido-2,4,6-trideoxyglucopyranose		380	0.3345	0.0029	604.769	4.3639	70	380	15	C - 8.33	D - 4.96	M - 3.84
-127.091	-127.101	-127.081	981	74.63	454	68.94	First isotopic peak	Loss of C-terminal K from Heavy Chain of MAb/Deletion of K	978	0.2419	0.0231	242.968	40975.2	425	978	1.84	K - 9.70	Q - 1.45	Y - 1.05
-99.0316	-99.0372	-99.0216	1136	86.42	449	83.96	Second isotopic peak	Deletion of T	1104	0.3014	0.029	-84.6542	108716	646	1104	24.37	M - 13.16	D - 3.61	T - 3.32
-251.101	-251.111	-251.091	464	35.3	99	79.8	Deletion of N	Deletion of H	464	0.2138	0.0185	305.589	43061	388	464	54.09	H - 12.69	N - 8.02	Y - 1.59
429.186	429.176	429.196	343	26.09	6	0	Unannotated mass-shift 429.1858		343	NaN	NaN	NaN	NaN	141	343	27.7	E - 7.71	V - 3.38	D - 1.03
259.136	259.126	259.146	397	30.2	70	30	Tris-quenched monolink of DSS/BS3 crosslinker		397	0.3816	0.0254	-40.2334	10019	152	397	26.45	Y - 4.84	C - 3.10	S - 3.06
-43.0052	-43.0106	-42.9952	434	33.02	112	88.39	Diethylation, analogous to Dimethylation	Deletion of V	434	0.3953	0.0249	172.393	51324.3	203	434	16.82	N - 10.41	V - 5.15	Y - 1.23
-190.1	-190.11	-190.09	345	26.25	10	40	Unannotated mass-shift -190.0996		345	0.2476	0.0066	146.174	75285.6	13	345	3.19	T - 3.87	E - 3.11	G - 1.55
-170.105	-170.115	-170.095	373	28.38	72	80.56	Deletion of I/Deletion of L	Deletion of G	373	0.3768	0.0319	-307.853	55776.8	350	373	46.92	V - 3.98	M - 3.62	A - 2.69
-83.0736	-83.0836	-83.0636	429	32.64	159	91.82	Deletion of V	Oxidation or Hydroxylation	429	0.3663	0.0267	-364.676	31090.3	293	429	34.97	M - 22.03	V - 5.99	I - 1.10
163.064	163.054	163.074	405	30.81	82	53.66	Addition of Y		405	0.3975	0.0254	155.081	12045.5	176	405	37.78	D - 3.21	H - 3.11	G - 2.10
-86.0838	-86.0938	-86.0738	714	54.32	214	67.29	Acetylation	Loss of C-terminal K from Heavy Chain of MAb/Deletion of K	714	0.3101	0.0345	336.431	280487	471	714	4.34	I - 3.43	H - 2.23	F - 1.81
312.217	312.207	312.227	356	27.08	35	34.29	Methylation	Levuglandinyl-lysine anhyropyrrole adduct	356	NaN	NaN	NaN	NaN	171	356	42.13	D - 4.62	I - 3.50	V - 2.68
41.974	41.964	41.984	670	50.97	182	78.02	Lysine oxidation to aminoadipic semialdehyde	Carbamylation	670	0.2236	0.0239	547.041	119131	171	670	2.24	K - 17.01	L - 0.50	M - 0.46
-103.968	-103.978	-103.958	391	29.75	85	89.41	Diethylation, analogous to Dimethylation	Unannotated mass-shift -160.0300	391	0.3717	0.0275	411.069	49357.8	108	391	6.39	C - 44.89	W - 1.16	F - 0.80
-199.132	-199.142	-199.122	383	29.14	89	65.17	Loss of C-terminal K from Heavy Chain of MAb/Deletion of K	Deletion of A	383	0.2637	0.0232	266.915	78617.6	320	383	22.45	A - 4.00	Q - 3.86	I - 3.27
253.155	253.145	253.165	416	31.65	65	53.85	Addition of arginine due to transpeptidation/Addition of R	Addition of P	416	0.1294	0.0025	1365.27	992940	397	416	13.7	K - 6.01	P - 2.07	G - 2.04
-212.152	-212.162	-212.142	386	29.37	102	82.35	Deletion of I/Deletion of L	Deletion of V	386	0.3545	0.028	-434.967	46537.2	330	386	43.26	V - 7.06	I - 3.90	L - 2.11
-0.974	-0.9788	-0.9664	5199	395.53	1754	91.33	Pyro-Glu from E + Methylation Medium		5161	0.5109	0.0433	51.0224	42085.1	110	5161	0.72	T - 2.77	M - 2.54	W - 2.25
-54.006	-54.016	-53.996	314	23.89	10	40	Third isotopic peak/13C3 label for SILAC	Deletion of G	314	NaN	NaN	-948.972	0.002	300	314	2.87	S - 4.49	V - 4.43	A - 3.60
-145.084	-145.094	-145.074	441	33.55	92	65.22	Deletion of Q	Pyro-glu from Q/Loss of ammonia	441	0.2397	0.0165	367.732	82025.1	398	441	77.32	C - 10.37	Q - 7.67	F - 1.06
-118.02	-118.03	-118.01	379	28.83	95	54.74	Acetylation	Unannotated mass-shift -160.0300	379	0.2501	0.0265	465.909	66804.1	319	379	78.89	C - 36.18	F - 1.61	E - 1.45
257.149	257.143	257.159	458	34.84	70	42.86	Addition of arginine due to transpeptidation/Addition of R	Addition of T	458	0.1743	0.0181	-123.593	1761.27	378	458	67.47	E - 2.71	D - 1.91	P - 1.40
30.011	30.001	30.021	434	33.02	68	66.18	hydroxymethyl/formaldehyde induced modifications		434	0.3356	0.0328	43.4228	41007.6	323	434	4.38	A - 8.04	G - 3.88	L - 0.57
-214.095	-214.105	-214.091	516	39.26	125	88	Deletion of V	Deletion of D	516	0.386	0.0318	-226.143	42153.1	440	516	45.54	V - 6.88	D - 5.07	T - 0.83
-1.0676	-1.0776	-1.0576	5295	402.83	1799	92.11	Unannotated mass-shift -1.0676		5254	0.5125	0.043	25.1271	20886.6	84	5254	0.17	M - 2.86	P - 1.93	H - 1.83
-226.168	-226.178	-226.158	527	40.09	115	73.91	Deletion of I/Deletion of L	Deletion of I/Deletion of L	527	0.355	0.0312	-539.588	91375.5	477	527	43.64	I - 7.05	L - 4.63	M - 1.20
242.183	242.173	242.193	546	41.54	92	32.61	SUMOylation leaving GlyGlyGln	Unannotated mass-shift 0.0726	546	0.279	0.0261	-35.4631	18096.5	291	546	25.82	C - 2.79	E - 2.30	W - 2.14
-243.133	-243.143	-243.127	439	33.4	148	64.86	Deletion of S	Loss of arginine due to transpeptidation/Deletion of R	439	0.1435	0.0192	301.479	24245	355	439	21.64	R - 8.64	S - 3.34	W - 1.41
-291.157	-291.167	-291.147	325	24.73	51	41.18	Loss of C-terminal K from Heavy Chain of MAb/Deletion of K	Deletion of Y	325	0.2309	0.0112	166.302	63391.5	251	325	10.77	Y - 21.88	K - 1.78	T - 1.57
2.989	2.979	2.9984	2050	155.96	681	79.44	glycosylated asparagine 18O labeling/Deamidation in presence of O18		2050	0.429	0.0322	14.5396	7033.09	964	2050	2.29	N - 7.57	W - 1.83	G - 1.34
0.9116	0.9062	0.9192	3470	263.99	1005	86.67	Unannotated mass-shift 0.9116		3461	0.5207	0.0422	30.8349	36876.4	80	3461	0.26	I - 3.34	L - 1.92	Q - 1.49
114.087	114.077	114.097	681	51.81	202	58.91	Addition of O		681	0.4083	0.0353	199.591	48581.6	193	681	13.66	T - 4.35	G - 1.83	Q - 1.79
-214.088	-214.091	-214.078	816	62.08	218	84.4	Deletion of V	Deletion of D	816	0.3161	0.0362	25.8094	35718.3	504	816	11.89	N - 4.18	T - 3.38	Q - 1.85
-198.1	-198.11	-198.09	597	45.42	154	84.42	Deletion of T	Deletion of P	597	0.3166	0.029	-68.7734	18242.7	474	597	19.93	T - 5.66	P - 3.48	V - 1.30
32.993	32.983	33.003	607	46.18	227	86.34	First isotopic peak	dihydroxy	607	0.3595	0.0356	11.7646	48916.2	426	607	11.2	W - 40.27	H - 8.65	N - 3.31
258.141	258.131	258.151	427	32.48	82	39.02	First isotopic peak	Unannotated mass-shift 257.1376	427	0.3203	0.0094	-304.114	126899	141	427	12.18	E - 1.85	N - 1.79	Q - 1.36
-158.026	-158.036	-158.016	732	55.69	229	72.93	Second isotopic peak	Unannotated mass-shift -160.0300	732	0.3505	0.0381	26.369	21518.6	432	732	6.01	C - 38.08	M - 0.65	D - 0.61
-243.122	-243.127	-243.112	391	29.75	101	63.37	Deletion of D	Loss of C-terminal K from Heavy Chain of MAb/Deletion of K	391	0.304	0.0318	81.5271	75580.2	306	391	16.62	D - 6.31	K - 5.72	T - 1.18
-0.029	-0.0325	-0.019	8305	631.82	3022	76.08	First isotopic peak	Lysine oxidation to aminoadipic semialdehyde	8236	0.4948	0.0462	153.053	114243	1004	8236	6.42	M - 2.15	L - 1.69	H - 1.62
-0.0834	-0.0884	-0.0779	3312	251.97	1058	81	Deamidation	Unannotated mass-shift -1.0676	3292	0.5098	0.045	33.6173	33468.4	54	3292	0.43	A - 2.21	I - 2.14	L - 2.09
-116.094	-116.104	-116.084	403	30.66	129	77.52	Deletion of V	Pyro-glu from Q/Loss of ammonia	403	0.2603	0.0275	162.276	76899	281	403	50.37	C - 7.18	V - 3.78	Q - 3.03
342.19	342.18	342.2	444	33.78	52	26.92	2,4-diacetamido-2,4,6-trideoxyglucopyranose	Addition of O	444	NaN	NaN	NaN	NaN	224	444	46.17	E - 3.67	P - 3.54	N - 1.69
0.0474	0.0419	0.0545	4687	356.57	1577	81.55	Unannotated mass-shift 0.0474		4684	0.5151	0.0498	83.1754	58275.2	212	4684	1.28	M - 3.34	N - 2.30	E - 1.90
1.0566	1.0512	1.0622	3494	265.81	1098	86.43	First isotopic peak	Unannotated mass-shift 0.0616	3501	0.5102	0.0493	90.0249	64274.3	149	3501	1.26	C - 2.97	N - 1.95	L - 1.58
27.0474	27.0374	27.0574	502	38.19	144	66.67	ethyl amino		499	0.3142	0.0356	104.125	81704.8	332	499	22.24	T - 9.85	W - 1.39	C - 1.33
-15.0106	-15.0156	-15.0016	385	29.29	111	71.17	lactic acid from N-term Ser/ISD (z+2)-series		386	0.2979	0.0293	522.311	73682.9	288	386	60.1	G - 5.75	M - 2.63	P - 2.28
-242.127	-242.132	-242.117	506	38.5	144	81.25	Deletion of I/Deletion of L	Deletion of E	506	0.3495	0.041	-235.169	87097.3	404	506	40.91	E - 4.15	I - 3.70	L - 2.49
-177.057	-177.067	-177.047	280	21.3	34	52.94	Pyro-glu from Q/Loss of ammonia	Unannotated mass-shift -160.0300	280	0.3493	0.0539	362.795	17812.6	253	280	70.36	C - 18.03	Q - 4.46	N - 1.49
-255.169	-255.179	-255.159	317	24.12	60	80	Deletion of V	Loss of arginine due to transpeptidation/Deletion of R	317	0.1456	0.0126	92.4761	16512.5	226	317	5.05	R - 11.84	V - 3.72	D - 1.73
-6.0578	-6.0678	-6.0478	362	27.54	44	70.45	Unannotated mass-shift -6.0578		362	0.601	0.0347	19.6271	3110.7	271	362	0.83	A - 9.35	L - 3.28	V - 0.09
47.9848	47.9748	47.9948	415	31.57	135	89.63	cysteine oxidation to cysteic acid		415	0.3754	0.0273	-37.0414	23355.2	249	415	13.25	W - 70.43	M - 2.33	P - 0.84
17.9992	17.9892	18.0066	765	58.2	381	85.04	fluorination		766	0.3432	0.0308	-141.819	23200.3	255	766	5.22	M - 15.85	C - 5.36	W - 1.87
-102.079	-102.089	-102.069	616	46.86	214	76.17	Deletion of T	Lysine oxidation to aminoadipic semialdehyde	616	0.3007	0.0343	157.7	145896	319	616	20.29	H - 4.41	Y - 2.68	C - 2.64
-111.079	-111.089	-111.069	1387	105.52	475	82.32	Second isotopic peak	Deletion of I/Deletion of L	1385	0.3813	0.0361	-254.284	25248.3	807	1385	2.24	I - 9.33	L - 2.95	Y - 0.88
355.222	355.212	355.232	277	21.07	41	36.59	Iodoacetamide derivative/Addition of Glycine/Addition of G	Levuglandinyl-lysine anhyropyrrole adduct	277	NaN	NaN	NaN	NaN	112	277	35.02	Q - 6.64	E - 2.05	K - 1.99
132.043	132.033	132.053	500	38.04	160	70.63	Pentose		500	0.4119	0.0358	82.5829	9737.44	57	500	3	H - 2.61	M - 2.59	F - 2.51
-1.0886	-1.0986	-1.0786	4033	306.82	1350	92.52	2-amino-3-oxo-butanoic_acid	Unannotated mass-shift 0.9268	4006	0.5169	0.0397	25.9213	17887.1	54	4006	0.07	Q - 5.84	M - 3.00	I - 2.13
128.059	128.049	128.069	473	35.98	188	44.68	Addition of Q		473	0.261	0.0408	347.439	563135	220	473	28.33	N - 5.19	P - 2.04	Q - 1.32
-270.144	-270.154	-270.134	344	26.17	90	72.22	Deletion of N	Loss of arginine due to transpeptidation/Deletion of R	344	0.2367	0.0488	355.111	66643.3	277	344	18.31	N - 9.25	R - 8.76	W - 1.62
1.9434	1.9334	1.9534	3370	256.38	1213	87.8	Third isotopic peak/13C3 label for SILAC	Unannotated mass-shift -1.0676	3333	0.4695	0.0344	7.0312	13027.8	264	3333	0.72	I - 2.80	L - 2.67	P - 2.30
485.249	485.239	485.259	284	21.61	21	52.38	Diethylation, analogous to Dimethylation	Unannotated mass-shift 429.1858	284	NaN	NaN	NaN	NaN	179	284	57.04	D - 8.10	P - 3.12	F - 1.76
-130.038	-130.048	-130.028	779	59.26	284	85.21	First isotopic peak	Removal of initiator methionine from protein N-terminus/Deletion of M	779	0.3266	0.0271	-47.6588	65834.6	379	779	16.56	M - 37.34	N - 1.04	W - 0.87
473.213	473.203	473.223	316	24.04	22	9.09	Biotin_PEG4		316	NaN	NaN	NaN	NaN	186	316	40.51	V - 3.71	E - 3.19	K - 1.64
312.18	312.17	312.19	279	21.23	28	28.57	Unannotated mass-shift 215.1272	Addition of P	279	NaN	NaN	-104.711	17.4592	236	279	39.07	K - 3.83	H - 3.11	S - 1.95
-236.127	-236.137	-236.117	300	22.82	62	83.87	Deletion of V	Deletion of H	300	0.2891	0.0253	144.776	21439.8	267	300	51	H - 21.02	V - 5.51	L - 1.17
-234.1	-234.11	-234.09	374	28.45	79	86.08	Deletion of S	Deletion of F	374	0.3751	0.0379	-299.694	35435.7	341	374	53.74	F - 9.72	Y - 3.46	S - 3.30
344.17	344.16	344.18	304	23.13	33	27.27	Deletion of E	Biotin_PEG4	304	NaN	NaN	-0.8401	NaN	201	304	55.92	E - 6.11	P - 1.31	S - 1.11
1.0678	1.0622	1.0778	3732	283.92	1160	89.4	First isotopic peak	Unannotated mass-shift 0.0726	3693	0.5205	0.0459	62.3286	54174.2	140	3693	1.22	W - 3.94	M - 3.86	Y - 2.92
227.127	227.117	227.133	322	24.5	76	26.32	Applied Biosystems cleavable ICAT(TM) light		322	0.2757	0.0097	627.783	174828	96	322	27.02	Q - 3.34	F - 2.01	D - 1.75
-44.0262	-44.0362	-44.0162	499	37.96	173	84.97	Deletion of T	Iodoacetamide derivative/Addition of Glycine/Addition of G	499	0.3793	0.0396	92.0443	59638	381	499	38.08	T - 8.81	P - 1.03	L - 0.96
-71.9952	-72.0052	-71.9852	473	35.98	150	84.67	Diethylation, analogous to Dimethylation	Deletion of Q	473	0.3314	0.0276	378.235	49342.8	91	473	5.07	Q - 9.26	C - 5.86	K - 0.92
-201.093	-201.103	-201.084	669	50.9	190	79.47	Deletion of W	lactic acid from N-term Ser/ISD (z+2)-series	669	0.3297	0.0304	12.8324	46476.4	432	669	13	T - 8.15	E - 0.99	L - 0.89
42.995	42.985	43.0044	620	47.17	206	88.35	Acetylation	Deamidation	623	0.2501	0.0253	496.131	71951.7	115	623	14.77	R - 3.57	F - 2.77	A - 1.53
-0.0612	-0.0668	-0.054	5557	422.76	1840	79.95	First isotopic peak	Unannotated mass-shift -1.0676	5629	0.5296	0.0484	31.0665	38688.6	155	5629	0.64	I - 3.30	L - 2.35	M - 1.49
200.08	200.07	200.086	272	20.69	34	11.76	Acrylamide adduct/Addition of A	monoglutamyl/Nmethylmaleimidehydrolysis/Addition of E	272	NaN	NaN	NaN	NaN	136	272	8.46	K - 14.49	W - 1.70	R - 1.29
-114.079	-114.085	-114.069	751	57.13	324	72.84	Deletion of O		746	0.2757	0.0311	-72.7119	110699	274	746	14.34	N - 3.55	W - 2.25	Q - 1.94
-84.0512	-84.0612	-84.0412	678	51.58	261	85.44	Deletion of S	glycosylated asparagine 18O labeling/Deamidation in presence of O18	678	0.3845	0.0373	-178.269	40092.5	306	678	7.82	M - 13.75	T - 4.38	H - 1.26
-252.086	-252.096	-252.076	314	23.89	66	81.82	Deletion of H	Deletion of D	314	0.252	0.0134	250.364	25425.9	283	314	52.87	H - 18.90	D - 4.15	W - 1.84
-247.062	-247.072	-247.052	338	25.71	71	66.2	Deletion of S	Unannotated mass-shift -160.0300	338	0.3134	0.0285	-10.7903	14490.8	294	338	42.6	C - 34.66	S - 2.10	I - 1.05
-170.084	-170.094	-170.074	307	23.36	94	77.66	Oxidation or Hydroxylation	Deletion of W	307	0.2786	0.0269	-435.139	76335.8	214	307	35.83	W - 50.89	M - 5.51	I - 1.03
186.064	186.054	186.074	286	21.76	28	21.43	Acrylamide adduct/Addition of A	Cleavage product of EGS protein crosslinks by hydroylamine treatment/Addition of D	286	0.2644	0.0098	-69.1808	907.254	58	286	19.23	M - 15.32	P - 3.52	K - 2.85
-0.9224	-0.9274	-0.917	2265	172.31	787	91.87	Amidation	Unannotated mass-shift 0.0616	2267	0.4981	0.0444	96.4658	71488.8	52	2267	0.66	M - 7.00	W - 4.44	A - 2.31
58.005	57.995	58.015	754	57.36	240	76.67	Iodoacetic acid derivative		754	0.4146	0.0362	361.285	70870.2	321	754	14.99	M - 6.99	A - 5.14	K - 3.11
-274.073	-274.083	-274.063	288	21.91	65	86.15	Deletion of N	Unannotated mass-shift -160.0300	288	0.3939	0.0324	68.2532	22449.5	263	288	32.99	C - 26.65	N - 9.13	G - 0.50
-1.979	-1.989	-1.969	1864	141.81	800	86.38	Deletion of T	N-isopropylcarboxamidomethyl/Addition of V	1850	0.4983	0.0398	48.021	41262.8	177	1850	3.68	T - 5.32	W - 3.54	M - 2.19
-244.069	-244.079	-244.059	301	22.9	62	85.48	Deletion of D	Deletion of E	301	0.3647	0.0326	-107.742	20864.4	241	301	39.87	D - 7.52	E - 3.37	C - 2.09
-210.136	-210.146	-210.126	345	26.25	88	78.41	Deletion of I/Deletion of L	Deletion of P	345	0.2912	0.0185	-308.743	19843.9	292	345	39.71	P - 4.79	I - 3.54	L - 2.13
411.285	411.275	411.295	251	19.1	20	25	Acetylhypusine/Addition of I/Addition of L	Levuglandinyl-lysine anhyropyrrole adduct	251	NaN	NaN	NaN	NaN	69	251	26.29	Q - 10.33	P - 1.76	S - 0.82
-113.022	-113.031	-113.012	1184	90.08	481	85.03	Second isotopic peak	Deletion of D	1179	0.3497	0.0335	-121.225	40004.1	514	1179	6.11	D - 6.97	N - 5.36	F - 0.94
41.0634	41.0534	41.0734	420	31.95	126	64.29	Addition of lysine due to transpeptidation/Addition of K	Deletion of S	420	0.2297	0.0298	233.267	170988	271	420	31.19	S - 6.09	C - 2.96	M - 1.63
2.052	2.0467	2.062	1746	132.83	680	88.53	Second isotopic peak	Unannotated mass-shift 0.0474	1742	0.4438	0.0358	40.6393	27947.7	78	1742	0.92	M - 5.03	F - 3.00	N - 2.13
-477.227	-477.237	-477.217	244	18.56	6	33.33	Unannotated mass-shift -477.2268		244	0.3136	0.0076	-249.645	21911.3	12	244	3.28	Y - 9.27	D - 6.84	I - 4.16
-129.111	-129.121	-129.101	555	42.22	179	74.3	Loss of C-terminal K from Heavy Chain of MAb/Deletion of K	Half of a disulfide bridge	555	0.2605	0.0288	39.0764	32643.9	72	555	5.23	Q - 4.56	C - 3.06	I - 1.51
-244.2	-244.21	-244.19	222	16.89	6	50	Unannotated mass-shift -244.1996		222	0.1942	0.0086	-7.2556	4.6514	214	222	0	G - 6.17	L - 3.89	P - 1.51
260.153	260.143	260.163	238	18.11	40	22.5	First isotopic peak	Tris-quenched monolink of DSS/BS3 crosslinker	238	0.5423	NaN	-177.141	62531.6	13	238	5.04	G - 7.77	N - 3.97	V - 2.82
68.0292	68.0192	68.0392	238	18.11	9	55.56	IMID d0		238	0.2276	0.0202	-295.097	104933	2	238	0.42	D - 10.63	S - 2.08	V - 1.53
-10.0206	-10.0306	-10.0106	283	21.53	32	59.38	Deletion of P	glycidamide adduct/Addition of S	283	0.5137	0.0448	31.3985	26675.6	158	283	7.42	P - 10.11	C - 1.02	W - 0.88
-257.101	-257.111	-257.091	444	33.78	115	84.35	Deletion of Q	Deletion of E	444	0.3238	0.0285	-17.1649	27119.5	374	444	31.08	Q - 6.27	E - 4.20	F - 1.25
-14.9742	-14.9834	-14.9642	377	28.68	118	74.58	Diethylation, analogous to Dimethylation	Deletion of A	377	0.3055	0.0293	323.671	70576.2	187	377	27.32	Q - 9.57	N - 2.11	A - 1.35
-250.142	-250.152	-250.132	361	27.46	95	77.89	Deletion of I/Deletion of L	Deletion of H	361	0.239	0.0143	55.8709	35427.3	331	361	41.55	H - 17.68	I - 4.78	L - 1.63
-15.9944	-16.0044	-15.9844	430	32.71	133	83.46	reduction		430	0.3783	0.0295	92.2132	37932.4	281	430	23.95	S - 6.31	W - 1.81	Q - 1.50
303.136	303.126	303.146	280	21.3	30	36.67	Unannotated mass-shift 303.1362		280	0.2394	0.0097	-88.9606	4935.1	250	280	83.93	T - 4.81	P - 2.57	A - 2.31
-14.9926	-15.0016	-14.9834	459	34.92	263	86.69	First isotopic peak	reduction	458	0.4074	0.0401	223.735	26934.8	132	458	2.62	M - 19.58	Q - 1.94	N - 1.50
18.014	18.0066	18.024	415	31.57	61	40.98	Proline oxidation to 5-hydroxy-2-aminovaleric acid		412	0.333	0.0574	-61.901	55153.7	322	412	1.7	C - 13.57	V - 5.80	R - 2.24
-80.9962	-81.0062	-80.9862	312	23.74	79	78.48	Diethylation, analogous to Dimethylation	Deletion of H	312	0.2464	0.0216	604.673	32702.8	80	312	4.81	H - 25.22	C - 1.42	I - 1.17
-144.053	-144.063	-144.044	279	21.23	66	84.85	Third isotopic peak/13C3 label for SILAC	Deletion of F	279	0.4145	0.039	72.6337	48342.3	237	279	51.97	G - 3.60	S - 3.40	M - 1.55
463.29	463.28	463.3	242	18.41	5	40	Unannotated mass-shift 463.2904		242	NaN	NaN	NaN	NaN	124	242	47.52	Q - 6.97	T - 4.59	P - 2.75
270.145	270.135	270.155	255	19.4	25	52	Addition of arginine due to transpeptidation/Addition of R	ubiquitinylation residue/Double Carbamidomethylation/Addition of N	255	NaN	NaN	-76.9124	0.001	246	255	94.12	A - 3.84	E - 3.52	I - 3.35
31.0062	30.9962	31.0162	326	24.8	53	69.81	First isotopic peak	hydroxymethyl/formaldehyde induced modifications	326	0.1802	0.0191	-107.872	30292.8	248	326	6.44	P - 4.41	W - 3.34	G - 2.27
373.237	373.227	373.247	211	16.05	5	20	Unannotated mass-shift 373.2368		211	NaN	NaN	NaN	NaN	0	211	0	A - 0.00	A - 0.00	A - 0.00
300.143	300.133	300.153	295	22.44	39	30.77	Deletion of E	Unannotated mass-shift 429.1858	295	0.2773	0.0046	-0.7698	4.9642	198	295	63.39	Y - 10.88	I - 5.58	G - 2.01
12.0364	12.0264	12.0464	366	27.84	140	71.43	Deletion of T	Acetylhypusine/Addition of I/Addition of L	366	0.358	0.0369	199.816	80036.4	244	366	29.51	T - 14.47	M - 0.96	S - 0.69
-287.127	-287.137	-287.117	321	24.42	75	78.67	Deletion of T	Deletion of W	321	0.3213	0.044	-398.734	72113.3	264	321	40.5	W - 39.55	T - 4.49	E - 1.85
-3.9944	-4.0044	-3.9844	505	38.42	169	79.88	Pyro-Glu from E + Methylation		504	0.4708	0.0409	55.4046	30895.6	226	504	14.29	T - 10.03	S - 1.51	E - 1.37
388.247	388.237	388.257	251	19.1	30	33.33	Unannotated mass-shift 388.2470		251	NaN	NaN	NaN	NaN	103	251	25.5	N - 6.58	M - 6.30	I - 3.96
-248.116	-248.126	-248.106	280	21.3	61	81.97	Deletion of T	Deletion of F	280	0.3574	0.0216	-414.495	40223.1	238	280	53.57	F - 9.88	T - 4.81	L - 1.07
-288.089	-288.099	-288.079	278	21.15	59	88.14	Deletion of Q	Unannotated mass-shift -160.0300	278	0.3669	0.0402	-30.732	21845.8	261	278	49.28	C - 26.40	Q - 5.34	N - 0.92
-121.052	-121.058	-121.042	281	21.38	57	87.72	Acetylation	Deletion of Y	281	0.2057	0.019	473.284	32903.2	263	281	91.1	Y - 24.64	F - 2.44	E - 0.87
-262.132	-262.142	-262.122	268	20.39	55	81.82	Deletion of V	Deletion of Y	268	0.4421	0.0521	-315.905	20652.8	228	268	44.4	Y - 18.47	V - 5.88	F - 0.90
415.206	415.196	415.216	283	21.53	30	56.67	Addition of M	Unannotated mass-shift 284.1598	283	NaN	NaN	NaN	NaN	96	283	28.27	P - 5.05	M - 3.50	E - 3.10
386.181	386.171	386.191	258	19.63	33	33.33	Deletion of S	Biotin_PEG4	258	NaN	NaN	-107.301	12485.9	127	258	22.48	D - 5.35	Q - 1.81	G - 1.66
215.091	215.081	215.101	236	17.95	37	35.14	glycidamide adduct/Addition of S	Addition of Q	236	0.3674	0.0196	-82.9294	15654.7	65	236	22.88	Y - 7.99	A - 5.64	M - 4.28
-8.9996	-9.0096	-8.9896	298	22.67	90	93.33	Deletion of H	Addition of Q	298	0.3528	0.0409	-29.4221	12123.7	168	298	4.36	H - 30.59	Y - 0.74	T - 0.60
-58.9642	-58.9742	-58.9542	270	20.54	71	95.77	Diethylation, analogous to Dimethylation	Deletion of D	270	0.3857	0.0352	281.569	38639.3	69	270	11.85	D - 11.61	S - 1.38	P - 0.75
-8.9642	-8.9742	-8.9542	266	20.24	47	85.11	Addition of lysine due to transpeptidation/Addition of K	Deletion of H	266	0.4925	0.0663	24.0214	4661.37	197	266	60.15	H - 24.41	I - 5.90	V - 2.08
1.0458	1.0388	1.0512	4445	338.16	1382	87.26	First isotopic peak	Unannotated mass-shift 0.0474	4449	0.5093	0.0434	61.7666	38194.4	182	4449	0.97	W - 3.80	Q - 1.86	M - 1.78
469.29	469.28	469.3	217	16.51	31	16.13	Cleavage product of EGS protein crosslinks by hydroylamine treatment/Addition of D	Unannotated mass-shift 354.2634	217	NaN	NaN	NaN	NaN	102	217	39.63	M - 3.73	C - 3.54	G - 2.91
-264.111	-264.121	-264.101	525	39.94	128	85.16	Deletion of T	Deletion of Y	525	0.3121	0.0257	-59.0453	84251.4	400	525	21.52	Y - 13.18	H - 4.12	T - 2.88
-211.095	-211.105	-211.085	295	22.44	60	73.33	Deletion of N	Deletion of P	295	0.3403	0.0357	-114.379	17588.2	234	295	44.07	N - 11.49	P - 4.01	A - 0.99
56.0162	56.0062	56.0212	1180	89.77	447	74.94	Deletion of W	SUMOylation leaving GlyGlyGln	1186	0.4343	0.0405	489.048	91209.7	48	1186	0.67	E - 4.60	Y - 3.86	V - 1.13
4.997	4.987	5.007	554	42.15	197	92.39	First isotopic peak	tryptophan oxidation to kynurenin	554	0.3788	0.0345	-97.5807	3988.41	394	554	5.6	W - 85.17	N - 0.61	P - 0.46
447.2	447.19	447.21	187	14.23	4	25	6-N-biotinylaminohexyl isopropyl phosphate		187	NaN	NaN	NaN	NaN	2	187	0.53	S - 4.68	L - 3.58	I - 3.12
267.133	267.123	267.143	200	15.22	46	28.26	Pyro-glu from Q/Loss of ammonia	Unannotated mass-shift 284.1598	200	0.2089	0.0153	-207.746	144564	192	200	84.5	P - 2.99	W - 2.56	T - 2.33
-135.054	-135.064	-135.044	695	52.87	231	72.29	Second isotopic peak	Deletion of H	695	0.2795	0.0267	238.831	12853	394	695	11.37	H - 26.50	C - 0.95	Q - 0.86
372.165	372.155	372.175	238	18.11	34	11.76	Deletion of T	Biotin_PEG4	238	NaN	NaN	NaN	NaN	169	238	60.08	E - 4.50	G - 2.48	M - 1.40
-215.148	-215.158	-215.138	244	18.56	33	54.55	Unannotated mass-shift -215.1478		244	0.2207	0.0241	-72.9178	42407.5	14	244	0.82	Y - 4.86	T - 2.40	D - 1.95
-0.0934	-0.0992	-0.0884	2568	195.37	899	81.2	Deamidation	Unannotated mass-shift -1.0676	2573	0.5221	0.0441	48.0432	40445.8	39	2573	0.23	L - 2.29	V - 1.90	N - 1.50
276.111	276.101	276.121	211	16.05	15	33.33	Deamidation	Unannotated mass-shift 275.1302	211	NaN	NaN	-40.2509	2.3508	7	211	1.9	M - 19.19	W - 16.49	H - 6.70
158.069	158.059	158.079	233	17.73	32	21.88	Deletion of V	Unannotated mass-shift 257.1376	233	0.4172	0.0139	160.286	10.9566	69	233	12.02	K - 9.82	P - 2.95	R - 1.36
-1.9426	-1.9526	-1.9326	1496	113.81	592	88.18	Diethylation, analogous to Dimethylation	Enzymatic glycine removal leaving an amidated C-terminus	1490	0.4817	0.038	42.7589	41481.6	182	1490	6.17	D - 5.61	W - 4.28	M - 2.59
-274.118	-274.128	-274.108	323	24.57	67	64.18	Deletion of H	Deletion of H	323	0.2686	0.0243	286.03	160568	257	323	51.08	H - 30.03	F - 2.45	Q - 1.41
-0.9116	-0.917	-0.9016	2194	166.91	758	92.48	Amidation	Unannotated mass-shift 0.0726	2170	0.4959	0.0443	69.5654	42964.3	73	2170	1.29	M - 3.83	A - 2.09	Y - 1.74
-144.035	-144.044	-144.025	235	17.88	78	79.49	Unannotated mass-shift -160.0300	Oxidation or Hydroxylation	235	0.3195	0.0279	-49.6965	49778.9	162	235	16.17	C - 27.84	M - 9.08	F - 2.20
427.243	427.233	427.253	210	15.98	25	48	monoglutamyl/Nmethylmaleimidehydrolysis/Addition of E	Levuglandinyl-lysine anhyropyrrole adduct	210	NaN	NaN	NaN	NaN	47	210	16.19	Y - 16.57	K - 4.57	C - 3.21
-130.016	-130.026	-130.006	390	29.67	139	87.77	Diethylation, analogous to Dimethylation	Deletion of W	390	0.3214	0.0301	-85.3549	35233.4	72	390	4.1	W - 58.32	M - 6.75	V - 0.88
340.249	340.239	340.259	281	21.38	34	20.59	Unannotated mass-shift 340.2490		281	NaN	NaN	NaN	NaN	90	281	29.54	H - 14.76	D - 3.31	S - 1.94
-213.129	-213.139	-213.12	611	46.48	181	72.38	Loss of arginine due to transpeptidation/Deletion of R	Deletion of G	611	0.3101	0.0294	-160.097	90234.6	399	611	6.71	T - 5.20	I - 3.67	R - 1.23
271.099	271.089	271.109	208	15.82	32	15.63	SUMOylation leaving GlyGlyGln	nitrosylation	208	0.0411	NaN	42.1822	11108.1	185	208	87.02	M - 9.56	T - 5.55	N - 4.11
189.046	189.036	189.056	244	18.56	65	72.31	Addition of M	Iodoacetic acid derivative	244	0.2363	0.0174	500.907	32804.5	121	244	49.59	A - 3.99	E - 3.06	G - 1.54
-250.095	-250.105	-250.085	346	26.32	91	81.32	Deletion of S	Deletion of Y	346	0.3277	0.0336	10.0951	71378	284	346	49.13	Y - 12.96	W - 2.30	H - 2.28
130.1	130.09	130.11	571	43.44	148	58.11	Second isotopic peak	Addition of lysine due to transpeptidation/Addition of K	571	0.2647	0.042	-200.498	7719.65	318	571	19.79	W - 3.17	E - 1.64	P - 1.46
-43.016	-43.026	-43.0106	288	21.91	95	87.37	Loss of arginine due to transpeptidation/Deletion of R	Acetylhypusine/Addition of I/Addition of L	288	0.2143	0.0316	508.163	125604	203	288	16.67	R - 16.66	T - 1.34	C - 0.82
0.9008	0.8908	0.9062	2831	215.37	866	83.72	Unannotated mass-shift 0.9008		2830	0.5118	0.0467	6.5309	72444.4	54	2830	0.6	I - 6.32	L - 2.39	V - 1.36
-97.096	-97.106	-97.0923	338	25.71	76	69.74	Deletion of I/Deletion of L	Oxidation or Hydroxylation	338	0.3224	0.0363	-196.142	33241	41	338	1.18	W - 5.63	V - 5.41	M - 2.24
-146.069	-146.079	-146.059	1216	92.51	351	82.62	First isotopic peak	Deletion of F	1216	0.3346	0.035	-137.69	132477	911	1216	33.31	F - 12.36	C - 3.14	E - 1.50
-273.11	-273.12	-273.1	428	32.56	95	77.89	Deletion of S	Deletion of W	428	0.3471	0.0457	-311.976	84390.5	389	428	48.6	W - 27.47	C - 7.77	H - 1.88
347.184	347.174	347.194	171	13.01	7	14.29	Unannotated mass-shift 185.1162	Unannotated mass-shift 162.0638	171	NaN	NaN	NaN	NaN	29	171	16.37	D - 17.92	L - 0.16	A - 0.00
-107	-107.01	-106.99	212	16.13	45	91.11	Diethylation, analogous to Dimethylation	Deletion of Y	212	0.363	0.0268	212.813	51938.5	46	212	5.19	Y - 23.95	H - 2.77	W - 1.67
-285.143	-285.153	-285.133	417	31.72	96	79.17	Deletion of V	Deletion of W	417	0.1809	0.0228	5.3314	188777	333	417	23.26	W - 16.91	R - 5.72	E - 3.86
-230.054	-230.064	-230.044	206	15.67	48	87.5	Deletion of D	Deletion of D	206	0.3458	0.0358	-69.0827	17540.9	163	206	43.2	D - 12.91	A - 1.32	Y - 1.14
-156.09	-156.095	-156.08	440	33.47	138	71.01	Deletion of V	Deletion of G	440	0.3194	0.0492	117.928	120926	320	440	32.5	R - 6.76	V - 3.46	G - 2.84
-225.148	-225.158	-225.138	230	17.5	64	62.5	Loss of C-terminal K from Heavy Chain of MAb/Deletion of K	Deletion of P	230	0.2533	0.0199	130.136	97910.7	136	230	13.91	I - 4.97	P - 4.28	K - 2.57
-314.137	-314.147	-314.127	292	22.21	74	75.68	Deletion of Q	Deletion of W	292	0.2652	0.02	-353.786	32015.5	224	292	26.03	W - 32.41	Q - 7.95	C - 0.88
-24.0208	-24.0308	-24.0108	178	13.54	12	66.67	Deletion of W	Unannotated mass-shift 162.0638	178	0.3663	0.0136	57.939	65152.7	163	178	0	E - 5.29	L - 4.76	G - 0.03
42.0476	42.0376	42.0576	528	40.17	192	63.02	tri-Methylation/Propyl		528	0.2373	0.0276	497.287	58682.7	136	528	12.5	A - 5.80	N - 2.05	F - 1.55
404.243	404.233	404.253	174	13.24	24	29.17	Oxidation or Hydroxylation	Unannotated mass-shift 388.2470	174	NaN	NaN	NaN	NaN	48	174	25.86	K - 3.07	E - 2.87	I - 1.73
2.0414	2.0314	2.0467	2100	159.76	806	88.71	Unannotated mass-shift -160.0300	Unannotated mass-shift 162.0638	2104	0.4568	0.038	17.8855	25621.3	204	2104	1.43	C - 2.78	W - 2.64	M - 1.79
-265.154	-265.164	-265.144	215	16.36	45	31.11	Deletion of H	Loss of C-terminal K from Heavy Chain of MAb/Deletion of K	215	0.2393	0.0236	587.954	84156.1	194	215	13.49	H - 33.52	K - 2.15	Y - 0.64
201.064	201.054	201.074	197	14.99	15	46.67	Cleavage product of EGS protein crosslinks by hydroylamine treatment/Addition of D	Michael addition of hydroxymethylvinyl ketone to cysteine/transamidation of glycine ethyl ester to glutamine/2-hydroxyisobutyrylation	197	0.1312	0.014	-107.292	75656.4	6	197	3.05	M - 11.19	Q - 5.62	G - 2.80
200.136	200.126	200.146	254	19.32	42	21.43	Ub Bromide probe addition	Ub Bromide probe addition	254	NaN	NaN	-16.2153	4.7155	130	254	13.39	M - 2.85	L - 2.66	G - 1.43
57.0472	57.0372	57.0563	1228	93.42	445	79.78	Diethylation, analogous to Dimethylation	Deamidation	1228	0.409	0.046	462.923	136293	118	1228	1.63	W - 7.01	N - 4.67	Y - 2.75
-22.0134	-22.0225	-22.0034	425	32.33	176	89.2	First isotopic peak	Unannotated mass-shift -23.0160	425	0.2649	0.0252	80.7175	48521.9	283	425	2.12	H - 23.75	Y - 0.92	N - 0.87
456.27	456.26	456.28	202	15.37	21	42.86	Unannotated mass-shift 229.1434	Applied Biosystems cleavable ICAT(TM) light	202	NaN	NaN	NaN	NaN	83	202	20.79	D - 5.02	W - 4.34	P - 2.17
-288.126	-288.136	-288.116	253	19.25	38	44.74	Unannotated mass-shift -160.0300	Loss of C-terminal K from Heavy Chain of MAb/Deletion of K	253	0.2817	0.0321	378.519	76018.7	211	253	18.18	C - 30.56	K - 2.41	A - 1.59
14.0524	14.0424	14.0624	299	22.75	89	69.66	Addition of lysine due to transpeptidation/Addition of K	Deletion of N	299	0.2483	0.0229	9.2181	53756.7	210	299	29.1	N - 12.25	G - 1.82	E - 1.54
-291.122	-291.132	-291.112	261	19.86	55	83.64	Deletion of Q	Deletion of Y	261	0.308	0.0279	-164.238	15506.7	188	261	42.91	Y - 12.55	Q - 6.48	L - 0.96
-184.075	-184.079	-184.065	489	37.2	160	73.13	Second isotopic peak	Deletion of W	489	0.3934	0.0328	-279.343	29990.5	322	489	10.22	W - 54.97	G - 0.94	A - 0.91
15.9588	15.9488	15.9688	286	21.76	109	62.39	Deletion of I/Deletion of L	monoglutamyl/Nmethylmaleimidehydrolysis/Addition of E	286	0.3267	0.0186	-158.232	96825.6	145	286	12.59	I - 6.24	V - 5.90	W - 1.99
-97.0624	-97.0724	-97.0573	1210	92.05	450	80.89	Deletion of P		1222	0.3518	0.0339	-128.343	15514.2	786	1222	4.5	V - 7.26	P - 4.45	W - 1.00
216.131	216.121	216.141	244	18.56	46	36.96	First isotopic peak	Unannotated mass-shift 215.1272	244	0.3907	0.0231	-193.116	31021.9	99	244	21.72	E - 3.82	M - 2.13	D - 1.70
113.127	113.117	113.137	461	35.07	115	80.87	Acetylhypusine/Addition of I/Addition of L	Unannotated mass-shift 0.0474	461	0.3958	0.0316	699.35	70894	28	461	3.47	Q - 3.98	D - 2.66	F - 2.53
-256.153	-256.163	-256.143	473	35.98	153	58.17	Deletion of Q	Loss of C-terminal K from Heavy Chain of MAb/Deletion of K	473	0.2196	0.0169	295.297	63764.5	314	473	8.03	Q - 5.62	R - 2.86	Y - 1.86
-115.062	-115.072	-115.054	490	37.28	229	79.04	Deletion of N	Unannotated mass-shift -1.0196	489	0.2859	0.0243	17.2764	108022	174	489	16.97	M - 6.93	D - 2.18	N - 1.95
15.011	15.001	15.021	390	29.67	134	71.64	Tyrosine oxidation to 2-aminotyrosine/Conversion of carboxylic acid to hydroxamic acid		390	0.3133	0.0313	-91.8087	50180.7	236	390	38.72	I - 7.62	W - 2.19	V - 1.99
-260.082	-260.092	-260.072	364	27.69	66	75.76	Deletion of E	Removal of initiator methionine from protein N-terminus/Deletion of M	364	0.3589	0.0244	-58.8262	44980.9	288	364	50.27	M - 17.67	C - 4.61	E - 3.00
8.9896	8.9796	8.9996	242	18.41	55	81.82	Pyro-glu from Q/Loss of ammonia	Acetaldehyde +26	242	0.2024	0.0188	656.465	43168	224	242	72.73	Q - 7.47	M - 1.60	I - 1.45
415.15	415.14	415.16	171	13.01	5	40	Unannotated mass-shift 252.0822	Addition of Y	171	0.0547	0.0019	222.218	0.0041	91	171	50.29	P - 5.18	S - 4.90	V - 2.97
137.059	137.049	137.069	173	13.16	24	45.83	Addition of H		173	0.2439	0.0144	-115.575	406643	149	173	72.83	P - 4.17	D - 2.81	K - 1.60
-215.071	-215.081	-215.061	489	37.2	139	87.05	Unannotated mass-shift 0.0726	Unannotated mass-shift -215.1478	487	0.3118	0.0286	-53.1379	27583.2	333	487	11.29	T - 4.76	C - 3.54	D - 3.51
-168.089	-168.099	-168.079	234	17.8	53	67.92	Deletion of A	Deletion of P	234	0.3405	0.032	-129.136	10205.9	201	234	32.48	P - 4.43	A - 3.71	D - 1.30
0.0938	0.0887	0.1038	2358	179.39	738	84.96	Unannotated mass-shift 0.0474	Unannotated mass-shift 0.0474	2358	0.4968	0.0491	104.834	70754.7	71	2358	1.15	M - 5.07	Y - 3.46	F - 2.89
-180.09	-180.1	-180.08	159	12.1	29	65.52	Pyro-glu from Q/Loss of ammonia	Deletion of Y	159	0.1768	0.0154	347.135	16878.4	147	159	91.19	C - 13.39	Y - 13.39	Q - 2.89
-115.045	-115.054	-115.036	754	57.36	284	77.46	Deletion of N	Half of a disulfide bridge	751	0.3096	0.0356	-69.5183	58984.5	404	751	26.5	M - 22.29	W - 6.56	D - 4.92
-246.136	-246.146	-246.126	210	15.98	40	77.5	Deletion of V	Deletion of F	210	0.39	0.0363	-465.957	72555.2	196	210	59.05	F - 10.44	V - 7.72	I - 0.94
158.107	158.097	158.117	276	21	77	58.44	Second isotopic peak	Addition of arginine due to transpeptidation/Addition of R	276	0.194	0.0173	-112.207	10836.5	225	276	37.68	P - 2.84	G - 1.74	S - 1.72
357.175	357.165	357.185	195	14.84	21	33.33	Unannotated mass-shift 357.1752		195	NaN	NaN	NaN	NaN	159	195	64.62	T - 11.11	G - 4.52	N - 0.81
144.09	144.08	144.1	170	12.93	47	44.68	Accurate mass for 115		170	0.2189	0.0226	-441.874	25299.4	128	170	50.59	M - 15.72	C - 7.25	D - 1.78
399.212	399.202	399.222	216	16.43	20	20	tri-Methylation/Propyl	Unannotated mass-shift 357.1752	216	NaN	NaN	NaN	NaN	96	216	22.22	P - 5.57	A - 1.98	K - 1.03
-0.9324	-0.9399	-0.9274	2906	221.08	965	89.64	Amidation	Unannotated mass-shift 0.0616	2920	0.4797	0.0426	52.0178	41157.5	88	2920	0.99	M - 9.88	D - 1.83	W - 1.79
111.033	111.023	111.043	203	15.44	56	58.93	Nmethylmaleimide/BuUr fragment of BuUrBu crosslinker		203	0.2789	0.0309	505.459	121276	146	203	68.97	Q - 2.91	K - 2.01	G - 1.95
265.154	265.144	265.164	158	12.02	18	72.22	3-methyl-5-(methylamino)-1,3-diphenylpentan-1-one		158	NaN	NaN	-93.0381	1661.01	151	158	61.39	E - 2.65	F - 2.47	C - 2.32
-113.058	-113.068	-113.049	825	62.76	358	75.7	Deletion of N	Deamidation	829	0.3038	0.0291	-131.072	70966	415	829	9.53	N - 11.53	I - 2.19	M - 1.80
498.281	498.271	498.291	171	13.01	20	35	Unannotated mass-shift 498.2808		171	NaN	NaN	NaN	NaN	57	171	26.32	T - 5.00	Y - 2.76	N - 1.64
-75.014	-75.024	-75.004	192	14.61	66	86.36	Oxidation or Hydroxylation	Unannotated mass-shift -91.0084	191	0.3501	0.03	-36.8705	86348.8	145	191	24.08	C - 19.89	M - 19.31	Y - 1.09
-129.09	-129.1	-129.08	604	45.95	251	68.13	Deletion of Q	Lysine oxidation to aminoadipic semialdehyde	604	0.2687	0.0302	164.362	158364	173	604	15.73	M - 4.22	Q - 3.61	E - 2.24
1.8856	1.8756	1.8956	1265	96.24	416	86.54	Deamidation	Unannotated mass-shift 0.9008	1256	0.4414	0.0314	3.925	11482.9	24	1256	0.32	V - 4.88	Y - 2.86	M - 2.80
218.073	218.063	218.083	154	11.72	19	47.37	Addition of M	glycidamide adduct/Addition of S	154	0.2391	0.0023	-3.7048	6268.96	30	154	14.94	C - 20.72	V - 5.26	Y - 4.14
0.0836	0.0781	0.0887	2215	168.51	758	81.79	Unannotated mass-shift 0.0836		2215	0.5133	0.0494	95.38	60195.7	105	2215	1.49	M - 5.74	C - 4.49	W - 2.60
-187.078	-187.088	-187.068	808	61.47	216	81.02	Deletion of W	Half of a disulfide bridge	808	0.3121	0.0393	-18.9576	27451.8	519	808	12.62	T - 4.55	S - 3.23	D - 1.41
0.8536	0.8436	0.8636	1023	77.83	319	80.56	Unannotated mass-shift 0.8536		1014	0.4877	0.0424	20.7207	21861.2	19	1014	0.2	I - 6.22	H - 2.99	L - 2.09
241.143	241.133	241.153	280	21.3	103	30.1	Oxidation or Hydroxylation	Duplex Tandem Mass Tag┬«	280	0.114	0.002	269.071	277525	103	280	18.93	M - 5.36	Q - 1.95	D - 1.87
-15.0206	-15.0306	-15.0156	449	34.16	156	55.77	lactic acid from N-term Ser/ISD (z+2)-series		449	0.3461	0.0218	271.031	39181.6	204	449	26.06	C - 9.46	Q - 3.05	H - 2.17
29.0274	29.0174	29.0374	321	24.42	102	73.53	Third isotopic peak/13C3 label for SILAC	Acetaldehyde +26	321	0.2644	0.0238	36.5887	156790	206	321	30.84	V - 8.13	D - 1.42	A - 1.07
-342.226	-342.236	-342.216	161	12.25	28	21.43	Third isotopic peak/13C3 label for SILAC	Unannotated mass-shift -345.2368	161	0.2128	0.0141	-86.9115	55667.6	103	161	11.18	K - 11.37	L - 2.58	T - 1.39
362.196	362.186	362.206	158	12.02	15	33.33	Acrylamide adduct/Addition of A	Unannotated mass-shift 291.1584	158	0.1468	0.0096	224.5	0.001	83	158	45.57	N - 6.83	K - 3.76	Q - 2.79
184.159	184.149	184.169	181	13.77	36	55.56	EAPTA d0		181	0.1635	0.0019	126.753	23465	30	181	7.18	D - 3.28	C - 2.70	S - 2.01
-42.046	-42.056	-42.036	207	15.75	68	79.41	Deletion of I/Deletion of L	Acrylamide adduct/Addition of A	207	0.2947	0.0295	-113.299	48634.9	158	207	39.61	I - 5.23	L - 3.27	V - 2.85
200.091	200.086	200.101	205	15.6	48	45.83	Unannotated mass-shift 200.0914		205	0.2255	0.0142	-43.7554	10933.9	16	205	2.93	T - 6.21	D - 3.34	L - 1.75
354.191	354.181	354.201	169	12.86	30	30	Unannotated mass-shift 257.1376	Addition of P	169	NaN	NaN	-165.908	0.9998	111	169	23.67	K - 6.10	E - 3.03	F - 1.53
-189.122	-189.132	-189.112	176	13.39	8	37.5	Deamidation	Unannotated mass-shift -190.0996	176	0.2283	0.0059	-74.6882	4384.3	10	176	3.41	R - 7.41	Q - 2.39	A - 2.05
-342.19	-342.2	-342.18	232	17.65	50	58	Loss of arginine due to transpeptidation/Deletion of R	Deletion of W	232	0.2158	0.0239	-200.584	77314.6	208	232	31.03	W - 11.11	Q - 6.94	R - 2.62
-116.059	-116.069	-116.049	337	25.64	124	81.45	Deletion of T	lactic acid from N-term Ser/ISD (z+2)-series	334	0.2466	0.0242	239.978	127183	200	334	41.62	D - 3.21	T - 2.92	L - 2.39
28.0316	28.0216	28.0416	336	25.56	125	68.8	di-Methylation/Acetaldehyde +28/Ethylation		334	0.3166	0.0387	179.789	50729.3	116	334	11.98	A - 8.77	M - 2.16	T - 1.40
-0.105	-0.115	-0.0992	2458	187	844	79.98	Lysine oxidation to aminoadipic semialdehyde	Unannotated mass-shift 0.9268	2473	0.4963	0.0473	53.3375	51568.9	30	2473	0.12	Y - 2.75	L - 2.15	W - 2.14
-145.121	-145.131	-145.111	170	12.93	46	56.52	Pyro-glu from Q/Loss of ammonia	Loss of C-terminal K from Heavy Chain of MAb/Deletion of K	170	0.2524	0.0319	508.495	369541	133	170	11.18	C - 13.88	Q - 8.07	F - 2.40
-3.9292	-3.9392	-3.9192	465	35.38	107	87.85	Addition of arginine due to transpeptidation/Addition of R	Unannotated mass-shift -160.0300	465	0.5407	0.0318	97.8633	74828.6	158	465	9.03	C - 30.05	G - 4.73	Y - 0.97
55.0314	55.0214	55.0414	895	68.09	358	81.84	Diethylation, analogous to Dimethylation	Lysine oxidation to aminoadipic semialdehyde	895	0.3938	0.0411	500.473	44982.9	33	895	1.68	M - 16.28	T - 3.34	A - 1.63
-196.121	-196.131	-196.111	194	14.76	60	73.33	Deletion of V	Deletion of P	194	0.3234	0.0289	-144.529	108077	162	194	30.93	P - 5.20	V - 4.63	Y - 1.65
276.148	276.138	276.158	142	10.8	28	14.29	Acetylhypusine/Addition of I/Addition of L	Addition of Y	142	0.2844	0.0036	-308.725	65669.3	35	142	23.24	H - 8.34	F - 6.30	I - 3.64
296.185	296.175	296.195	147	11.18	18	33.33	Acrylamide adduct/Addition of A	Duplex Tandem Mass Tag┬«	147	NaN	NaN	NaN	NaN	122	147	65.31	D - 4.54	L - 3.37	K - 2.30
-98.0842	-98.0942	-98.0747	483	36.75	200	79.5	Deletion of V	Deamidation	481	0.3346	0.0392	-140.539	35752.9	269	481	10.81	V - 7.73	N - 4.75	Y - 1.17
371.181	371.171	371.191	180	13.69	32	25	Unannotated mass-shift 257.1376	ubiquitinylation residue/Double Carbamidomethylation/Addition of N	180	0.0067	NaN	345.197	NaN	129	180	45	P - 3.87	Q - 3.10	M - 2.43
-81.0576	-81.0676	-81.0476	242	18.41	89	73.03	Deletion of V	Proline oxidation to 5-hydroxy-2-aminovaleric acid	242	0.3208	0.0247	-314.601	20836.4	155	242	35.12	M - 21.25	P - 4.00	N - 1.34
-21.0286	-21.0386	-21.0186	365	27.77	123	90.24	Pyro-glu from Q/Loss of ammonia	Pyro-Glu from E + Methylation	362	0.2377	0.0218	253.838	36952	279	362	1.38	H - 33.59	T - 0.79	N - 0.77
55.99	55.98	56	1256	95.55	487	72.69	DST crosslinker cleaved by sodium periodate		1256	0.4074	0.0424	448.654	78073.5	98	1256	5.49	Q - 2.90	G - 2.25	T - 2.16
-127.111	-127.121	-127.101	426	32.41	170	65.29	Loss of arginine due to transpeptidation/Deletion of R	nitrosylation	429	0.2884	0.0298	33.4998	43087.6	124	429	1.4	Q - 2.62	A - 2.39	P - 2.23
186.119	186.109	186.129	193	14.68	33	36.36	First isotopic peak	Unannotated mass-shift 185.1162	193	0.2746	0.0578	-340.471	79705.8	49	193	15.03	H - 7.87	C - 4.23	S - 1.99
-194.105	-194.115	-194.095	169	12.86	27	77.78	Deletion of P	Deletion of P	169	0.2027	0.0215	-71.101	3715.36	155	169	14.79	P - 11.77	V - 0.49	G - 0.23
-30.9868	-30.9968	-30.9781	253	19.25	83	84.34	Unannotated mass-shift -160.0300	monoglutamyl/Nmethylmaleimidehydrolysis/Addition of E	253	0.405	0.0418	58.1314	68151.5	209	253	15.02	C - 48.72	T - 1.69	W - 0.83
-46.946	-46.956	-46.936	177	13.47	53	88.68	Unannotated mass-shift -160.0300	Acetylhypusine/Addition of I/Addition of L	177	0.4272	0.0372	369.888	158219	168	177	29.94	C - 55.76	G - 0.60	A - 0.53
499.264	499.254	499.274	166	12.63	27	29.63	Deamidation	Unannotated mass-shift 498.2808	166	NaN	NaN	109.287	NaN	69	166	24.7	K - 5.21	E - 3.76	S - 2.58
283.19	283.18	283.2	167	12.7	47	19.15	Diethylation, analogous to Dimethylation	Applied Biosystems cleavable ICAT(TM) light	167	NaN	NaN	NaN	NaN	61	167	29.34	E - 4.48	Q - 1.58	L - 1.55
-161.058	-161.068	-161.048	499	37.96	171	78.36	Second isotopic peak	Deletion of Y	499	0.3584	0.0359	42.7128	182793	271	499	14.63	Y - 21.30	C - 3.36	I - 1.39
350.206	350.196	350.216	133	10.12	7	57.14	Deletion of I/Deletion of L	Unannotated mass-shift 463.2904	133	NaN	NaN	NaN	NaN	131	133	0.75	K - 15.35	Q - 2.02	R - 0.71
330.153	330.143	330.163	163	12.4	19	31.58	Unannotated mass-shift 215.1272	Cleavage product of EGS protein crosslinks by hydroylamine treatment/Addition of D	163	NaN	NaN	-8.5465	1.1007	69	163	36.2	P - 3.26	S - 2.70	M - 1.90
356.217	356.212	356.227	207	15.75	27	44.44	Pyro-glu from Q/Loss of ammonia	Unannotated mass-shift 373.2368	207	NaN	NaN	NaN	NaN	177	207	63.29	E - 3.03	P - 3.03	F - 2.56
-326.279	-326.289	-326.269	123	9.36	2	0	Unannotated mass-shift -326.2794		123	NaN	NaN	NaN	NaN	123	123	0	P - 12.68	L - 0.03	A - 0.00
226.096	226.086	226.106	141	10.73	20	25	Lysine oxidation to aminoadipic semialdehyde	Applied Biosystems cleavable ICAT(TM) light	141	NaN	NaN	NaN	NaN	105	141	10.64	R - 15.16	I - 2.73	P - 2.12
14.9836	14.9736	14.9936	629	47.85	255	90.98	First isotopic peak	proline oxidation to pyroglutamic acid/Tryptophan oxidation to oxolactone/aldehyde and ketone modifications	629	0.3326	0.0328	66.4504	72159	323	629	7.31	W - 27.15	H - 6.13	Y - 6.05
-27.995	-28.005	-27.985	226	17.19	53	69.81	Pyrrolidone from Proline		226	0.2554	0.0175	-0.8953	62111.9	172	226	33.19	E - 4.02	M - 3.56	D - 1.43
-271.128	-271.138	-271.118	210	15.98	56	78.57	Loss of arginine due to transpeptidation/Deletion of R	Deletion of D	210	0.1531	0.0133	249.537	57238	175	210	12.86	R - 7.31	D - 6.58	W - 4.00
-114.09	-114.1	-114.085	661	50.29	312	67.31	Deletion of I/Deletion of L	Half of a disulfide bridge	661	0.2793	0.0363	-115.498	231359	196	661	19.06	R - 7.73	M - 1.89	F - 1.73
-203.105	-203.115	-203.095	162	12.32	39	61.54	Pyro-glu from Q/Loss of ammonia	Deletion of W	162	0.3006	0.0266	13.435	32571	139	162	59.88	W - 34.11	Q - 6.40	C - 4.88
228.166	228.156	228.176	189	14.38	45	51.11	Third isotopic peak/13C3 label for SILAC	Duplex Tandem Mass Tag┬«	189	0.3279	0.038	-74.3386	2186.86	107	189	25.4	W - 4.84	D - 2.73	E - 1.84

## Sheet: shepherd_column_annotation
*First, second, and third isotopic peaks refer to their respective placements after the monoisotopic peak, with the monoisotopic peak being considered peak 0
global_profile column annotation
Peak Apex:	apex of the detected peak (Da)
Peak Lower:	lower bound of the detected peak (Da), determined by precursor tolerance or the detection of an adjacent peak
Peak Upper:	upper bound of the detected peak (Da), determined by precursor tolerance or the detection of an adjacent peak
PSMs:	the number of PSMs contained within the peak boundary. This is reported for each dataset if multiple datasets are used as input
PSMs/million:	the number of PSMs over the number of scans collected in the experiment. This is reported for each dataset if multiple datasets are used as input.
Peptides:	the number of unique peptides containing the mass shift
% in unmodified:	the percentage of PSMs in this mass bin with a corresponding PSM in the unmodified bin
Potential Modification 1 / 2:	modification annotations derived from Unimod. Isobaric modifications are denoted with a “/” between them. The combination of the two modifications adds up to the total mass shift
Similarity (mean):	modified peptides are compared to their unmodified counterparts. When multiple modified-unmodified comparisons are done for a single peptide, the cosine similarity similarity scores are averaged for the peptide. The peptide scores are then averaged across all peptides in the mass shift bin. These comparisons are only done for peptides in the same charge state.
Similarity (variance):	variance in peptide similarity scores discusses above
DeltaRT (mean):	modified peptides are compared to their unmodified counterparts. When multiple modified-unmodified comparisons are done for a single peptide, the changes in retention times are averaged for the peptide. The peptide scores are then averaged across all peptides in the mass shift bin. These are only done for peptides in the same run.
DeltaRT (variance):	variance in peptide changes in retention time scores discussed above
Localized PSMs:	number of PSMs in the mass bin that showed at least one additional matched ion when the mass shift is placed on a residue
N-term rate:	percentage of PSMs with an uninterrupted string of localized residues from the N-terminus. This is calculated differently from other enrichment scores due to the difference in assumptions underlying N-terminal and residue-specific localization.
Residue enrichment scores:	The first number reported is the enrichment score, roughly equivalent to the odds of being localized to this residue vs other residues. The background for this calculation is discussed above. The second number reported is the weighted number of PSMs where the mass shift was localized to this residue. Shifts localizing to multiple residues are divided by the number of localized residues in the spe…
