# Supplementary material for: PTM-Shepherd: Analysis and Summarization of Post-Translational and Chemical Modifications From Open Search Results
Source: Mol Cell Proteomics. 2020 Dec 11;20:100018. doi: 10.1074/mcp.TIR120.002216 (PMC7950090; doi:10.1074/mcp.TIR120.002216)
Supplement: Supplemental Table S3 [file mmc4.xlsx]

## Sheet: global.profile
Supplementary Table 4A: PTM-Shepherd results for all CPTAC3 quality control datasets
PeakApex	PeakLower	PeakUpper	01BI (PSMs)	01JHU (PSMs)	01PNNL (PSMs)	02BI (PSMs)	02JHU (PSMs)	02PNNL (PSMs)	CCRCC01 (PSMs)	CCRCC02 (PSMs)	CCRCC03 (PSMs)	LUAD01 (PSMs)	LUAD02 (PSMs)	LUAD03 (PSMs)	LUAD04 (PSMs)	UCEC01 (PSMs)	UCEC02 (PSMs)	UCEC03 (PSMs)	UCEC04 (PSMs)	01BI (PSMs/million)	01JHU (PSMs/million)	01PNNL (PSMs/million)	02BI (PSMs/million)	02JHU (PSMs/million)	02PNNL (PSMs/million)	CCRCC01 (PSMs/million)	CCRCC02 (PSMs/million)	CCRCC03 (PSMs/million)	LUAD01 (PSMs/million)	LUAD02 (PSMs/million)	LUAD03 (PSMs/million)	LUAD04 (PSMs/million)	UCEC01 (PSMs/million)	UCEC02 (PSMs/million)	UCEC03 (PSMs/million)	UCEC04 (PSMs/million)	01BI (Peptides)	01BI (% in unmodified)	01JHU (Peptides)	01JHU (% in unmodified)	01PNNL (Peptides)	01PNNL (% in unmodified)	02BI (Peptides)	02BI (% in unmodified)	02JHU (Peptides)	02JHU (% in unmodified)	02PNNL (Peptides)	02PNNL (% in unmodified)	CCRCC01 (Peptides)
0	-0.01	0.0085	272604	242781	277055	261062	242554	278695	255566	250771	241860	248644	252124	262039	249983	245611	250701	242936	297094	256120	252720	285332	248876	238268	283906	260756	256788	256655	238269	237622	248512	249918	262878	258939	265931	282187	174443	100	167054	100	172144	100	180202	100	167156	100	173630	100	165468
1.0024	0.9931	1.0124	38419	44942	56461	40106	50239	57591	58290	57646	57308	73787	69312	73293	70023	41219	41559	37328	45882	36095.9	46781.8	58147.7	38233.9	49351.2	58667.9	59473.8	59029.1	60813.7	70708.1	65325.1	69509.3	70004.8	44116.9	42924.6	40861.3	43579.8	27350	87.3	32947	88.47	34716	89.64	29437	87.12	36499	89.17	35289	89.69	35828
229.163	229.153	229.172	20777	25022	3315	22027	26157	2861	27211	25926	24124	12544	13272	14778	12847	16928	22617	20471	21418	19520.7	26046.3	3414.03	20998.8	25694.8	2914.5	27763.6	26548	25599.7	12020.6	12508.6	14015.1	12843.7	18118.1	23360.2	22408.7	20343.3	13779	75.27	16635	76.38	2323	93.63	14951	74.88	17224	76.64	2025	93.73	18109
-0.9842	-0.9932	-0.9742	8450	14163	8471	8675	14795	8165	12867	15770	11830	7142	4050	3756	3245	9576	6348	8604	10408	7939.05	14742.8	8724.06	8270.07	14533.6	8317.68	13128.3	16148.4	12553.7	6843.99	3817.04	3562.1	3244.16	10249.2	6556.59	9418.41	9885.76	6527	91.42	10259	90.07	6530	91.84	6773	91.57	10727	90.21	6374	92.19	9449
15.011	15.001	15.021	8009	4231	6411	7831	3742	6650	2943	4458	3180	3681	4379	3811	4074	5987	5227	5465	6934	7524.72	4404.21	6602.52	7465.47	3675.87	6774.35	3002.77	4564.96	3374.53	3527.41	4127.12	3614.26	4072.94	6407.91	5398.76	5982.29	6586.08	4893	97.87	2785	94.18	3888	96.81	4957	97.58	2451	94.53	4183	97.37	2060
0.9838	0.9738	0.9931	6312	6719	5967	6546	6826	6241	6987	7162	6900	6053	6205	6805	6606	6238	5831	5681	7888	5930.33	6994.06	6145.26	6240.45	6705.38	6357.7	7128.9	7333.83	7322.09	5800.43	5848.09	6453.7	6604.28	6676.56	6022.6	6218.73	7492.21	4509	76.45	4942	69.32	4438	75.37	4867	74.89	5043	71.51	4665	74.92	5041
17.026	17.016	17.036	5967	6487	4497	8061	4968	4478	5921	8014	3334	9892	4978	6871	6093	2233	2094	2094	6880	5606.19	6752.56	4631.34	7684.73	4880.21	4561.74	6041.25	8206.27	3537.95	9479.25	4691.66	6516.29	6091.42	2389.99	2162.81	2292.21	6534.79	4678	97.26	5179	95.54	3463	96.48	6468	96.94	3998	96.6	3422	96.2	4437
100.016	100.006	100.026	3335	4093	3946	3683	3748	4106	2811	3086	2559	2967	4203	2359	2063	3921	4253	5060	2877	3133.34	4260.56	4063.88	3511.09	3681.77	4182.78	2868.09	3160.04	2715.54	2843.2	3961.24	2237.22	2062.46	4196.66	4392.75	5538.95	2732.64	2566	97.62	3182	97.67	3329	94.83	2830	97.31	2908	97.21	3502	94.6	2083
230.166	230.157	230.176	5684	7536	1237	6549	9409	1072	9607	9439	9112	13599	14946	15785	13700	5446	7062	5986	5329	5340.3	7844.51	1273.95	6243.31	9242.73	1092.05	9802.11	9665.46	9669.4	13031.6	14086.3	14970.1	13696.4	5828.88	7294.05	6552.6	5061.61	3983	74.84	5324	76.84	855	93.57	4713	74.86	6432	76.43	745	94.77	6401
27.9952	27.9852	28.0036	17116	641	1421	4894	609	1153	3444	3736	3011	834	3308	557	682	3219	2721	2385	2592	16081	667.24	1463.45	4665.56	598.24	1174.56	3513.95	3825.63	3195.19	799.2	3117.72	528.25	681.82	3445.31	2810.41	2610.75	2461.94	10454	97.94	514	87.94	1211	95.21	4219	97.2	476	86.55	973	95.27	2938
15.9948	15.9848	16.0041	3451	3783	7633	3563	3324	9334	2146	2082	2111	2907	2438	3232	3038	2573	2775	2149	3307	3242.33	3937.87	7861.02	3396.69	3265.26	9508.54	2189.58	2131.95	2240.13	2785.7	2297.77	3065.15	3037.21	2753.89	2866.18	2352.41	3141.07	1987	93.36	2166	92.71	4674	96.6	2119	93.39	1923	91.73	5783	97.11	1271
115.027	115.017	115.037	2227	1859	3503	2580	1375	3418	1587	1903	1707	3030	2267	2741	3328	3295	3130	3171	5901	2092.34	1935.1	3607.65	2459.57	1350.7	3481.91	1619.23	1948.66	1811.42	2903.57	2136.6	2599.5	3327.13	3526.65	3232.85	3471.15	5604.91	1873	98.45	1471	98.16	2850	98.21	2226	98.61	1034	98.07	2812	98.83	1351
43.006	42.996	43.016	3112	1873	2722	3228	1614	2735	2068	2186	1789	2868	3100	2845	3285	2816	2800	2652	3757	2923.83	1949.68	2803.32	3077.32	1585.48	2786.14	2110	2238.45	1898.44	2748.33	2921.69	2698.13	3284.15	3013.98	2892.01	2903.02	3568.49	2704	98.56	1656	96.56	2449	98.29	2845	98.21	1423	97.12	2498	97.84	1869
79.9666	79.9566	79.9766	3021	2543	4074	3647	1976	4179	2138	2445	2170	2180	2263	2104	2550	3005	3176	3000	3908	2838.33	2647.11	4195.7	3476.77	1941.08	4257.14	2181.42	2503.66	2302.74	2089.04	2132.83	1995.38	2549.34	3216.26	3280.36	3283.96	3711.91	2415	57.56	2010	58.91	3193	56.78	3001	58.41	1434	58.44	3279	57.58	1632
2.0048	1.996	2.0148	5325	6122	8989	5981	7264	9366	9276	9340	9259	21427	18911	20001	19883	6476	6723	5562	7216	5003.01	6372.62	9257.53	5701.82	7135.64	9541.14	9464.39	9564.09	9825.39	20532.9	17823.2	18968.5	19877.8	6931.29	6943.91	6088.47	6853.93	4132	83.23	4799	84.75	5637	88.04	4639	82.6	5523	85.66	5791	87.29	5993
21.9812	21.9712	21.9912	4903	1228	2709	3941	2367	2627	1986	1138	8059	2729	1480	2469	1836	2163	3504	2220	2112	4606.53	1278.27	2789.93	3757.04	2325.17	2676.12	2026.33	1165.3	8551.99	2615.13	1394.87	2341.54	1835.52	2315.07	3619.14	2430.13	2006.03	4294	99.49	1087	98.9	2333	98.93	3566	99.24	2059	99.22	2261	99.25	1702
-114.136	-114.146	-114.126	1956	1964	3509	2056	1545	3488	1116	1518	1384	1700	1565	1852	2238	3071	3241	3153	5888	1837.73	2044.4	3613.83	1960.03	1517.7	3553.22	1138.67	1554.42	1468.66	1629.07	1474.98	1756.39	2237.42	3286.9	3347.5	3451.45	5592.56	1603	99.63	1358	99.41	2516	98.97	1708	98.89	980	99.49	2459	99.11	788
-18.0104	-18.0204	-18.0004	2484	4042	2384	2803	2488	2335	4268	3293	2892	2073	2590	2080	2140	2064	2938	2368	2203	2333.8	4207.47	2455.22	2672.16	2444.03	2378.66	4354.68	3372.01	3068.91	1986.5	2441.02	1972.62	2139.44	2209.11	3034.54	2592.14	2092.46	1737	98.33	2934	97.78	1885	98.04	1947	98.25	1807	97.95	1830	98.25	2780
156.101	156.095	156.111	1710	1636	944	1638	1691	1000	1843	1559	1647	1148	1034	1401	1295	862	1124	1299	1304	1606.6	1702.97	972.2	1561.54	1661.12	1018.7	1880.43	1596.4	1747.75	1100.1	974.52	1328.67	1294.66	922.6	1160.93	1421.96	1238.57	1407	84.58	1450	85.03	807	85.01	1417	85.67	1475	86.64	851	87.66	1565
0.017	0.0085	0.027	5332	7688	7341	5618	8356	7447	8247	10228	9501	7752	5180	5174	4675	6394	5512	5947	7530	5009.59	8002.73	7560.3	5355.77	8208.34	7586.25	8414.49	10473.4	10082.2	7428.54	4882.04	4906.9	4673.78	6843.52	5693.12	6509.91	7152.17	4354	68.21	5860	72.53	5486	69.23	4606	68.15	6296	73.54	5595	69.9	5786
59.0004	58.9904	59.0104	912	1503	1224	959	1105	1162	1231	876	1111	1210	1276	1619	1633	1219	1765	1552	1987	856.85	1564.53	1260.57	914.24	1085.47	1183.73	1256	897.02	1178.96	1159.51	1202.6	1535.42	1632.58	1304.7	1823	1698.9	1887.3	692	99.13	1163	98.71	897	99.11	721	98.06	859	98.72	862	99.42	978
25.9784	25.9684	25.9884	898	1831	1379	984	1597	1269	1116	1100	990	1423	921	1269	1394	1423	1426	1238	2141	843.7	1905.96	1420.2	938.07	1568.78	1292.73	1138.67	1126.39	1050.56	1363.62	868.02	1203.49	1393.64	1523.04	1472.86	1355.18	2033.57	738	98.64	1526	98.62	1146	97.91	837	98.57	1338	99.33	1094	98.26	926
-17.027	-17.037	-17.0174	1524	1636	1437	1623	1297	1368	1584	1474	1251	1575	1437	1578	1628	1593	1593	1560	1836	1431.85	1702.97	1479.93	1547.24	1274.08	1393.58	1616.17	1509.36	1327.53	1509.28	1354.34	1496.54	1627.58	1704.99	1645.35	1707.66	1743.88	1227	97.8	1272	96.15	1186	97.05	1341	97.02	1028	97.37	1136	97.89	1286
357.258	357.248	357.268	1394	1611	649	1409	1710	715	1371	1296	1155	806	821	985	895	693	827	825	920	1309.71	1676.95	668.39	1343.23	1679.78	728.37	1398.84	1327.09	1225.65	772.37	773.78	934.15	894.77	741.72	854.17	903.09	873.84	1153	80.14	1354	81.24	549	81.6	1194	81.91	1417	81.72	599	81.47	1159
37.947	37.937	37.957	1006	435	425	1293	506	400	327	264	957	985	705	1404	517	7653	923	943	1259	945.17	452.81	437.7	1232.65	497.06	407.48	333.64	270.33	1015.54	943.9	664.45	1331.52	516.87	8191.04	953.33	1032.26	1195.83	886	99.77	384	99.22	372	99.46	1145	99.65	437	99.31	345	99.42	248
458.326	458.316	458.336	2110	2773	28	2394	3090	25	3410	3294	2897	804	828	961	911	1157	2218	1892	1665	1982.41	2886.52	28.84	2282.25	3035.4	25.47	3479.25	3373.03	3074.22	770.45	780.37	911.39	910.76	1238.34	2290.88	2071.09	1581.46	1444	65.86	1872	64.37	23	95.65	1659	64.32	2023	65.65	22	95.45	2327
18.0274	18.019	18.0374	1925	2378	1250	2537	2039	1234	2732	3517	1677	7069	3580	4674	3946	562	452	400	1284	1808.6	2475.35	1287.34	2418.58	2002.97	1257.07	2787.48	3601.38	1779.59	6774.04	3374.08	4432.71	3944.97	601.51	466.85	437.86	1219.57	1569	95.73	2003	92.76	869	92.64	2119	94.29	1719	95.11	844	92.3	2118
16.0134	16.0041	16.0234	2117	1511	2322	2358	1515	2446	1335	1883	1344	2612	2811	2441	2547	1968	1609	1624	1717	1988.99	1572.86	2391.37	2247.93	1488.23	2491.74	1362.11	1928.18	1426.22	2503.01	2649.31	2314.99	2546.34	2106.36	1661.87	1777.72	1630.85	1462	97.26	1080	92.96	1541	97.21	1665	96.1	1050	92.67	1604	97.01	948
-1.0022	-1.0122	-0.9932	5156	4709	6404	4682	5168	6472	5821	5260	5552	768	623	652	863	5267	5325	4757	4986	4844.23	4901.78	6595.31	4463.46	5076.68	6593.02	5939.22	5386.2	5891.63	735.95	587.16	618.34	862.78	5637.29	5499.98	5207.27	4735.82	4749	83.85	4395	85.96	5519	87.59	4389	84.35	4814	87.33	5615	87.43	5011
82.0056	81.9956	82.0156	1233	763	146	1515	563	107	946	976	903	622	749	489	740	621	1261	873	889	1158.44	794.24	150.36	1444.28	553.05	109	965.21	999.42	958.24	596.05	705.92	463.76	739.81	664.66	1302.44	955.63	844.39	1098	98.82	667	98.2	128	92.19	1368	98.98	503	99.2	94	91.49	845
41.0262	41.0162	41.0362	1420	435	819	1631	480	960	1398	1361	1318	898	958	1044	931	195	114	147	166	1334.14	452.81	843.47	1554.87	471.52	977.95	1426.39	1393.65	1398.63	860.53	902.9	990.1	930.76	208.71	117.75	160.91	157.67	1168	98.72	380	98.68	717	98.33	1381	98.48	418	99.04	828	98.31	1177
1.9872	1.9772	1.996	1684	2100	2124	1893	2349	2231	2479	2551	2459	3873	3796	4120	3969	1934	1782	1566	2078	1582.17	2185.97	2187.45	1804.64	2307.49	2272.72	2529.35	2612.2	2609.42	3711.39	3577.65	3907.31	3967.97	2069.97	1840.56	1714.23	1973.73	1356	77.88	1666	69.57	1637	78.07	1539	76.54	1834	73.23	1707	76.8	1923
-113.084	-113.094	-113.074	406	206	719	573	204	622	134	149	148	786	442	521	538	843	954	819	1091	381.45	214.43	740.48	546.25	200.4	633.63	136.72	152.57	157.05	753.2	416.58	494.1	537.86	902.27	985.35	896.52	1036.26	363	83.47	179	75.42	645	86.05	521	84.26	171	73.1	552	86.41	106
231.168	231.159	231.178	905	1230	209	1194	1768	188	1844	1953	1703	5775	6154	6321	5407	980	1232	1005	876	850.28	1280.35	215.24	1138.27	1736.76	191.52	1881.45	1999.86	1807.18	5534.03	5800.02	5994.69	5405.59	1048.9	1272.48	1100.13	832.05	659	69.65	880	71.48	152	92.76	895	68.38	1240	71.85	124	94.35	1262
31.9896	31.9796	31.9996	679	635	1260	901	718	1229	450	368	404	880	985	652	635	840	575	682	1247	637.94	661	1297.64	858.94	705.31	1251.98	459.14	376.83	428.71	843.28	928.34	618.34	634.83	899.06	593.89	746.55	1184.43	476	89.29	411	88.56	1025	92.68	660	91.52	483	88.2	935	92.51	298
57.0212	57.0112	57.0312	830	217	626	1087	194	823	647	562	605	1419	1059	971	1011	113	71	96	120	779.81	225.88	644.7	1036.26	190.57	838.39	660.14	575.48	642.01	1359.79	998.09	920.87	1010.74	120.94	73.33	105.09	113.98	716	95.11	187	92.51	498	95.18	916	97.16	163	93.25	641	96.41	551
-129.147	-129.157	-129.137	879	691	731	929	572	800	573	558	471	642	779	524	428	602	756	713	510	825.85	719.29	752.84	885.64	561.89	814.96	584.64	571.39	499.81	615.21	734.19	496.95	427.89	644.32	780.84	780.49	484.41	746	99.33	577	99.13	644	97.36	786	98.98	495	99.8	715	98.74	474
213.168	213.158	213.176	1160	1256	149	1225	1293	147	1498	1251	1300	372	631	584	510	738	1042	965	1108	1089.86	1307.42	153.45	1167.82	1270.15	149.75	1528.42	1281.01	1379.52	356.48	594.7	553.85	509.87	789.88	1076.24	1056.34	1052.4	814	69.53	855	70.99	99	90.91	887	69	913	69.99	102	93.14	1028
-375.268	-375.278	-375.258	584	305	851	594	437	828	761	546	261	451	583	534	480	701	849	798	763	548.69	317.49	876.42	566.27	429.28	843.48	776.46	559.1	276.97	432.18	549.47	506.43	479.88	750.28	876.9	873.53	724.72	535	98.13	261	98.08	729	98.35	529	98.49	383	97.91	711	98.17	664
16.998	16.988	17.008	1134	1374	2661	1212	1357	3296	966	959	964	1945	1344	2203	1980	834	912	685	967	1065.43	1430.25	2740.49	1155.43	1333.02	3357.63	985.62	982.01	1022.97	1863.84	1266.69	2089.27	1979.49	892.63	941.97	749.84	918.48	799	92.37	909	91.64	1783	96.52	871	93.46	881	91.71	2151	96.75	634
459.328	459.319	459.338	983	1389	13	1249	1907	12	2004	2072	1731	2325	2635	2787	2236	599	1088	952	677	923.56	1445.86	13.39	1190.7	1873.3	12.22	2044.7	2121.71	1836.89	2227.99	2483.43	2643.12	2235.42	641.11	1123.75	1042.11	643.03	651	65.59	931	61.65	11	81.82	888	58	1272	60.3	10	90	1332
52.9128	52.9028	52.9228	964	824	283	1714	1378	255	1703	365	850	2235	962	2494	1187	525	447	178	221	905.71	857.73	291.45	1633.99	1353.65	259.77	1737.59	373.76	902	2141.74	906.67	2365.25	1186.69	561.91	461.69	194.85	209.91	860	99.3	709	98.87	238	99.16	1516	99.67	1204	99.42	226	99.12	1410
72.0214	72.0114	72.0304	723	843	1035	854	694	1047	540	615	493	403	255	286	450	192	172	91	131	679.28	877.51	1065.92	814.14	681.74	1066.58	550.97	629.76	523.16	386.18	240.33	271.24	449.88	205.5	177.65	99.61	124.43	656	97.1	770	97.92	953	96.75	762	97.38	632	97.31	956	96.76	500
-201.168	-201.178	-201.162	476	71	444	548	34	315	923	1086	766	108	485	64	96	908	931	555	645	447.22	73.91	457.26	522.42	33.4	320.89	941.75	1112.06	812.86	103.49	457.1	60.7	95.98	971.84	961.59	607.53	612.64	443	99.32	70	91.43	412	98.06	506	99.01	33	93.94	293	96.93	836
-203.183	-203.193	-203.173	340	443	777	409	378	732	510	443	464	603	465	650	787	537	615	525	1034	319.44	461.14	800.21	389.91	371.32	745.69	520.36	453.63	492.38	577.84	438.25	616.44	786.8	574.75	635.21	574.69	982.12	306	98.37	409	98.78	668	98.95	357	99.44	345	99.71	620	98.87	450
97.016	97.006	97.026	333	550	581	389	442	564	311	386	300	573	456	433	700	521	496	441	773	312.86	572.52	598.36	370.84	434.19	574.55	317.32	395.26	318.35	549.09	429.77	410.65	699.82	557.63	512.3	482.74	734.21	296	99.32	508	98.43	536	98.69	351	99.15	404	99.26	514	97.67	291
80.9694	80.9594	80.9794	693	703	1406	876	558	1422	507	782	620	902	1083	951	1178	1011	948	915	1085	651.1	731.78	1448	835.11	548.14	1448.59	517.3	800.76	657.93	864.36	1020.71	901.91	1177.69	1082.08	979.15	1001.61	1030.56	580	60.86	582	63.06	1096	54.01	758	59.37	455	58.9	1114	56.28	412
53.9156	53.9056	53.9256	552	845	270	800	1055	236	1300	305	649	2758	1578	2875	1770	298	263	144	156	518.62	879.59	278.07	762.66	1036.36	240.41	1326.4	312.32	688.7	2642.92	1487.23	2726.58	1769.54	318.95	271.64	157.63	148.17	477	98.74	727	98.9	209	97.61	687	99.42	918	99.02	185	99.46	1037
22.9838	22.9738	22.9938	744	293	710	682	564	659	570	317	2563	1137	752	1097	698	512	811	448	474	699.01	304.99	731.21	650.17	554.03	671.32	581.58	324.61	2719.78	1089.56	708.74	1040.37	697.82	548	837.65	490.41	450.22	672	99.55	266	98.12	628	98.89	619	99.19	516	99.22	569	99.65	476
-357.257	-357.267	-357.247	453	310	234	472	296	252	223	213	171	658	357	557	690	311	298	280	434	425.61	322.69	240.99	449.97	290.77	256.71	227.53	218.11	181.46	630.54	336.47	528.25	689.82	332.86	307.79	306.5	412.22	399	94.74	282	93.97	193	92.23	421	96.2	266	95.86	213	94.37	192
14.0158	14.0058	14.0211	506	407	494	484	402	494	378	356	316	308	296	318	298	434	386	358	373	475.4	423.66	508.76	461.41	394.9	503.24	385.68	364.54	335.33	295.15	278.97	301.58	297.92	464.51	398.68	391.89	354.28	363	61.98	300	51.33	351	56.41	364	58.52	287	50.17	364	58.52	256
-17.0078	-17.0174	-16.9978	725	1426	742	885	926	768	1578	1288	1161	1440	1799	1489	1488	648	828	643	639	681.16	1484.38	764.17	843.69	909.64	782.36	1610.05	1318.9	1232.02	1379.91	1695.52	1412.13	1487.61	693.56	855.21	703.86	606.94	573	98.43	1139	97.01	643	97.82	708	98.16	739	98.24	656	98.63	1139
28.0318	28.0219	28.0418	418	308	309	321	321	278	292	283	280	284	247	268	247	262	261	232	245	392.72	320.61	318.23	306.02	315.33	283.2	297.93	289.79	297.13	272.15	232.79	254.16	246.94	280.42	269.58	253.96	232.71	266	40.23	175	25.71	208	16.83	205	31.71	181	23.76	198	19.19	176
101.019	101.009	101.029	446	625	558	554	592	576	508	567	508	1004	1306	769	659	563	707	632	372	419.03	650.59	574.67	528.14	581.54	586.77	518.32	580.6	539.08	962.11	1230.88	729.3	658.83	602.58	730.23	691.82	353.33	366	96.72	516	98.06	464	93.32	462	98.7	490	97.35	487	93.02	412
-147.157	-147.167	-147.147	651	257	142	723	219	122	401	325	335	207	206	183	206	219	369	227	307	611.64	267.52	146.24	689.25	215.13	124.28	409.14	332.8	355.49	198.36	194.15	173.55	205.95	234.4	381.13	248.49	291.6	575	99.48	225	98.67	122	99.18	637	99.22	197	98.48	104	97.12	351
-71.0372	-71.0472	-71.0272	330	172	312	374	193	292	155	135	118	305	193	267	253	174	192	170	241	310.05	179.04	321.32	356.54	189.59	297.46	158.15	138.24	125.22	292.27	181.9	253.22	252.93	186.23	198.31	186.09	228.91	272	73.16	150	67.33	236	71.61	329	78.42	161	66.46	219	71.69	118
-48.004	-48.014	-47.994	210	304	276	242	415	307	614	624	479	301	260	265	247	218	104	236	207	197.3	316.45	284.25	230.7	407.67	312.74	626.47	638.97	508.3	288.44	245.04	251.32	246.94	233.33	107.42	258.34	196.61	162	98.15	247	99.19	205	99.02	199	97.99	345	99.13	234	100	466
358.261	358.251	358.271	247	404	198	326	504	233	384	381	373	947	953	1086	937	206	213	225	202	232.06	420.54	203.91	310.78	495.09	237.36	391.8	390.14	395.82	907.49	898.18	1029.94	936.76	220.48	220	246.3	191.86	221	76.47	367	82.02	184	82.07	294	84.01	445	79.78	210	82.86	328
-2.015	-2.025	-2.005	1087	964	886	998	830	890	860	705	768	223	267	326	303	881	807	715	965	1021.27	1003.46	912.47	951.42	815.33	906.64	877.47	721.91	814.98	213.7	251.64	309.17	302.92	942.94	833.52	782.68	916.58	960	80.21	817	86.78	770	85.32	867	83.51	736	85.87	792	88.64	743
-113.133	-113.143	-113.123	371	463	752	402	421	743	286	413	392	685	584	664	838	584	560	486	994	348.57	481.95	774.46	383.24	413.56	756.89	291.81	422.91	415.98	656.42	550.41	629.72	837.78	625.06	578.4	532	944.12	306	99.02	353	99.72	528	99.24	345	99.13	302	100	535	99.44	222
214.17	214.161	214.18	635	747	92	662	951	97	1081	863	877	804	1040	962	911	426	532	491	529	596.6	777.58	94.75	631.1	934.19	98.81	1102.95	883.71	930.65	770.45	980.18	912.34	910.76	455.95	549.48	537.48	502.46	439	67.65	526	68.06	59	93.22	488	67.62	668	67.96	69	95.65	732
60.0034	59.9934	60.0134	279	451	437	293	387	394	391	312	402	838	854	1141	1046	370	521	420	471	262.13	469.46	450.05	279.32	380.16	401.37	398.94	319.49	426.59	803.03	804.88	1082.1	1045.73	396.01	538.12	459.76	447.37	218	98.62	373	98.66	311	99.04	233	98.28	313	97.12	284	98.24	323
151.996	151.986	152.006	47	57	174	61	57	135	33	37	44	23	43	36	34	606	926	921	1118	44.16	59.33	179.2	58.15	55.99	137.52	33.67	37.89	46.69	22.04	40.53	34.14	33.99	648.6	956.43	1008.18	1061.9	40	100	49	97.96	151	100	52	96.15	49	95.92	117	97.44	29
230.147	230.137	230.157	557	713	115	649	737	115	755	802	735	594	618	674	590	489	616	490	517	523.32	742.19	118.44	618.71	723.98	117.15	770.33	821.24	779.96	569.21	582.45	639.21	589.85	523.38	636.24	536.38	491.06	409	76.04	522	73.18	89	84.27	493	74.24	556	72.12	90	85.56	550
3.0064	2.9964	3.0164	624	772	1194	766	938	1365	1165	1363	1279	3851	3331	3360	3454	809	909	686	937	586.27	803.6	1229.67	730.25	921.42	1390.52	1188.66	1395.7	1357.24	3690.31	3139.4	3186.54	3453.1	865.88	938.87	750.93	889.98	552	80.62	676	82.25	848	86.08	654	78.44	788	86.17	931	86.14	872
116.03	116.02	116.04	301	300	419	327	224	444	286	325	327	982	696	848	944	356	344	287	621	282.8	312.28	431.52	311.74	220.04	452.3	291.81	332.8	347	941.02	655.97	804.22	943.75	381.03	355.3	314.17	589.84	270	98.89	247	99.19	365	98.63	308	97.73	191	98.43	359	98.61	256
157.104	157.095	157.114	316	314	243	328	393	258	410	388	434	679	658	830	731	194	234	270	229	296.89	326.85	250.26	312.69	386.06	262.82	418.33	397.31	460.55	650.67	620.15	787.15	730.81	207.64	241.69	295.56	217.51	282	80.85	291	84.54	214	88.32	297	80.47	348	83.62	229	84.28	361
228.179	228.17	228.189	334	714	66	390	820	59	749	957	650	265	135	149	149	354	274	411	360	313.8	743.23	67.97	371.8	805.51	60.1	764.21	979.96	689.76	253.94	127.23	141.31	148.96	378.89	283	449.9	341.94	255	87.45	534	86.89	52	90.38	298	87.25	611	85.76	39	94.87	573
-156.101	-156.111	-156.091	218	179	149	271	151	137	99	111	84	393	211	341	399	187	189	155	253	204.82	186.33	153.45	258.35	148.33	139.56	101.01	113.66	89.14	376.6	198.86	323.4	398.9	200.15	195.21	169.67	240.31	190	91.58	159	88.68	118	79.66	241	87.55	137	91.97	104	80.77	86
203.08	203.07	203.09	282	225	302	280	206	294	218	198	171	161	201	198	200	239	227	210	278	264.95	234.21	311.02	266.93	202.36	299.5	222.43	202.75	181.46	154.28	189.44	187.78	199.95	255.8	234.46	229.88	264.05	198	54.04	195	49.23	250	52	231	57.58	179	47.49	246	53.25	180
42.0294	42.0199	42.0382	534	211	332	653	225	429	676	694	657	828	835	954	907	98	66	79	95	501.71	219.64	341.92	622.52	221.02	437.02	689.73	710.65	697.19	793.45	786.97	904.75	906.76	104.89	68.17	86.48	90.23	466	96.78	182	97.8	296	97.64	572	96.85	201	97.01	376	96.81	591
28.9968	28.9868	29.0068	3092	182	260	576	114	219	490	592	441	260	938	224	265	351	268	221	279	2905.03	189.45	267.77	549.11	111.99	223.1	499.95	606.2	467.98	249.15	884.05	212.44	264.93	375.68	276.81	241.92	265	2147	98.6	151	88.74	231	93.94	517	94	99	87.88	193	94.82	419
19.026	19.016	19.036	563	609	608	713	488	630	576	832	477	2912	1507	1834	1633	266	279	247	406	528.96	633.93	626.16	679.72	479.38	641.78	587.7	851.96	506.18	2790.49	1420.32	1739.32	1632.58	284.7	288.17	270.38	385.63	475	87.16	524	82.63	434	77.42	620	86.77	428	89.72	458	77.29	481
189.045	189.035	189.054	222	237	176	218	217	163	124	158	128	247	122	180	194	180	334	243	235	208.58	246.7	181.26	207.82	213.17	166.05	126.52	161.79	135.83	236.69	114.98	170.71	193.95	192.65	344.98	266	223.21	134	9.7	151	7.28	111	18.92	148	8.78	137	5.84	104	20.19	88
-184.121	-184.131	-184.111	248	170	214	240	168	214	106	109	96	128	128	129	139	78	95	82	110	233	176.96	220.39	228.8	165.03	218	108.15	111.62	101.87	122.66	120.64	122.34	138.96	83.48	98.12	89.76	104.48	210	80.48	161	83.23	181	78.45	220	84.55	153	81.05	183	78.14	98
44.0084	43.9991	44.0184	322	227	292	340	240	281	270	278	202	808	795	809	771	261	248	195	334	302.53	236.29	300.72	324.13	235.76	286.25	275.48	284.67	214.36	774.29	749.27	767.24	770.8	279.35	256.15	213.46	317.24	275	98.18	189	96.83	261	96.55	298	96.98	204	92.65	248	97.98	252
38.9488	38.9388	38.9588	256	122	165	323	197	159	178	139	314	938	840	1129	492	1568	257	252	395	240.52	126.99	169.93	307.92	193.52	161.97	181.62	142.33	333.21	898.86	791.68	1070.72	491.87	1678.24	265.44	275.85	375.18	229	99.13	109	100	144	99.31	292	99.32	177	99.44	140	99.29	136
27.0106	27.0006	27.0206	481	105	78	411	89	82	104	125	95	742	712	275	376	80	58	79	79	451.92	109.3	80.33	391.82	87.43	83.53	106.11	128	100.81	711.04	671.05	260.8	375.9	85.62	59.91	86.48	75.04	381	95.54	88	77.27	72	76.39	354	95.76	75	80	79	72.15	92
-16.0244	-16.0344	-16.0161	376	442	495	411	394	471	437	441	379	718	683	739	708	390	345	318	455	353.26	460.09	509.79	391.82	387.04	479.81	445.88	451.58	402.18	688.04	643.71	700.85	707.82	417.42	356.34	348.1	432.17	325	95.38	365	93.42	422	94.79	362	93.92	322	95.34	394	95.94	381
71.0374	71.0274	71.0474	193	187	198	210	180	177	126	138	115	228	252	252	263	112	126	82	174	181.33	194.66	203.91	200.2	176.82	180.31	128.56	141.31	122.03	218.49	237.5	238.99	262.93	119.87	130.14	89.76	165.27	152	84.87	138	91.3	169	90.53	171	87.13	142	90.85	147	90.48	105
0.093	0.0873	0.0977	329	253	544	308	270	552	289	313	321	289	209	312	287	432	471	404	535	309.11	263.36	560.25	293.62	265.23	562.32	294.87	320.51	340.64	276.94	196.98	295.89	286.93	462.37	486.48	442.24	508.16	316	78.48	247	78.14	510	82.35	301	80.07	260	81.15	509	79.76	277
-472.321	-472.331	-472.311	173	102	184	169	147	198	191	149	112	156	156	137	133	149	182	172	190	162.54	106.18	189.5	161.11	144.4	201.7	194.88	152.57	118.85	149.49	147.03	129.93	132.97	159.48	187.98	188.28	180.47	140	98.57	83	95.18	150	96	137	95.62	113	97.35	151	95.36	149
3.995	3.985	4.005	171	206	338	231	369	319	156	171	144	560	691	486	467	212	202	376	402	160.66	214.43	348.1	220.22	362.48	324.97	159.17	175.1	152.81	536.63	651.25	460.91	466.88	226.9	208.64	411.59	381.83	147	90.48	165	89.7	267	92.51	200	89.5	291	93.13	258	89.92	134
-97.053	-97.063	-97.043	156	129	193	184	112	229	57	75	75	103	104	116	111	84	97	99	119	146.57	134.28	198.77	175.41	110.02	233.28	58.16	76.8	79.59	98.7	98.02	110.01	110.97	89.91	100.19	108.37	113.03	125	18.4	114	17.54	163	17.79	162	16.05	104	14.42	191	18.85	49
45.0416	45.0316	45.0516	149	107	199	170	82	221	49	57	54	125	128	129	114	92	112	123	137	139.99	111.38	204.94	162.06	80.55	225.13	50	58.37	57.3	119.78	120.64	122.34	113.97	98.47	115.68	134.64	130.13	131	83.97	96	84.38	181	79.01	160	80	76	81.58	201	79.1	45
-186.157	-186.167	-186.147	191	190	162	222	150	166	200	196	136	259	164	211	186	168	149	141	246	179.45	197.78	166.84	211.64	147.35	169.1	204.06	200.7	144.32	248.19	154.57	200.11	185.95	179.81	153.9	154.35	233.66	176	80.11	174	81.03	151	78.81	204	83.82	140	77.14	152	83.55	176
61.0732	61.0632	61.0832	110	98	190	134	86	196	60	75	65	117	146	122	125	102	122	127	144	103.35	102.01	195.68	127.75	84.48	199.67	61.22	76.8	68.98	112.12	137.6	115.7	124.97	109.17	126.01	139.02	136.77	83	67.47	83	75.9	154	77.27	108	76.85	68	75	158	73.42	49
26.9812	26.9712	26.9912	374	308	254	239	332	259	312	254	260	638	366	564	566	220	264	189	329	351.39	320.61	261.59	227.84	326.13	263.84	318.34	260.09	275.9	611.38	344.95	534.88	565.85	235.47	272.67	206.89	312.49	310	97.74	262	97.33	221	96.38	194	95.36	273	97.07	221	96.83	268
99.0318	99.0218	99.0418	242	214	162	337	238	123	188	215	162	237	184	206	266	184	180	166	180	227.37	222.76	166.84	321.27	233.79	125.3	191.82	220.16	171.91	227.11	173.42	195.37	265.93	196.94	185.91	181.71	170.97	194	98.45	167	97.01	131	96.95	283	98.59	185	97.84	101	98.02	148
32.9918	32.9818	33.0018	193	251	464	277	309	435	164	143	175	695	658	545	452	337	212	209	367	181.33	261.28	477.86	264.07	303.54	443.13	167.33	146.43	185.71	666	620.15	516.86	451.88	360.69	218.97	228.78	348.59	154	88.31	191	83.77	376	91.76	235	88.94	232	87.5	350	90.86	135
-14.0156	-14.0256	-14.0056	188	182	217	230	160	235	166	149	149	316	289	332	342	176	189	159	223	176.63	189.45	223.48	219.26	157.17	239.39	169.37	152.57	158.11	302.81	272.38	314.86	341.91	188.37	195.21	174.05	211.81	144	64.58	142	71.83	171	76.61	176	68.18	135	64.44	177	77.97	130
-488.353	-488.363	-488.343	118	39	163	91	72	162	163	116	47	119	122	148	122	126	159	154	145	110.86	40.6	167.87	86.75	70.73	165.03	166.31	118.78	49.88	114.03	114.98	140.36	121.97	134.86	164.22	168.58	137.72	116	95.69	35	91.43	155	96.77	87	95.4	69	95.65	151	95.36	146
0.0568	0.0515	0.0601	330	268	537	337	272	529	333	340	368	342	234	325	373	465	475	430	483	310.05	278.97	553.04	321.27	267.19	538.89	339.76	348.16	390.51	327.73	220.54	308.22	372.9	497.69	490.61	470.7	458.76	325	75.69	266	74.81	526	76.43	333	70.27	266	75.19	526	79.09	329
244.174	244.164	244.184	224	211	48	242	223	51	190	276	191	246	176	163	164	156	229	182	214	210.46	219.64	49.43	230.7	219.06	51.95	193.86	282.62	202.68	235.74	165.88	154.59	163.96	166.97	236.52	199.23	203.26	169	91.72	158	89.87	41	92.68	178	90.45	171	87.72	42	92.86	151
113.084	113.074	113.094	120	48	67	123	46	54	35	31	26	160	67	134	127	226	304	191	332	112.74	49.97	69	117.26	45.19	55.01	35.71	31.74	27.59	153.32	63.15	127.08	126.97	241.89	313.99	209.08	315.34	108	86.11	43	76.74	61	80.33	110	90	44	81.82	47	89.36	30
245.159	245.149	245.167	240	297	79	243	284	83	191	211	193	136	90	130	117	150	306	199	222	225.49	309.16	81.36	231.66	278.98	84.55	194.88	216.06	204.81	130.33	84.82	123.29	116.97	160.55	316.05	217.84	210.86	172	89.53	197	84.26	64	92.19	175	90.86	207	89.37	70	95.71	143
228.161	228.151	228.17	428	626	87	507	743	75	724	683	787	43	43	41	52	417	515	496	373	402.12	651.63	89.6	483.33	729.87	76.4	738.7	699.39	835.14	41.21	40.53	38.88	51.99	446.32	531.92	542.95	354.28	399	83.21	577	84.75	80	85	478	82.85	698	81.23	66	92.42	665
-432.29	-432.3	-432.28	106	50	138	106	70	149	114	104	54	83	92	96	74	110	136	123	133	99.59	52.05	142.12	101.05	68.76	151.79	116.32	106.5	57.3	79.54	86.71	91.04	73.98	117.73	140.47	134.64	126.33	95	92.63	44	95.45	125	98.4	98	96.94	65	98.46	131	97.71	104
460.331	460.321	460.341	254	327	2	333	489	3	592	604	486	1276	1588	1533	1192	141	252	219	181	238.64	340.39	2.06	317.46	480.36	3.06	604.02	618.49	515.73	1222.76	1496.66	1453.86	1191.69	150.91	260.28	239.73	171.92	178	60.67	222	57.21	2	50	235	56.6	326	55.83	3	66.67	386
215.148	215.138	215.158	211	256	23	236	308	29	291	276	298	161	210	201	157	192	228	213	254	198.24	266.48	23.69	224.98	302.56	29.54	296.91	282.62	316.23	154.28	197.92	190.62	156.96	205.5	235.49	233.16	241.26	129	50.39	148	54.73	20	70	151	47.02	188	48.4	24	70.83	150
47.9842	47.9742	47.9942	66	159	451	91	169	315	106	75	115	66	63	72	77	272	164	149	500	62.01	165.51	464.47	86.75	166.01	320.89	108.15	76.8	122.03	63.25	59.38	68.28	76.98	291.12	169.39	163.1	474.91	50	52	133	80.45	334	91.02	76	64.47	141	80.14	246	85.77	88
75.0888	75.0788	75.0988	121	83	143	108	76	140	43	40	47	78	89	98	81	78	70	101	93	113.68	86.4	147.27	102.96	74.66	142.62	43.87	40.96	49.88	74.75	83.88	92.94	80.98	83.48	72.3	110.56	88.33	105	72.38	73	76.71	127	71.65	91	69.23	67	79.1	122	72.13	41
-157.142	-157.152	-157.133	193	152	248	213	153	241	153	154	124	85	38	77	77	41	25	14	25	181.33	158.22	255.41	203.06	150.3	245.51	156.11	157.69	131.59	81.45	35.81	73.02	76.98	43.88	25.82	15.33	23.75	185	96.76	141	98.58	229	97.38	204	96.57	146	95.89	228	96.05	143
-210.136	-210.146	-210.126	132	107	143	138	107	136	78	87	65	74	99	82	84	67	53	72	75	124.02	111.38	147.27	131.56	105.11	138.54	79.58	89.09	68.98	70.91	93.31	77.77	83.98	71.71	54.74	78.82	71.24	114	71.93	99	78.79	127	76.38	121	65.29	96	77.08	123	73.17	72
-61.2246	-61.2346	-61.2146	75	29	81	129	54	72	118	56	59	265	159	258	276	84	101	71	78	70.46	30.19	83.42	122.98	53.05	73.35	120.4	57.34	62.61	253.94	149.85	244.68	275.93	89.91	104.32	77.72	74.09	68	98.53	27	96.3	64	100	101	99.01	40	97.5	59	100	94
-28.0188	-28.0252	-28.0088	96	101	129	110	89	104	107	93	80	104	105	136	138	126	133	122	171	90.2	105.13	132.85	104.87	87.43	105.94	109.17	95.23	84.89	99.66	98.96	128.98	137.96	134.86	137.37	133.55	162.42	90	92.22	96	94.79	115	97.39	101	96.04	85	96.47	97	92.78	106
309.129	309.119	309.139	151	161	48	177	123	36	142	161	154	63	96	77	100	186	227	198	221	141.87	167.59	49.43	168.74	120.83	36.67	144.88	164.86	163.42	60.37	90.48	73.02	99.97	199.08	234.46	216.74	209.91	97	46.39	92	52.17	36	66.67	123	45.53	77	54.55	33	63.64	109
-0.9386	-0.9486	-0.9286	1329	944	1742	1141	1051	1729	1263	1121	1254	259	100	162	275	1406	1487	1273	1318	1248.64	982.65	1794.04	1087.74	1032.43	1761.33	1288.65	1147.9	1330.71	248.19	94.25	153.64	274.93	1504.85	1535.86	1393.5	1251.87	1290	83.41	921	83.82	1595	88.21	1117	82.81	1030	86.6	1616	88.18	1189
-99.068	-99.078	-99.058	87	39	137	129	33	161	43	26	25	172	86	92	112	107	105	82	134	81.74	40.6	141.09	122.98	32.42	164.01	43.87	26.62	26.53	164.82	81.05	87.25	111.97	114.52	108.45	89.76	127.28	80	75	35	68.57	123	86.99	121	89.26	29	62.07	146	86.99	41
58.0234	58.0143	58.0334	179	64	163	231	69	208	189	192	199	687	516	450	441	45	42	34	61	168.18	66.62	167.87	220.22	67.78	211.89	192.84	196.61	211.17	658.33	486.32	426.77	440.89	48.16	43.38	37.22	57.94	164	96.95	61	88.52	144	95.14	216	95.83	61	91.8	170	95.88	166
119.037	119.027	119.047	108	100	162	115	96	141	89	117	83	14	13	10	10	156	149	143	142	101.47	104.09	166.84	109.63	94.3	143.64	90.81	119.81	88.08	13.42	12.25	9.48	10	166.97	153.9	156.54	134.87	99	98.99	90	97.78	152	99.34	108	98.15	88	97.73	132	98.48	85
-132.147	-132.157	-132.137	103	123	153	111	88	142	93	107	84	153	80	107	137	104	109	71	160	96.77	128.04	157.57	105.82	86.44	144.66	94.89	109.57	89.14	146.62	75.4	101.48	136.96	111.31	112.58	77.72	151.97	99	98.99	117	98.29	139	98.56	104	98.08	81	100	131	99.24	85
229.181	229.172	229.191	405	620	62	430	755	61	665	904	698	495	401	374	285	350	459	423	368	380.51	645.38	63.85	409.93	741.66	62.14	678.51	925.69	740.7	474.35	377.93	354.69	284.93	374.61	474.08	463.04	349.54	337	77.15	510	75.69	57	77.19	384	73.96	574	73.69	50	90	540
44.9848	44.9748	44.9948	184	909	26	181	90	30	75	111	105	142	141	151	285	27	33	32	30	172.87	946.21	26.78	172.55	88.41	30.56	76.52	113.66	111.42	136.07	132.89	143.2	284.93	28.9	34.08	35.03	28.49	152	96.71	786	98.73	22	77.27	155	94.19	81	91.36	24	70.83	60
0.0462	0.0362	0.0515	746	561	1028	650	612	1001	693	740	776	624	443	582	598	849	960	761	974	700.89	583.97	1058.71	619.66	601.19	1019.72	707.07	757.75	823.47	597.96	417.52	551.95	597.84	908.69	991.55	833.03	925.13	725	74.62	544	72.79	981	78.29	630	73.97	586	73.04	959	75.5	647
21.9516	21.9416	21.9616	107	44	47	117	53	39	29	34	127	99	73	119	70	737	66	84	45	100.53	45.8	48.4	111.54	52.06	39.73	29.59	34.82	134.77	94.87	68.8	112.86	69.98	788.81	68.17	91.95	42.74	94	93.62	40	92.5	46	89.13	110	97.27	50	90	39	97.44	29
-9.037	-9.047	-9.027	134	195	101	112	150	94	132	142	119	55	50	187	189	104	104	91	127	125.9	202.98	104.02	106.77	147.35	95.76	134.68	145.41	126.28	52.71	47.12	177.35	188.95	111.31	107.42	99.61	120.63	118	94.92	173	97.69	90	90	95	91.58	132	93.94	83	95.18	115
45.078	45.068	45.088	92	92	134	118	69	148	48	41	37	73	95	89	82	49	59	73	84	86.44	95.77	138	112.49	67.78	150.77	48.97	41.98	39.26	69.95	89.54	84.41	81.98	52.44	60.94	79.91	79.79	80	71.25	86	73.26	123	69.11	102	75.49	65	76.92	134	73.13	44
159.933	159.923	159.943	35	118	177	59	69	170	18	159	40	32	28	13	55	127	155	205	298	32.88	122.83	182.29	56.25	67.78	173.18	18.37	162.81	42.45	30.66	26.39	12.33	54.99	135.93	160.09	224.4	283.05	30	30	50	54	147	36.73	56	35.71	20	65	140	42.14	16
-116.059	-116.069	-116.049	140	65	137	183	74	156	48	51	50	85	79	58	56	137	120	127	192	131.53	67.66	141.09	174.46	72.69	158.92	48.97	52.22	53.06	81.45	74.46	55.01	55.99	146.63	123.94	139.02	182.37	118	71.19	53	66.04	111	74.77	153	79.74	59	71.19	136	76.47	39
33.0416	33.0316	33.0516	122	85	134	134	81	171	71	96	82	143	126	112	101	82	71	71	103	114.62	88.48	138	127.75	79.57	174.2	72.44	98.3	87.02	137.03	118.75	106.22	100.97	87.76	73.33	77.72	97.83	97	75.26	72	86.11	109	80.73	114	86.84	63	76.19	135	69.63	54
-87.0316	-87.0416	-87.0216	85	61	106	90	53	117	44	39	42	103	71	92	100	59	67	63	89	79.86	63.5	109.17	85.8	52.06	119.19	44.89	39.94	44.57	98.7	66.92	87.25	99.97	63.15	69.2	68.96	84.53	67	65.67	47	57.45	85	70.59	77	75.32	44	54.55	89	70.79	37
84.0214	84.0114	84.0314	110	235	126	120	267	135	90	98	79	89	136	58	73	145	101	166	71	103.35	244.62	129.76	114.4	262.28	137.52	91.83	100.35	83.83	85.29	128.18	55.01	72.98	155.19	104.32	181.71	67.44	93	94.62	207	98.55	102	88.24	88	98.86	225	97.33	113	93.81	71
-27.0146	-27.0246	-27.0046	134	117	159	131	118	157	127	117	104	203	219	248	246	136	107	101	126	125.9	121.79	163.75	124.89	115.91	159.94	129.58	119.81	110.36	194.53	206.4	235.2	245.94	145.56	110.52	110.56	119.68	118	86.44	110	80	141	86.52	118	82.2	108	82.41	146	88.36	118
385.265	385.255	385.275	104	146	29	104	159	29	186	160	146	78	75	83	87	22	36	62	45	97.71	151.98	29.87	99.15	156.19	29.54	189.78	163.84	154.93	74.75	70.69	78.72	86.98	23.55	37.18	67.87	42.74	88	60.23	109	50.46	25	24	91	54.95	119	51.26	27	33.33	147
73.0618	73.0518	73.0718	80	68	35	71	61	28	45	57	52	101	88	100	69	109	164	138	146	75.16	70.78	36.05	67.69	59.92	28.52	45.91	58.37	55.18	96.79	82.94	94.84	68.98	116.66	169.39	151.06	138.67	72	51.39	64	39.06	30	23.33	66	53.03	57	40.35	22	40.91	43
54.9186	54.9086	54.9286	149	331	84	204	344	85	395	146	245	854	558	1051	699	93	114	93	61	139.99	344.55	86.51	194.48	337.92	86.59	403.02	149.5	259.99	818.37	525.9	996.74	698.82	99.54	117.75	101.8	57.94	134	99.25	288	99.31	68	98.53	182	100	301	98.34	70	97.14	287
42.0104	42.0004	42.0199	155	100	84	156	102	94	122	140	101	117	141	128	127	114	124	122	138	145.63	104.09	86.51	148.72	100.2	95.76	124.48	143.36	107.18	112.12	132.89	121.39	126.97	122.01	128.07	133.55	131.08	138	85.51	83	85.54	76	88.16	134	83.58	89	88.76	83	86.75	104
162.052	162.042	162.062	100	97	97	87	85	98	76	67	68	57	64	63	66	80	72	72	89	93.95	100.97	99.9	82.94	83.5	99.83	77.54	68.61	72.16	54.62	60.32	59.75	65.98	85.62	74.37	78.82	84.53	69	24.64	80	17.5	82	26.83	74	24.32	69	30.43	84	23.81	62
220.088	220.078	220.098	94	51	4	123	39	7	183	154	166	41	101	59	73	50	190	94	94	88.32	53.09	4.12	117.26	38.31	7.13	186.72	157.69	176.15	39.29	95.19	55.95	72.98	53.52	196.24	102.9	89.28	85	98.82	49	85.71	3	100	105	97.14	36	97.22	7	57.14	164
-170.105	-170.115	-170.095	109	73	129	121	75	140	35	39	39	61	55	53	52	33	37	48	56	102.41	75.99	132.85	115.35	73.67	142.62	35.71	39.94	41.39	58.45	51.84	50.26	51.99	35.32	38.22	52.54	53.19	91	81.32	68	86.76	104	82.69	105	85.71	70	88.57	115	82.61	30
-168.09	-168.1	-168.08	112	92	90	98	63	102	48	45	48	61	82	63	55	35	29	36	47	105.23	95.77	92.69	93.43	61.89	103.91	48.97	46.08	50.94	58.45	77.28	59.75	54.99	37.46	29.95	39.41	44.64	84	60.71	75	70.67	77	68.83	80	61.25	50	74	91	72.53	38
9.984	9.974	9.994	91	161	97	109	133	95	73	90	86	97	91	97	121	115	79	85	147	85.5	167.59	99.9	103.91	130.65	96.78	74.48	92.16	91.26	92.95	85.77	91.99	120.97	123.08	81.6	93.05	139.62	74	91.89	137	94.16	84	95.24	93	88.17	113	91.15	85	91.76	67
-114.043	-114.053	-114.033	88	78	106	101	61	102	43	40	36	113	88	84	103	89	98	87	114	82.68	81.19	109.17	96.29	59.92	103.91	43.87	40.96	38.2	108.28	82.94	79.66	102.97	95.26	101.22	95.23	108.28	81	64.2	77	74.03	104	75.96	99	68.69	58	70.69	101	76.24	40
-128.095	-128.105	-128.085	73	59	28	81	64	22	51	67	65	93	83	105	76	90	144	141	143	68.59	61.42	28.84	77.22	62.87	22.41	52.04	68.61	68.98	89.12	78.23	99.58	75.98	96.33	148.73	154.35	135.82	66	54.55	55	58.18	25	20	75	56	62	72.58	19	36.84	49
215.172	215.162	215.182	159	237	31	213	315	34	355	327	325	642	824	744	708	118	138	143	159	149.39	246.7	31.93	203.06	309.43	34.64	362.21	334.85	344.88	615.21	776.6	705.59	707.82	126.3	142.53	156.54	151.02	114	59.65	169	65.68	24	87.5	163	63.19	220	65.45	24	95.83	249
-128.058	-128.068	-128.048	85	62	96	102	57	94	32	45	43	81	54	54	60	54	68	66	70	79.86	64.54	98.87	97.24	55.99	95.76	32.65	46.08	45.63	77.62	50.89	51.21	59.98	57.8	70.23	72.25	66.49	71	67.61	50	58	83	71.08	91	71.43	51	60.78	82	79.27	29
12	11.99	12.01	419	98	54	279	75	64	80	84	66	224	61	46	46	51	47	39	63	393.66	102.01	55.61	265.98	73.67	65.2	81.62	86.02	70.04	214.65	57.49	43.63	45.99	54.59	48.54	42.69	59.84	354	97.18	90	91.11	49	79.59	259	94.21	67	95.52	53	88.68	70
59.0576	59.0476	59.0676	97	59	149	100	51	149	31	39	27	65	60	65	60	50	59	51	74	91.13	61.42	153.45	95.33	50.1	151.79	31.63	39.94	28.65	62.29	56.55	61.64	59.98	53.52	60.94	55.83	70.29	89	89.89	59	89.83	123	87.8	88	90.91	48	87.5	120	85	29
13.98	13.97	13.99	279	157	280	242	163	309	133	126	152	104	79	141	141	121	120	85	129	262.13	163.43	288.36	230.7	160.12	314.78	135.7	129.02	161.3	99.66	74.46	133.72	140.96	129.51	123.94	93.05	122.53	198	88.89	105	91.43	241	90.87	167	92.22	107	91.59	259	95.75	86
-462.3	-462.31	-462.29	75	38	110	72	53	96	77	66	30	50	64	70	53	65	89	89	88	70.46	39.56	113.29	68.64	52.06	97.8	78.56	67.58	31.84	47.91	60.32	66.39	52.99	69.57	91.92	97.42	83.58	56	92.86	31	100	80	93.75	59	94.92	46	97.83	77	98.7	68
-23.9908	-24.0008	-23.9808	58	48	108	65	46	107	35	28	33	62	63	64	60	53	58	64	77	54.49	49.97	111.23	61.97	45.19	109	35.71	28.67	35.02	59.41	59.38	60.7	59.98	56.73	59.91	70.06	73.14	49	79.59	44	84.09	89	67.42	56	76.79	44	86.36	87	68.97	32
1.0772	1.0733	1.0826	135	84	202	109	111	197	128	148	141	177	130	186	191	177	180	182	266	126.84	87.44	208.03	103.91	109.04	200.68	130.6	151.55	149.63	169.61	122.52	176.4	190.95	189.44	185.91	199.23	252.65	135	74.81	84	76.19	196	85.71	109	66.06	110	83.64	189	85.71	123
-158.125	-158.135	-158.115	106	104	71	116	101	73	42	43	36	133	177	145	182	55	38	26	74	99.59	108.26	73.12	110.59	99.22	74.37	42.85	44.03	38.2	127.45	166.82	137.51	181.95	58.87	39.25	28.46	70.29	94	98.94	79	96.2	54	96.3	102	97.06	70	95.71	61	95.08	35
-446.305	-446.315	-446.295	95	39	124	86	47	127	106	72	31	72	63	63	82	95	108	109	113	89.26	40.6	127.7	81.99	46.17	129.37	108.15	73.73	32.9	69	59.38	59.75	81.98	101.68	111.55	119.32	107.33	87	94.25	38	92.11	113	94.69	78	96.15	43	83.72	112	91.07	93
30.0106	30.0006	30.0206	301	109	133	133	102	133	110	120	116	121	162	101	120	99	88	88	112	282.8	113.46	136.97	126.79	100.2	135.49	112.23	122.88	123.1	115.95	152.68	95.79	119.97	105.96	90.89	96.33	106.38	242	86.36	87	66.67	107	62.62	113	68.14	87	65.52	111	67.57	96
-101.048	-101.058	-101.038	65	34	119	105	26	112	34	18	41	103	57	49	50	73	55	66	75	61.07	35.39	122.55	100.1	25.54	114.09	34.69	18.43	43.51	98.7	53.72	46.47	49.99	78.13	56.81	72.25	71.24	58	82.76	33	66.67	114	87.72	101	84.16	25	64	105	90.48	33
-95.15	-95.16	-95.14	46	69	99	50	67	97	34	34	37	56	46	31	70	136	143	124	113	43.22	71.82	101.96	47.67	65.82	98.81	34.69	34.82	39.26	53.66	43.35	29.4	69.98	145.56	147.7	135.74	107.33	44	97.73	65	98.46	90	98.89	46	100	62	96.77	88	100	33
231.149	231.139	231.159	200	257	41	230	358	34	299	360	318	597	582	649	563	207	221	214	191	187.91	267.52	42.22	219.26	351.67	34.64	305.07	368.64	337.45	572.09	548.52	615.5	562.85	221.55	228.26	234.26	181.42	151	70.2	196	70.41	36	94.44	184	69.57	264	75.76	29	79.31	211
442.33	442.32	442.34	234	287	6	267	330	7	373	305	321	46	63	79	57	114	228	229	199	219.85	298.75	6.18	254.54	324.17	7.13	380.58	312.32	340.64	44.08	59.38	74.92	56.99	122.01	235.49	250.68	189.01	164	70.12	188	67.55	3	100	193	60.1	219	63.47	6	100	255
-129.043	-129.053	-129.033	76	54	75	87	52	73	39	43	40	78	55	57	53	60	68	73	67	71.4	56.21	77.24	82.94	51.08	74.37	39.79	44.03	42.45	74.75	51.84	54.06	52.99	64.22	70.23	79.91	63.64	68	54.41	52	57.69	70	61.43	78	61.54	50	48	64	59.38	36
18.067	18.057	18.077	86	74	101	109	73	127	59	79	42	116	98	88	87	38	40	37	67	80.8	77.03	104.02	103.91	71.71	129.37	60.2	80.9	44.57	111.16	92.36	83.46	86.98	40.67	41.31	40.5	63.64	77	85.71	70	82.86	92	86.96	95	85.26	64	89.06	112	82.14	41
1.0694	1.0594	1.0733	186	134	287	220	144	290	205	200	195	317	234	331	290	226	282	246	371	174.75	139.49	295.57	209.73	141.46	295.42	209.16	204.8	206.93	303.77	220.54	313.91	289.92	241.89	291.27	269.29	352.38	177	68.93	131	64.12	276	75.36	209	67.94	135	74.07	281	72.95	194
4.0514	4.0414	4.0614	74	59	133	97	49	133	42	50	49	69	61	62	52	49	56	53	58	69.53	61.42	136.97	92.47	48.13	135.49	42.85	51.2	52	66.12	57.49	58.8	51.99	52.44	57.84	58.02	55.09	63	77.78	55	72.73	98	68.37	85	72.94	44	77.27	101	67.33	41
-115.027	-115.037	-115.017	92	86	45	103	87	51	63	58	54	73	76	49	61	62	60	59	68	86.44	89.52	46.34	98.19	85.46	51.95	64.28	59.39	57.3	69.95	71.63	46.47	60.98	66.36	61.97	64.58	64.59	78	79.49	72	81.94	44	70.45	88	77.27	75	80	45	73.33	51
43.9898	43.9798	43.9991	163	101	69	88	76	86	61	87	75	94	91	101	80	84	77	65	116	153.14	105.13	71.06	83.89	74.66	87.61	62.24	89.09	79.59	90.08	85.77	95.79	79.98	89.91	79.53	71.15	110.18	131	90.08	81	91.36	64	92.19	75	88	65	92.31	72	91.67	53
31.0626	31.0526	31.0726	93	46	113	86	45	115	17	25	28	52	67	61	63	42	43	49	51	87.38	47.88	116.38	81.99	44.2	117.15	17.35	25.6	29.71	49.83	63.15	57.85	62.98	44.95	44.41	53.64	48.44	79	89.87	44	88.64	97	87.63	76	85.53	42	97.62	107	85.05	16
188.062	188.052	188.072	57	100	42	73	89	34	70	108	70	82	42	42	24	77	42	57	70	53.55	104.09	43.25	69.59	87.43	34.64	71.42	110.59	74.28	78.58	39.58	39.83	23.99	82.41	43.38	62.4	66.49	53	9.43	84	7.14	35	14.29	64	10.94	79	7.59	31	22.58	60
0.948	0.938	0.958	376	293	626	356	339	619	354	382	429	551	388	574	524	443	434	338	696	353.26	304.99	644.7	339.38	333.01	630.57	361.19	391.16	455.24	528.01	365.68	544.37	523.86	474.14	448.26	369.99	661.08	368	75.82	289	73.7	612	80.23	351	71.51	328	71.34	599	77.46	334
87.0888	87.0788	87.0988	57	41	96	67	40	90	13	13	8	29	47	47	34	33	30	38	56	53.55	42.68	98.87	63.87	39.29	91.68	13.26	13.31	8.49	27.79	44.3	44.57	33.99	35.32	30.99	41.6	53.19	51	94.12	39	94.87	91	92.31	63	100	39	100	79	93.67	12
-202.181	-202.191	-202.171	51	78	162	91	84	158	144	113	132	227	174	247	254	115	103	83	175	47.92	81.19	166.84	86.75	82.52	160.95	146.92	115.71	140.07	217.53	163.99	234.25	253.93	123.08	106.38	90.86	166.22	46	97.83	72	100	133	96.24	79	98.73	80	100	131	98.47	125
-474.336	-474.346	-474.326	58	31	101	59	46	83	83	70	31	44	45	58	60	64	82	80	76	54.49	32.27	104.02	56.25	45.19	84.55	84.69	71.68	32.9	42.16	42.41	55.01	59.98	68.5	84.69	87.57	72.19	52	98.08	27	100	78	97.44	52	94.23	41	95.12	65	96.92	71
17.998	17.988	18.0043	174	212	430	189	229	514	198	187	180	679	464	663	636	129	179	100	125	163.48	220.68	442.85	180.18	224.95	523.61	202.02	191.49	191.01	650.67	437.31	628.77	635.83	138.07	184.88	109.47	118.73	148	92.57	172	86.05	309	94.17	167	93.41	181	95.58	373	96.25	158
114.043	114.033	114.053	75	103	88	99	98	94	69	91	67	117	50	64	78	84	80	74	121	70.46	107.22	90.63	94.38	96.27	95.76	70.4	93.18	71.1	112.12	47.12	60.7	77.98	89.91	82.63	81	114.93	65	70.77	91	81.32	79	78.48	92	73.91	88	81.82	85	76.47	63
243.122	243.112	243.132	79	62	57	77	52	50	41	60	58	72	64	75	98	72	75	86	131	74.22	64.54	58.7	73.41	51.08	50.93	41.83	61.44	61.55	69	60.32	71.13	97.97	77.06	77.46	94.14	124.43	72	95.83	54	85.19	49	91.84	63	90.48	46	93.48	45	100	39
211.153	211.143	211.163	82	292	5	111	153	6	202	127	175	54	71	52	46	24	67	46	34	77.04	303.95	5.15	105.82	150.3	6.11	206.1	130.05	185.71	51.75	66.92	49.32	45.99	25.69	69.2	50.35	32.29	55	94.55	226	96.02	4	100	81	92.59	117	97.44	6	100	141
-471.29	-471.295	-471.28	68	33	55	68	33	53	48	56	41	45	70	50	72	64	99	63	75	63.89	34.35	56.64	64.83	32.42	53.99	48.97	57.34	43.51	43.12	65.97	47.42	71.98	68.5	102.25	68.96	71.24	53	92.45	25	100	46	86.96	59	94.92	23	95.65	42	90.48	33
-57.0216	-57.0316	-57.0116	109	44	59	111	42	65	42	41	37	47	39	40	49	56	51	47	73	102.41	45.8	60.76	105.82	41.26	66.22	42.85	41.98	39.26	45.04	36.76	37.94	48.99	59.94	52.68	51.45	69.34	91	75.82	37	35.14	50	54	98	71.43	40	37.5	55	56.36	33
443.334	443.324	443.344	155	237	3	202	276	7	329	274	282	159	271	248	239	84	159	159	93	145.63	246.7	3.09	192.57	271.12	7.13	335.68	280.57	299.25	152.37	255.41	235.2	238.94	89.91	164.22	174.05	88.33	111	56.76	145	55.86	3	100	132	56.82	169	58.58	4	100	197
-246.19	-246.2	-246.18	83	54	80	100	50	82	66	52	54	53	48	37	50	78	73	65	88	77.98	56.21	82.39	95.33	49.12	83.53	67.34	53.25	57.3	50.79	45.24	35.09	49.99	83.48	75.4	71.15	83.58	77	97.4	49	95.92	76	92.11	93	94.62	50	92	75	92	61
117.042	117.037	117.052	70	112	51	104	71	46	65	110	54	190	127	101	88	21	21	37	25	65.77	116.59	52.52	99.15	69.75	46.86	66.32	112.64	57.3	182.07	119.69	95.79	87.98	22.48	21.69	40.5	23.75	65	96.92	108	96.3	50	94	93	100	70	97.14	46	97.83	63
-0.0364	-0.0452	-0.0264	999	757	1368	890	878	1424	1056	1060	1299	705	503	657	712	1095	1147	997	1369	938.59	787.99	1408.87	848.46	862.48	1450.63	1077.45	1085.43	1378.46	675.58	474.07	623.08	711.81	1171.98	1184.69	1091.37	1300.31	929	69.86	725	64.97	1251	70.18	863	70.68	839	70.68	1311	72.39	940
-444.29	-444.3	-444.28	43	46	68	67	43	77	47	51	35	66	37	63	69	90	61	54	73	40.4	47.88	70.03	63.87	42.24	78.44	47.95	52.22	37.14	63.25	34.87	59.75	68.98	96.33	63	59.11	69.34	37	78.38	38	92.11	64	90.63	55	89.09	37	89.19	66	95.45	38
232.17	232.16	232.18	158	190	30	158	250	37	279	320	248	1321	1378	1341	1221	128	193	160	129	148.45	197.78	30.9	150.62	245.58	37.69	284.67	327.68	263.17	1265.88	1298.74	1271.77	1220.68	137	199.34	175.14	122.53	116	61.21	140	62.14	22	86.36	130	58.46	192	64.06	21	85.71	192
82.0942	82.0864	82.1042	35	22	68	65	19	68	24	12	21	96	44	51	50	53	61	63	68	32.88	22.9	70.03	61.97	18.66	69.27	24.49	12.29	22.28	91.99	41.47	48.37	49.99	56.73	63	68.96	64.59	30	83.33	22	68.18	64	82.81	57	82.46	17	70.59	64	85.94	21
-130.13	-130.14	-130.12	151	73	60	210	89	55	64	55	41	156	116	175	195	44	68	48	47	141.87	75.99	61.79	200.2	87.43	56.03	65.3	56.32	43.51	149.49	109.33	165.97	194.95	47.09	70.23	52.54	44.64	129	99.22	59	96.61	54	85.19	172	98.26	71	97.18	49	95.92	57
1.0416	1.0316	1.0516	393	413	663	422	418	685	528	606	600	597	411	594	517	429	493	408	739	369.24	429.91	682.81	402.3	410.61	697.81	538.72	620.54	636.7	572.09	387.36	563.34	516.87	459.16	509.2	446.62	701.92	380	75.53	378	73.81	640	77.5	404	75.5	362	75.97	649	80.59	475
-4.9484	-4.9584	-4.9429	90	67	137	99	85	147	63	56	59	38	49	45	42	71	93	89	80	84.56	69.74	141.09	94.38	83.5	149.75	64.28	57.34	62.61	36.41	46.18	42.68	41.99	75.99	96.06	97.42	75.99	79	82.28	63	80.95	126	78.57	95	71.58	83	77.11	124	79.03	60
61.92	61.91	61.93	0	2	255	11	1	315	21	0	75	3	2	22	2	382	102	149	266	0	2.08	262.62	10.49	0.98	320.89	21.43	0	79.59	2.87	1.88	20.86	2	408.86	105.35	163.1	252.65	0	0	2	50	65	100	11	81.82	1	100	66	100	14
66.0104	66.0004	66.0204	113	65	6	161	37	11	83	79	75	62	89	55	70	61	81	82	70	106.17	67.66	6.18	153.48	36.35	11.21	84.69	80.9	79.59	59.41	83.88	52.16	69.98	65.29	83.66	89.76	66.49	101	93.07	62	83.87	5	80	151	90.73	34	82.35	11	72.73	77
204.082	204.072	204.092	125	102	138	129	91	159	93	103	96	138	156	176	177	108	88	65	120	117.44	106.18	142.12	122.98	89.39	161.97	94.89	105.47	101.87	132.24	147.03	166.91	176.95	115.59	90.89	71.15	113.98	98	54.08	91	48.35	123	61.79	111	61.26	84	53.57	145	55.86	85
11.0574	11.0474	11.0674	50	49	75	69	50	74	25	24	18	42	38	40	41	26	37	43	49	46.98	51.01	77.24	65.78	49.12	75.38	25.51	24.58	19.1	40.25	35.81	37.94	40.99	27.83	38.22	47.07	46.54	42	83.33	45	84.44	68	77.94	60	81.67	44	79.55	63	84.13	23
-476.316	-476.326	-476.306	53	25	77	47	39	74	58	47	27	37	54	65	51	62	57	61	62	49.8	26.02	79.3	44.81	38.31	75.38	59.18	48.13	28.65	35.46	50.89	61.64	50.99	66.36	58.87	66.77	58.89	49	93.88	20	95	65	95.38	40	97.5	32	96.88	61	95.08	51
-128.145	-128.155	-128.135	116	101	137	140	96	146	89	105	90	194	224	167	125	79	84	94	65	108.99	105.13	141.09	133.47	94.3	148.73	90.81	107.52	95.51	185.91	211.12	158.38	124.97	84.55	86.76	102.9	61.74	105	98.1	91	94.51	102	91.18	128	95.31	88	95.45	119	97.48	79
152.998	152.988	153.008	20	22	84	25	22	68	20	15	24	19	23	24	32	240	338	346	364	18.79	22.9	86.51	23.83	21.61	69.27	20.41	15.36	25.47	18.21	21.68	22.76	31.99	256.87	349.11	378.75	345.74	19	100	21	95.24	77	98.7	20	100	20	95	60	98.33	18
3.0674	3.0574	3.0774	73	49	109	79	51	115	49	43	47	77	70	87	74	41	35	47	76	68.59	51.01	112.26	75.31	50.1	117.15	50	44.03	49.88	73.79	65.97	82.51	73.98	43.88	36.15	51.45	72.19	66	84.85	42	83.33	99	76.77	73	80.82	50	76	103	79.61	48
-154.075	-154.085	-154.065	66	46	65	81	44	79	27	27	29	39	51	49	40	34	29	22	38	62.01	47.88	66.94	77.22	43.22	80.48	27.55	27.65	30.77	37.37	48.07	46.47	39.99	36.39	29.95	24.08	36.09	53	73.58	43	86.05	57	70.18	73	76.71	40	75	69	66.67	27
132.052	132.042	132.062	51	53	41	86	33	40	50	85	59	238	129	129	129	58	41	39	94	47.92	55.17	42.22	81.99	32.42	40.75	51.02	87.04	62.61	228.07	121.58	122.34	128.97	62.08	42.35	42.69	89.28	49	95.92	46	93.48	39	94.87	78	94.87	30	90	39	100	46
-0.054	-0.0611	-0.0452	801	634	1088	671	675	1074	707	725	777	627	488	664	664	924	878	850	1003	752.57	659.95	1120.5	639.68	663.07	1094.08	721.36	742.39	824.53	600.84	459.93	629.72	663.83	988.96	906.85	930.46	952.67	785	76.94	626	75.88	1047	75.64	663	70.44	650	73.69	1035	76.23	680
0.0634	0.0601	0.0725	423	352	676	391	404	694	447	467	495	388	275	359	398	600	611	581	660	397.42	366.41	696.19	372.75	396.86	706.98	456.08	478.2	525.28	371.81	259.18	340.47	397.9	642.18	631.08	635.99	626.88	411	81.27	347	76.95	655	82.6	379	81.53	397	78.59	683	79.94	432
257.157	257.147	257.167	588	23	3	112	24	8	111	104	117	26	80	25	29	29	37	40	24	552.45	23.94	3.09	106.77	23.58	8.15	113.25	106.5	124.16	24.92	75.4	23.71	28.99	31.04	38.22	43.79	22.8	377	96.02	19	84.21	3	100	93	93.55	22	72.73	7	85.71	102
-184.084	-184.094	-184.074	71	47	67	76	53	72	26	30	28	31	44	37	33	21	23	27	28	66.71	48.92	69	72.45	52.06	73.35	26.53	30.72	29.71	29.71	41.47	35.09	32.99	22.48	23.76	29.56	26.6	60	63.33	45	75.56	64	68.75	69	62.32	45	71.11	64	64.06	25
-147.069	-147.079	-147.061	61	27	68	84	18	82	26	22	25	86	62	40	55	56	50	46	48	57.31	28.11	70.03	80.08	17.68	83.53	26.53	22.53	26.53	82.41	58.43	37.94	54.99	59.94	51.64	50.35	45.59	57	84.21	26	65.38	66	81.82	82	84.15	18	77.78	78	79.49	25
30.067	30.057	30.077	60	42	89	64	42	75	18	19	20	32	33	47	46	35	33	32	47	56.37	43.72	91.66	61.01	41.26	76.4	18.37	19.46	21.22	30.66	31.1	44.57	45.99	37.46	34.08	35.03	44.64	55	85.45	42	95.24	84	80.95	59	89.83	41	90.24	70	74.29	18
329.179	329.169	329.189	77	115	14	84	101	6	104	81	69	25	52	31	26	45	112	70	34	72.34	119.71	14.42	80.08	99.22	6.11	106.11	82.94	73.22	23.96	49.01	29.4	25.99	48.16	115.68	76.63	32.29	52	92.31	84	97.62	12	91.67	63	93.65	71	95.77	6	83.33	75
-1.9688	-1.9738	-1.9588	403	392	346	340	476	344	437	532	413	87	29	24	27	353	322	315	295	378.63	408.05	356.34	324.13	467.59	350.43	445.88	544.76	438.26	83.37	27.33	22.76	26.99	377.82	332.58	344.82	280.2	392	78.57	345	84.64	325	83.38	329	80.55	427	83.14	327	86.54	399
349.138	349.128	349.148	61	65	61	62	67	51	52	46	50	33	35	48	44	62	49	53	67	57.31	67.66	62.82	59.11	65.82	51.95	53.06	47.1	53.06	31.62	32.99	45.52	43.99	66.36	50.61	58.02	63.64	50	14	58	13.79	52	11.54	52	15.38	54	20.37	45	13.33	48
45.021	45.0155	45.031	285	37	32	181	32	22	129	187	96	90	114	48	55	34	42	23	41	267.77	38.51	32.96	172.55	31.43	22.41	131.62	191.49	101.87	86.24	107.44	45.52	54.99	36.39	43.38	25.18	38.94	211	96.68	32	65.63	27	77.78	170	95.88	29	58.62	20	85	115
83.0084	82.9984	83.0184	118	77	15	152	65	10	137	119	122	196	182	146	155	54	125	66	86	110.86	80.15	15.45	144.91	63.85	10.19	139.78	121.86	129.46	187.82	171.53	138.46	154.96	57.8	129.11	72.25	81.68	113	97.35	74	97.3	15	86.67	146	96.58	60	96.67	10	70	128
129.043	129.033	129.053	59	50	65	46	40	61	111	60	93	45	44	44	48	40	43	48	62	55.43	52.05	66.94	43.85	39.29	62.14	113.25	61.44	98.69	43.12	41.47	41.73	47.99	42.81	44.41	52.54	58.89	51	62.75	41	78.05	39	66.67	40	57.5	32	62.5	39	71.79	35
42.047	42.0382	42.057	83	55	95	81	58	83	92	75	88	65	59	67	54	34	48	52	69	77.98	57.25	97.84	77.22	56.98	84.55	93.87	76.8	93.38	62.29	55.61	63.54	53.99	36.39	49.58	56.92	65.54	51	76.47	27	66.67	45	73.33	58	75.86	30	63.33	41	80.49	43
-27.9206	-27.9306	-27.9106	49	33	79	49	32	82	15	20	15	35	34	33	26	28	26	33	42	46.04	34.35	81.36	46.71	31.43	83.53	15.3	20.48	15.92	33.54	32.04	31.3	25.99	29.97	26.85	36.12	39.89	41	78.05	29	62.07	58	74.14	45	82.22	30	76.67	60	75	14
29.0332	29.0232	29.0401	137	84	125	109	120	127	105	105	117	179	168	171	162	92	87	83	71	128.72	87.44	128.73	103.91	117.88	129.37	107.13	107.52	124.16	171.53	158.34	162.17	161.96	98.47	89.86	90.86	67.44	110	42.73	67	29.85	104	21.15	87	32.18	89	33.71	97	25.77	83
-4.9374	-4.9429	-4.9274	75	65	142	85	62	134	49	48	40	25	29	36	29	66	74	66	80	70.46	67.66	146.24	81.03	60.9	136.51	50	49.15	42.45	23.96	27.33	34.14	28.99	70.64	76.43	72.25	75.99	63	84.13	56	92.86	127	85.83	75	89.33	51	86.27	122	88.52	43
66.0998	66.0898	66.1098	23	11	53	38	20	49	10	11	10	52	39	44	45	42	36	46	43	21.61	11.45	54.58	36.23	19.65	49.92	10.2	11.26	10.61	49.83	36.76	41.73	44.99	44.95	37.18	50.35	40.84	20	100	9	88.89	48	87.5	36	94.44	17	82.35	42	92.86	8
-172.142	-172.152	-172.132	87	19	41	104	17	70	48	36	33	139	78	84	70	10	5	5	9	81.74	19.78	42.22	99.15	16.7	71.31	48.97	36.86	35.02	133.2	73.51	79.66	69.98	10.7	5.16	5.47	8.55	85	95.29	19	94.74	40	92.5	99	95.96	16	81.25	69	97.1	46
-0.0682	-0.0782	-0.0611	850	681	1210	743	732	1255	808	754	783	661	495	684	697	990	991	842	1028	798.6	708.88	1246.15	708.32	719.06	1278.47	824.41	772.09	830.9	633.42	466.53	648.69	696.82	1059.6	1023.56	921.7	976.42	837	79.45	670	74.33	1172	77.3	728	74.86	717	77.82	1199	79.4	783
472.285	472.275	472.295	55	61	37	63	61	41	45	58	47	51	39	63	49	47	53	40	93	51.67	63.5	38.11	60.06	59.92	41.77	45.91	59.39	49.88	48.87	36.76	59.75	48.99	50.3	54.74	43.79	88.33	47	65.96	45	75.56	34	64.71	52	65.38	38	78.95	36	63.89	41
29.0836	29.0736	29.0936	67	28	76	61	28	73	15	8	13	27	38	40	25	26	26	25	35	62.95	29.15	78.27	58.15	27.51	74.37	15.3	8.19	13.8	25.87	35.81	37.94	24.99	27.83	26.85	27.37	33.24	64	93.75	28	89.29	71	97.18	54	90.74	26	88.46	70	90	15
243.179	243.169	243.189	80	73	21	74	70	18	71	76	63	32	29	34	34	63	65	57	66	75.16	75.99	21.63	70.55	68.76	18.34	72.44	77.82	66.85	30.66	27.33	32.24	33.99	67.43	67.14	62.4	62.69	61	49.18	54	35.19	18	44.44	61	40.98	52	42.31	13	53.85	52
-112.121	-112.126	-112.111	58	104	80	112	79	68	46	84	46	139	92	74	65	51	38	37	69	54.49	108.26	82.39	106.77	77.6	69.27	46.93	86.02	48.81	133.2	86.71	70.18	64.98	54.59	39.25	40.5	65.54	52	98.08	101	98.02	74	98.65	97	96.91	77	97.4	65	98.46	40
28.012	28.0036	28.0219	480	43	50	191	44	51	102	123	100	581	462	224	234	73	74	58	82	450.98	44.76	51.49	182.08	43.22	51.95	104.07	125.95	106.12	556.76	435.43	212.44	233.94	78.13	76.43	63.49	77.89	428	93.93	38	86.84	50	78	174	95.98	40	70	50	82	96
55.9204	55.9104	55.9304	43	140	27	81	148	26	87	55	92	272	223	295	284	35	67	148	54	40.4	145.73	27.81	77.22	145.38	26.49	88.77	56.32	97.63	260.65	210.17	279.77	283.93	37.46	69.2	162.01	51.29	43	100	131	100	25	96	71	98.59	139	99.28	23	100	69
-243.133	-243.143	-243.123	46	31	60	69	31	55	28	31	28	57	35	56	79	47	50	39	73	43.22	32.27	61.79	65.78	30.45	56.03	28.57	31.74	29.71	54.62	32.99	53.11	78.98	50.3	51.64	42.69	69.34	40	82.5	30	80	52	78.85	64	79.69	29	72.41	52	84.62	28
62.9208	62.9108	62.9308	0	0	237	12	1	308	20	1	63	2	1	30	4	359	86	127	250	0	0	244.08	11.44	0.98	313.76	20.41	1.02	66.85	1.92	0.94	28.45	4	384.24	88.83	139.02	237.46	0	0	0	0	57	98.25	9	100	1	100	75	97.33	10
-15.0206	-15.0306	-15.0106	134	129	276	173	109	296	141	145	116	459	400	468	458	182	170	177	208	125.9	134.28	284.25	164.92	107.07	301.53	143.86	148.48	123.1	439.85	376.99	443.84	457.88	194.8	175.59	193.75	197.56	122	90.16	118	89.83	221	93.67	162	90.74	94	91.49	242	95.45	128
-163.063	-163.073	-163.053	39	18	47	59	18	38	16	17	26	63	42	43	29	31	37	25	36	36.64	18.74	48.4	56.25	17.68	38.71	16.32	17.41	27.59	60.37	39.58	40.78	28.99	33.18	38.22	27.37	34.19	34	79.41	17	94.12	43	81.4	52	84.62	17	58.82	33	78.79	16
173.05	173.04	173.06	72	48	43	59	45	44	42	43	53	53	43	49	48	45	37	27	53	67.65	49.97	44.28	56.25	44.2	44.82	42.85	44.03	56.24	50.79	40.53	46.47	47.99	48.16	38.22	29.56	50.34	55	7.27	41	12.2	40	12.5	54	11.11	40	10	39	12.82	38
146.058	146.048	146.068	47	45	45	47	50	46	46	56	53	38	42	35	44	37	33	38	48	44.16	46.84	46.34	44.81	49.12	46.86	46.93	57.34	56.24	36.41	39.58	33.19	43.99	39.6	34.08	41.6	45.59	37	5.41	39	25.64	37	27.03	41	19.51	44	27.27	41	17.07	36
271.128	271.118	271.138	56	44	19	61	37	24	46	42	60	35	34	40	70	21	35	51	46	52.61	45.8	19.57	58.15	36.35	24.45	46.93	43.01	63.67	33.54	32.04	37.94	69.98	22.48	36.15	55.83	43.69	48	66.67	39	53.85	18	33.33	56	57.14	30	53.33	21	38.1	34
60.0318	60.0218	60.0418	78	72	34	94	47	41	56	78	47	173	92	119	106	29	28	21	44	73.28	74.95	35.02	89.61	46.17	41.77	57.14	79.87	49.88	165.78	86.71	112.86	105.97	31.04	28.92	22.99	41.79	73	86.3	57	85.96	34	79.41	89	93.26	42	80.95	39	89.74	55
48.9874	48.9774	48.9974	29	75	230	49	77	150	54	43	80	82	95	83	71	107	93	84	185	27.25	78.07	236.87	46.71	75.64	152.8	55.1	44.03	84.89	78.58	89.54	78.72	70.98	114.52	96.06	91.95	175.72	22	31.82	64	73.44	177	85.31	43	51.16	68	73.53	120	76.67	49
11.0906	11.0806	11.1006	27	24	74	36	22	78	10	17	12	46	40	45	39	30	25	30	40	25.37	24.98	76.21	34.32	21.61	79.46	10.2	17.41	12.73	44.08	37.7	42.68	38.99	32.11	25.82	32.84	37.99	27	81.48	22	63.64	70	48.57	33	84.85	21	71.43	77	48.05	10
178.047	178.037	178.057	49	45	49	49	43	47	43	41	35	54	34	34	50	40	39	36	36	46.04	46.84	50.46	46.71	42.24	47.88	43.87	41.98	37.14	51.75	32.04	32.24	49.99	42.81	40.28	39.41	34.19	37	21.62	38	26.32	38	15.79	42	21.43	37	21.62	38	26.32	40
-454.311	-454.321	-454.301	39	63	41	55	56	39	31	26	29	46	44	34	41	36	37	29	28	36.64	65.58	42.22	52.43	55.01	39.73	31.63	26.62	30.77	44.08	41.47	32.24	40.99	38.53	38.22	31.74	26.6	30	86.67	41	95.12	28	89.29	41	82.93	44	93.18	23	86.96	21
-196.121	-196.131	-196.111	49	36	61	61	39	67	26	22	33	23	30	28	29	21	21	24	23	46.04	37.47	62.82	58.15	38.31	68.25	26.53	22.53	35.02	22.04	28.27	26.55	28.99	22.48	21.69	26.27	21.85	41	70.73	32	87.5	54	72.22	51	76.47	33	78.79	57	71.93	21
-200.166	-200.176	-200.156	74	8	80	77	13	63	178	205	131	32	129	28	26	109	123	53	84	69.53	8.33	82.39	73.41	12.77	64.18	181.62	209.92	139.01	30.66	121.58	26.55	25.99	116.66	127.04	58.02	79.79	74	97.3	8	87.5	73	94.52	75	96	13	76.92	60	95	158
-0.9018	-0.9118	-0.8918	628	477	968	613	555	978	718	662	635	151	79	116	203	817	910	732	800	590.03	496.53	996.92	584.39	545.19	996.29	732.58	677.88	673.84	144.7	74.46	110.01	202.95	874.44	939.9	801.29	759.86	614	85.83	466	85.19	880	89.43	604	86.09	540	87.96	884	91.4	680
0.1298	0.1203	0.1398	232	171	457	216	186	427	275	276	235	229	220	258	254	353	372	356	439	217.97	178	470.65	205.92	182.71	434.98	280.59	282.62	249.38	219.44	207.35	244.68	253.93	377.82	384.22	389.7	416.97	225	77.33	170	74.71	424	82.31	212	77.83	183	80.33	398	79.65	262
34.052	34.042	34.062	87	114	63	165	83	65	150	237	103	145	68	51	58	21	30	26	104	81.74	118.67	64.88	157.3	81.53	66.22	153.05	242.69	109.3	138.95	64.09	48.37	57.98	22.48	30.99	28.46	98.78	69	95.65	99	91.92	58	91.38	140	96.43	67	91.04	58	86.21	93
-1.9788	-1.9888	-1.9738	462	386	442	392	402	440	473	443	418	35	25	36	44	398	361	367	356	434.06	401.8	455.2	373.7	394.9	448.23	482.61	453.63	443.57	33.54	23.56	34.14	43.99	425.98	372.86	401.74	338.14	449	80.4	369	84.01	413	84.5	382	80.63	384	84.38	390	84.1	433
5.9858	5.9758	5.9958	157	36	78	113	74	82	50	30	229	68	72	58	38	66	93	48	47	147.51	37.47	80.33	107.73	72.69	83.53	51.02	30.72	243.01	65.16	67.86	55.01	37.99	70.64	96.06	52.54	44.64	132	96.97	34	85.29	66	93.94	102	93.14	68	89.71	76	94.74	39
246.159	246.149	246.169	88	131	32	100	168	44	102	106	99	195	147	177	168	77	154	92	88	82.68	136.36	32.96	95.33	165.03	44.82	104.07	108.54	105.06	186.86	138.54	167.86	167.96	82.41	159.06	100.71	83.58	67	83.58	93	84.95	27	92.59	81	83.95	124	84.68	31	96.77	83
202.153	202.143	202.163	84	84	17	85	99	23	88	85	62	80	83	93	88	66	86	79	91	78.92	87.44	17.51	81.03	97.25	23.43	89.79	87.04	65.79	76.66	78.23	88.2	87.98	70.64	88.83	86.48	86.43	67	59.7	74	60.81	16	43.75	70	70	78	60.26	21	71.43	80
-490.295	-490.305	-490.285	50	25	69	39	39	73	57	37	26	35	36	41	39	55	52	56	67	46.98	26.02	71.06	37.18	38.31	74.37	58.16	37.89	27.59	33.54	33.93	38.88	38.99	58.87	53.71	61.3	63.64	42	92.86	22	95.45	63	92.06	34	97.06	34	97.06	67	94.03	48
288.163	288.153	288.173	43	72	24	48	58	16	76	43	67	41	33	65	76	55	130	97	88	40.4	74.95	24.72	45.76	56.98	16.3	77.54	44.03	71.1	39.29	31.1	61.64	75.98	58.87	134.27	106.18	83.58	35	91.43	56	98.21	22	90.91	38	92.11	40	92.5	15	93.33	64
133.054	133.044	133.064	11	48	16	10	40	22	14	22	18	185	195	155	115	22	23	16	25	10.33	49.97	16.48	9.53	39.29	22.41	14.28	22.53	19.1	177.28	183.78	147	114.97	23.55	23.76	17.51	23.75	10	90	44	95.45	15	86.67	10	90	38	100	22	90.91	14
98.0188	98.0088	98.0288	41	61	68	48	62	62	64	61	45	170	114	124	171	53	40	43	80	38.52	63.5	70.03	45.76	60.9	63.16	65.3	62.46	47.75	162.91	107.44	117.6	170.96	56.73	41.31	47.07	75.99	39	94.87	57	96.49	60	90	47	95.74	62	90.32	61	95.08	62
82.0786	82.0686	82.0864	6	5	145	4	5	153	19	20	14	18	23	10	20	32	34	41	30	5.64	5.2	149.33	3.81	4.91	155.86	19.39	20.48	14.86	17.25	21.68	9.48	19.99	34.25	35.12	44.88	28.49	6	83.33	4	100	115	100	4	100	4	75	123	97.56	17
0.1024	0.0977	0.1066	204	161	361	167	153	367	225	248	193	209	176	216	206	262	289	243	360	191.66	167.59	371.78	159.2	150.3	373.86	229.57	253.95	204.81	200.28	165.88	204.85	205.95	280.42	298.5	266	341.94	201	82.09	156	79.49	345	83.77	163	82.82	151	83.44	352	81.53	220
81.9702	81.9602	81.9802	102	120	275	145	88	290	83	164	123	243	328	279	305	191	158	162	210	95.83	124.91	283.22	138.23	86.44	295.42	84.69	167.93	130.52	232.86	309.13	264.6	304.92	204.43	163.19	177.33	199.46	94	63.83	99	65.66	199	53.77	121	61.16	70	70	219	56.62	65
236.067	236.057	236.077	48	39	34	44	29	39	35	37	38	28	26	27	38	24	61	41	51	45.1	40.6	35.02	41.95	28.49	39.73	35.71	37.89	40.32	26.83	24.5	25.61	37.99	25.69	63	44.88	48.44	36	44.44	34	32.35	31	38.71	37	40.54	22	13.64	34	44.12	28
-428.295	-428.305	-428.285	41	26	42	49	19	37	18	15	19	57	38	50	50	45	29	27	41	38.52	27.06	43.25	46.71	18.66	37.69	18.37	15.36	20.16	54.62	35.81	47.42	49.99	48.16	29.95	29.56	38.94	34	91.18	23	86.96	26	88.46	46	80.43	16	93.75	34	79.41	15
-142.075	-142.085	-142.065	56	57	51	60	54	49	22	20	21	31	40	32	30	15	16	15	22	52.61	59.33	52.52	57.2	53.05	49.92	22.45	20.48	22.28	29.71	37.7	30.35	29.99	16.05	16.53	16.42	20.9	52	84.62	50	80	47	74.47	57	85.96	49	81.63	47	80.85	19
26.016	26.006	26.026	84	30	98	55	27	106	36	31	31	43	33	39	59	39	48	40	67	78.92	31.23	100.93	52.43	26.52	107.98	36.73	31.74	32.9	41.21	31.1	36.99	58.98	41.74	49.58	43.79	63.64	80	93.75	29	82.76	79	88.61	54	87.04	27	77.78	88	93.18	34
-14.9584	-14.9684	-14.9484	50	34	66	54	32	66	23	27	29	44	63	37	36	25	33	37	41	46.98	35.39	67.97	51.48	31.43	67.23	23.47	27.65	30.77	42.16	59.38	35.09	35.99	26.76	34.08	40.5	38.94	40	77.5	32	84.38	62	72.58	50	70	30	70	60	66.67	19
359.263	359.253	359.273	32	34	24	36	59	23	50	53	58	292	298	305	259	22	29	23	26	30.07	35.39	24.72	34.32	57.96	23.43	51.02	54.27	61.55	279.82	280.86	289.25	258.93	23.55	29.95	25.18	24.7	32	62.5	29	72.41	23	69.57	32	71.88	55	80	22	72.73	42
-30.0104	-30.0204	-30.0004	56	45	47	52	50	72	35	29	38	42	49	44	50	51	36	43	43	52.61	46.84	48.4	49.57	49.12	73.35	35.71	29.7	40.32	40.25	46.18	41.73	49.99	54.59	37.18	47.07	40.84	50	26	43	25.58	45	48.89	46	28.26	44	29.55	67	58.21	30
310.131	310.121	310.141	89	92	19	87	61	21	57	103	70	111	156	136	147	118	106	106	110	83.62	95.77	19.57	82.94	59.92	21.39	58.16	105.47	74.28	106.37	147.03	128.98	146.96	126.3	109.48	116.03	104.48	56	50	56	55.36	19	68.42	68	47.06	37	51.35	21	57.14	48
43.0316	43.0216	43.0416	131	56	84	160	61	95	148	166	158	448	440	508	471	36	35	36	40	123.08	58.29	86.51	152.53	59.92	96.78	151.01	169.98	167.67	429.31	414.69	481.78	470.88	38.53	36.15	39.41	37.99	123	86.18	48	89.58	78	89.74	146	87.67	56	94.64	81	90.12	130
56.026	56.016	56.036	86	61	66	76	51	61	54	60	57	26	39	32	46	27	26	25	21	80.8	63.5	67.97	72.45	50.1	62.14	55.1	61.44	60.49	24.92	36.76	30.35	45.99	28.9	26.85	27.37	19.95	78	84.62	57	80.7	60	83.33	67	79.1	46	80.43	58	87.93	47
0.1108	0.1066	0.1203	223	215	412	201	215	396	252	272	245	269	186	240	270	362	365	344	397	209.52	223.8	424.31	191.62	211.2	403.4	257.12	278.53	259.99	257.78	175.3	227.61	269.93	387.45	376.99	376.56	377.08	217	79.26	212	80.66	382	82.72	197	82.23	209	77.03	356	85.39	241
18.0106	18.0043	18.019	251	295	314	364	250	410	264	394	261	626	433	471	446	124	104	87	217	235.82	307.08	323.38	347.01	245.58	417.67	269.36	403.45	276.97	599.88	408.09	446.69	445.88	132.72	107.42	95.23	206.11	220	91.36	255	77.65	237	85.65	301	83.72	210	81.9	282	85.82	209
249.98	249.97	249.99	1	1	0	0	53	3	78	91	139	15	13	15	128	25	13	28	29	0.94	1.04	0	0	52.06	3.06	79.58	93.18	147.5	14.37	12.25	14.23	127.97	26.76	13.43	30.65	27.54	1	100	1	0	0	0	0	0	49	100	3	100	74
-247.174	-247.184	-247.164	45	32	29	51	43	19	32	21	18	84	56	48	44	34	31	27	33	42.28	33.31	29.87	48.62	42.24	19.36	32.65	21.5	19.1	80.5	52.78	45.52	43.99	36.39	32.02	29.56	31.34	44	95.45	32	96.88	28	96.43	51	90.2	43	93.02	19	100	31
-228.16	-228.17	-228.15	49	75	44	34	62	41	47	37	29	182	141	183	171	30	16	18	38	46.04	78.07	45.31	32.41	60.9	41.77	47.95	37.89	30.77	174.41	132.89	173.55	170.96	32.11	16.53	19.7	36.09	46	95.65	64	93.75	41	95.12	30	96.67	49	97.96	38	89.47	37
-96.1082	-96.1182	-96.0982	14	56	48	21	53	39	21	20	20	230	215	193	156	27	42	30	50	13.15	58.29	49.43	20.02	52.06	39.73	21.43	20.48	21.22	220.4	202.63	183.04	155.96	28.9	43.38	32.84	47.49	14	92.86	51	96.08	43	95.35	19	100	46	95.65	37	94.59	20
-342.247	-342.257	-342.237	112	19	51	96	18	67	21	24	10	24	16	28	28	13	12	26	35	105.23	19.78	52.52	91.52	17.68	68.25	21.43	24.58	10.61	23	15.08	26.55	27.99	13.91	12.39	28.46	33.24	91	64.84	16	68.75	47	59.57	83	63.86	18	61.11	60	73.33	21
-3.9944	-4.0044	-3.9844	143	109	114	113	106	116	109	101	97	32	49	28	35	124	103	83	100	134.35	113.46	117.41	107.73	104.13	118.17	111.21	103.42	102.93	30.66	46.18	26.55	34.99	132.72	106.38	90.86	94.98	124	76.61	95	78.95	98	77.55	99	77.78	96	86.46	103	83.5	84
-187.116	-187.126	-187.106	29	34	13	30	38	14	77	63	76	22	33	25	22	23	33	21	23	27.25	35.39	13.39	28.6	37.33	14.26	78.56	64.51	80.65	21.08	31.1	23.71	21.99	24.62	34.08	22.99	21.85	7	57.14	7	71.43	9	44.44	6	50	8	25	9	33.33	5
-30.953	-30.963	-30.943	22	18	41	29	16	43	12	9	14	21	20	32	19	20	20	24	30	20.67	18.74	42.22	27.65	15.72	43.8	12.24	9.22	14.86	20.12	18.85	30.35	19	21.41	20.66	26.27	28.49	20	70	17	88.24	37	78.38	28	64.29	16	75	40	67.5	12
-470.342	-470.352	-470.332	37	16	42	38	9	31	19	19	15	34	33	41	46	23	24	29	44	34.76	16.66	43.25	36.23	8.84	31.58	19.39	19.46	15.92	32.58	31.1	38.88	45.99	24.62	24.79	31.74	41.79	35	91.43	15	80	40	95	37	78.38	9	100	29	82.76	18
-374.267	-374.277	-374.257	73	55	92	73	81	105	154	101	56	124	122	122	140	61	72	70	94	68.59	57.25	94.75	69.59	79.57	106.96	157.13	103.42	59.43	118.83	114.98	115.7	139.96	65.29	74.37	76.63	89.28	70	98.57	51	100	80	98.75	68	97.06	74	100	93	98.92	144
386.249	386.239	386.258	36	65	18	35	51	19	49	58	48	17	25	35	33	14	16	8	19	33.82	67.66	18.54	33.37	50.1	19.36	50	59.39	50.94	16.29	23.56	33.19	32.99	14.98	16.53	8.76	18.05	31	93.55	62	95.16	18	94.44	33	87.88	47	89.36	17	94.12	48
-60.2222	-60.2322	-60.2122	25	17	28	47	27	22	55	28	25	176	103	164	146	18	14	11	23	23.49	17.7	28.84	44.81	26.52	22.41	56.12	28.67	26.53	168.66	97.08	155.53	145.96	19.27	14.46	12.04	21.85	23	95.65	16	93.75	24	95.83	38	97.37	21	95.24	20	100	48
216.149	216.139	216.159	90	127	11	122	180	14	185	173	173	172	200	161	176	67	98	95	130	84.56	132.2	11.33	116.31	176.82	14.26	188.76	177.15	183.58	164.82	188.5	152.69	175.95	71.71	101.22	103.99	123.48	48	47.92	71	45.07	7	71.43	59	44.07	84	41.67	10	80	70
-227.138	-227.148	-227.128	41	19	28	51	22	23	12	18	14	80	50	56	68	22	26	23	40	38.52	19.78	28.84	48.62	21.61	23.43	12.24	18.43	14.86	76.66	47.12	53.11	67.98	23.55	26.85	25.18	37.99	39	87.18	17	82.35	27	88.89	46	84.78	21	71.43	20	80	12
-269.185	-269.195	-269.175	22	17	29	32	9	33	12	10	12	75	32	45	65	33	33	23	49	20.67	17.7	29.87	30.51	8.84	33.62	12.24	10.24	12.73	71.87	30.16	42.68	64.98	35.32	34.08	25.18	46.54	21	90.48	15	93.33	28	89.29	31	80.65	9	77.78	31	77.42	10
-52.1188	-52.1288	-52.1088	1	59	44	1	56	40	43	42	46	152	8	108	81	28	30	11	30	0.94	61.42	45.31	0.95	55.01	40.75	43.87	43.01	48.81	145.66	7.54	102.42	80.98	29.97	30.99	12.04	28.49	1	0	56	100	40	95	1	0	53	100	37	100	41
78.9824	78.9724	78.9924	51	78	64	57	70	70	52	92	48	28	5	12	12	64	52	71	67	47.92	81.19	65.91	54.34	68.76	71.31	53.06	94.21	50.94	26.83	4.71	11.38	12	68.5	53.71	77.72	63.64	50	66	64	64.06	58	60.34	50	74	54	57.41	63	60.32	43
-70.0344	-70.0444	-70.0244	33	37	44	48	33	57	35	37	38	122	88	87	89	30	33	30	50	31	38.51	45.31	45.76	32.42	58.07	35.71	37.89	40.32	116.91	82.94	82.51	88.98	32.11	34.08	32.84	47.49	29	58.62	33	54.55	37	45.95	44	61.36	29	51.72	48	56.25	26
-28.0316	-28.0366	-28.0252	36	42	42	39	42	59	34	31	33	40	44	41	48	41	50	44	54	33.82	43.72	43.25	37.18	41.26	60.1	34.69	31.74	35.02	38.33	41.47	38.88	47.99	43.88	51.64	48.16	51.29	32	31.25	38	26.32	35	34.29	35	37.14	38	28.95	52	46.15	30
36.919	36.909	36.929	53	52	18	108	84	14	131	34	45	111	69	142	70	66	43	16	25	49.8	54.13	18.54	102.96	82.52	14.26	133.66	34.82	47.75	106.37	65.03	134.67	69.98	70.64	44.41	17.51	23.75	49	100	47	97.87	18	94.44	97	96.91	74	100	14	92.86	114
58.0052	57.9952	58.0143	58	57	55	52	60	56	47	49	45	77	48	51	61	72	63	74	68	54.49	59.33	56.64	49.57	58.94	57.05	47.95	50.18	47.75	73.79	45.24	48.37	60.98	77.06	65.07	81	64.59	54	74.07	52	84.62	51	78.43	50	84	57	73.68	51	80.39	46
0.0816	0.0725	0.0873	486	340	743	422	378	750	455	471	438	386	366	419	399	591	657	539	714	456.61	353.92	765.2	402.3	371.32	764.02	464.24	482.3	464.79	369.89	344.95	397.37	398.9	632.55	678.59	590.02	678.17	474	82.28	335	78.81	714	83.47	413	79.18	372	79.84	720	81.11	441
81.0214	81.0114	81.0314	41	51	50	40	53	41	56	60	52	48	49	34	50	53	36	39	66	38.52	53.09	51.49	38.13	52.06	41.77	57.14	61.44	55.18	46	46.18	32.24	49.99	56.73	37.18	42.69	62.69	37	83.78	45	86.67	48	83.33	36	75	49	81.63	39	69.23	46
-200.116	-200.126	-200.106	30	35	38	45	21	34	23	17	23	20	26	26	29	33	26	23	21	28.19	36.43	39.14	42.9	20.63	34.64	23.47	17.41	24.41	19.17	24.5	24.66	28.99	35.32	26.85	25.18	19.95	25	72	28	60.71	37	78.38	39	76.92	18	77.78	34	76.47	22
134.013	134.003	134.023	17	26	27	15	34	29	30	23	26	43	17	13	35	47	52	40	35	15.97	27.06	27.81	14.3	33.4	29.54	30.61	23.55	27.59	41.21	16.02	12.33	34.99	50.3	53.71	43.79	33.24	15	93.33	24	95.83	27	100	15	100	32	100	28	100	29
406.158	406.148	406.168	54	35	48	58	37	41	44	34	30	14	25	27	28	42	29	29	38	50.73	36.43	49.43	55.29	36.35	41.77	44.89	34.82	31.84	13.42	23.56	25.61	27.99	44.95	29.95	31.74	36.09	37	40.54	27	22.22	41	39.02	44	36.36	30	26.67	35	37.14	37
-47	-47.01	-46.99	24	72	52	34	111	62	114	127	119	135	97	114	99	47	27	41	31	22.55	74.95	53.55	32.41	109.04	63.16	116.32	130.05	126.28	129.37	91.42	108.11	98.97	50.3	27.89	44.88	29.44	21	85.71	66	98.48	47	97.87	31	96.77	93	97.85	54	94.44	104
197.172	197.162	197.182	83	85	11	88	83	11	101	89	105	30	56	39	36	46	62	49	56	77.98	88.48	11.33	83.89	81.53	11.21	103.05	91.14	111.42	28.75	52.78	36.99	35.99	49.23	64.04	53.64	53.19	71	74.65	61	68.85	7	85.71	67	77.61	61	73.77	8	75	73
43.0832	43.0732	43.0912	21	13	55	31	11	53	15	22	12	63	33	23	30	40	41	34	37	19.73	13.53	56.64	29.55	10.81	53.99	15.3	22.53	12.73	60.37	31.1	21.81	29.99	42.81	42.35	37.22	35.14	20	90	12	75	53	92.45	30	90	11	72.73	50	86	15
-91.0092	-91.0192	-90.9992	3	43	2	3	53	4	70	77	53	36	19	37	23	25	26	28	39	2.82	44.76	2.06	2.86	52.06	4.07	71.42	78.85	56.24	34.5	17.91	35.09	22.99	26.76	26.85	30.65	37.04	3	66.67	37	97.3	2	100	3	66.67	45	97.78	4	75	59
-157.125	-157.133	-157.115	34	28	34	33	31	40	39	29	28	81	100	138	153	29	22	21	21	31.94	29.15	35.02	31.46	30.45	40.75	39.79	29.7	29.71	77.62	94.25	130.88	152.96	31.04	22.72	22.99	19.95	33	96.97	23	95.65	29	86.21	31	93.55	27	92.59	37	94.59	34
-270.133	-270.143	-270.123	32	27	20	49	14	25	21	32	15	44	39	36	42	38	68	31	49	30.07	28.11	20.6	46.71	13.75	25.47	21.43	32.77	15.92	42.16	36.76	34.14	41.99	40.67	70.23	33.93	46.54	23	100	23	95.65	18	77.78	41	95.12	12	100	19	89.47	17
-187.153	-187.163	-187.143	29	29	35	33	26	42	38	34	34	19	28	28	27	46	38	35	45	27.25	30.19	36.05	31.46	25.54	42.79	38.77	34.82	36.08	18.21	26.39	26.55	26.99	49.23	39.25	38.31	42.74	27	44.44	26	34.62	31	45.16	30	46.67	24	20.83	37	40.54	33
156.09	156.08	156.095	94	33	39	88	33	40	95	118	91	48	55	58	62	54	85	52	80	88.32	34.35	40.17	83.89	32.42	40.75	96.93	120.83	96.57	46	51.84	55.01	61.98	57.8	87.79	56.92	75.99	88	88.64	33	81.82	38	81.58	83	86.75	33	72.73	37	91.89	89
-199.095	-199.105	-199.085	47	30	45	38	28	48	9	18	18	21	20	19	17	13	15	17	18	44.16	31.23	46.34	36.23	27.51	48.9	9.18	18.43	19.1	20.12	18.85	18.02	17	13.91	15.49	18.61	17.1	39	76.92	28	85.71	41	87.8	37	89.19	25	88	43	83.72	8
30.9838	30.9738	30.9938	39	75	226	42	17	236	17	16	13	47	45	40	53	42	28	24	32	36.64	78.07	232.75	40.04	16.7	240.41	17.35	16.38	13.8	45.04	42.41	37.94	52.99	44.95	28.92	26.27	30.39	38	78.95	66	87.88	203	94.58	35	80	16	87.5	212	94.81	15
-28.9908	-29.0008	-28.9808	51	32	26	52	34	24	42	45	41	70	40	39	39	20	24	25	35	47.92	33.31	26.78	49.57	33.4	24.45	42.85	46.08	43.51	67.08	37.7	36.99	38.99	21.41	24.79	27.37	33.24	42	88.1	28	75	24	66.67	45	77.78	30	83.33	20	70	36
-201.131	-201.141	-201.121	28	18	28	36	20	19	59	50	41	14	31	20	17	22	24	9	25	26.31	18.74	28.84	34.32	19.65	19.36	60.2	51.2	43.51	13.42	29.22	18.97	17	23.55	24.79	9.85	23.75	21	52.38	13	30.77	23	52.17	26	61.54	16	56.25	14	57.14	22
37.9212	37.9112	37.9312	50	74	25	74	91	23	111	23	60	180	141	244	170	61	36	19	16	46.98	77.03	25.75	70.55	89.39	23.43	113.25	23.55	63.67	172.49	132.89	231.4	169.96	65.29	37.18	20.8	15.2	46	95.65	59	100	25	96	70	97.14	77	98.7	23	91.3	93
-16.9796	-16.9896	-16.9696	49	102	89	65	74	86	77	99	80	80	42	52	49	74	57	66	98	46.04	106.18	91.66	61.97	72.69	87.61	78.56	101.38	84.89	76.66	39.58	49.32	48.99	79.2	58.87	72.25	93.08	45	88.89	92	78.26	79	92.41	59	86.44	68	79.41	79	91.14	72
99.069	99.059	99.079	52	37	31	77	32	32	33	34	21	78	44	62	63	30	45	40	30	48.86	38.51	31.93	73.41	31.43	32.6	33.67	34.82	22.28	74.75	41.47	58.8	62.98	32.11	46.48	43.79	28.49	47	80.85	34	88.24	29	96.55	72	90.28	30	86.67	31	70.97	30
256.712	256.702	256.722	102	49	78	94	56	88	136	56	151	42	34	53	58	74	55	28	25	95.83	51.01	80.33	89.61	55.01	89.65	138.76	57.34	160.24	40.25	32.04	50.26	57.98	79.2	56.81	30.65	23.75	51	56.86	22	81.82	22	72.73	47	61.7	24	66.67	21	76.19	32
61.0062	60.9962	61.0162	44	76	92	48	65	84	62	57	69	294	300	381	410	68	88	68	68	41.34	79.11	94.75	45.76	63.85	85.57	63.26	58.37	73.22	281.73	282.74	361.33	409.89	72.78	90.89	74.44	64.59	37	89.19	67	94.03	60	91.67	45	91.11	57	87.72	53	90.57	51
23.9854	23.9754	23.9954	87	26	109	105	75	105	76	47	313	278	165	243	149	78	126	50	71	81.74	27.06	112.26	100.1	73.67	106.96	77.54	48.13	332.15	266.4	155.51	230.46	148.96	83.48	130.14	54.73	67.44	86	96.51	26	100	97	96.91	94	93.62	70	98.57	94	98.94	58
92.1036	92.0936	92.1136	12	6	40	20	9	36	9	12	13	48	27	18	22	21	34	22	37	11.27	6.25	41.19	19.07	8.84	36.67	9.18	12.29	13.8	46	25.45	17.07	21.99	22.48	35.12	24.08	35.14	10	80	6	66.67	34	88.24	19	89.47	8	75	30	90	7
-97.1118	-97.1218	-97.1018	32	63	50	60	31	40	25	40	30	131	129	99	97	69	69	39	159	30.07	65.58	51.49	57.2	30.45	40.75	25.51	40.96	31.84	125.53	121.58	93.89	96.97	73.85	71.27	42.69	151.02	30	100	53	98.11	44	97.73	52	94.23	26	100	36	97.22	24
45.9876	45.9776	45.9966	43	237	20	45	36	22	27	44	37	98	76	98	184	8	14	9	19	40.4	246.7	20.6	42.9	35.36	22.41	27.55	45.06	39.26	93.91	71.63	92.94	183.95	8.56	14.46	9.85	18.05	35	85.71	208	95.67	16	68.75	42	78.57	32	90.63	19	78.95	22
-141.09	-141.1	-141.08	78	15	41	68	16	41	11	16	22	27	17	21	22	17	4	18	23	73.28	15.61	42.22	64.83	15.72	41.77	11.22	16.38	23.35	25.87	16.02	19.92	21.99	18.2	4.13	19.7	21.85	66	31.82	13	46.15	37	40.54	63	41.27	14	42.86	39	56.41	11
272.169	272.159	272.179	51	36	6	51	40	2	53	52	40	37	34	39	54	30	27	27	39	47.92	37.47	6.18	48.62	39.29	2.04	54.08	53.25	42.45	35.46	32.04	36.99	53.99	32.11	27.89	29.56	37.04	47	93.62	32	93.75	6	66.67	47	87.23	36	88.89	2	50	46
-356.255	-356.265	-356.245	40	38	33	50	44	34	40	46	33	187	95	145	123	44	28	28	42	37.58	39.56	33.99	47.67	43.22	34.64	40.81	47.1	35.02	179.2	89.54	137.51	122.97	47.09	28.92	30.65	39.89	38	86.84	38	84.21	29	89.66	47	87.23	40	90	28	82.14	37
72.0394	72.0304	72.0494	97	50	72	92	56	62	32	69	55	138	150	127	130	50	33	19	39	91.13	52.05	74.15	87.71	55.01	63.16	32.65	70.66	58.36	132.24	141.37	120.44	129.97	53.52	34.08	20.8	37.04	85	94.12	44	90.91	68	89.71	79	89.87	49	91.84	52	86.54	31
217.125	217.115	217.135	84	65	19	65	54	22	81	66	88	48	58	52	40	65	61	66	75	78.92	67.66	19.57	61.97	53.05	22.41	82.65	67.58	93.38	46	54.66	49.32	39.99	69.57	63	72.25	71.24	24	45.83	26	34.62	7	28.57	21	33.33	19	36.84	10	20	27
-2.0524	-2.0624	-2.0424	492	277	397	377	293	440	351	271	314	15	20	16	25	320	358	274	299	462.25	288.34	408.86	359.4	287.82	448.23	358.13	277.5	333.21	14.37	18.85	15.17	24.99	342.5	369.76	299.94	284	482	81.54	273	83.88	388	86.08	370	79.19	292	83.9	431	80.05	342
4.9984	4.9884	5.0084	26	49	97	65	125	92	41	39	37	219	333	157	116	56	62	73	97	24.43	51.01	99.9	61.97	122.79	93.72	41.83	39.94	39.26	209.86	313.85	148.9	115.97	59.94	64.04	79.91	92.13	22	68.18	46	93.48	82	91.46	63	90.48	110	91.82	76	90.79	40
14.0264	14.0211	14.0364	112	111	78	110	122	100	93	167	91	67	44	31	31	93	74	102	91	105.23	115.54	80.33	104.87	119.84	101.87	94.89	171.01	96.57	64.2	41.47	29.4	30.99	99.54	76.43	111.65	86.43	97	92.78	96	83.33	68	76.47	87	89.66	102	81.37	98	85.71	80
0.927	0.917	0.937	393	291	605	360	307	626	401	376	336	556	392	615	483	494	449	369	729	369.24	302.91	623.07	343.2	301.57	637.71	409.14	385.02	356.55	532.8	369.45	583.25	482.87	528.73	463.75	403.93	692.42	387	75.45	288	78.47	593	78.08	357	76.75	305	77.7	607	83.03	384
190.047	190.037	190.057	59	53	45	68	62	42	27	37	33	108	59	81	69	53	108	53	58	55.43	55.17	46.34	64.83	60.9	42.79	27.55	37.89	35.02	103.49	55.61	76.82	68.98	56.73	111.55	58.02	55.09	45	31.11	37	5.41	29	20.69	43	20.93	51	7.84	31	19.35	19
-112.083	-112.091	-112.073	33	25	93	43	28	69	26	33	19	203	131	168	151	114	104	91	103	31	26.02	95.78	40.99	27.51	70.29	26.53	33.79	20.16	194.53	123.46	159.33	150.96	122.01	107.42	99.61	97.83	28	64.29	22	59.09	81	80.25	42	78.57	27	66.67	63	82.54	22
340.101	340.091	340.111	45	29	34	31	25	34	26	30	25	16	21	14	17	26	30	23	26	42.28	30.19	35.02	29.55	24.56	34.64	26.53	30.72	26.53	15.33	19.79	13.28	17	27.83	30.99	25.18	24.7	22	4.55	25	8	28	3.57	25	0	23	8.7	29	0	22
-13.0126	-13.0226	-13.0026	55	61	78	75	53	76	77	81	78	136	115	138	156	62	58	50	54	51.67	63.5	80.33	71.5	52.06	77.42	78.56	82.94	82.77	130.33	108.39	130.88	155.96	66.36	59.91	54.73	51.29	46	69.57	47	53.19	62	66.13	60	58.33	44	52.27	59	67.8	51
-458.305	-458.315	-458.295	38	22	31	35	17	36	14	17	22	21	19	29	23	27	19	22	22	35.7	22.9	31.93	33.37	16.7	36.67	14.28	17.41	23.35	20.12	17.91	27.5	22.99	28.9	19.62	24.08	20.9	29	75.86	19	73.68	21	90.48	28	92.86	17	70.59	27	85.19	13
69.1324	69.1224	69.1424	11	10	29	27	6	30	4	7	6	50	28	29	27	18	14	19	19	10.33	10.41	29.87	25.74	5.89	30.56	4.08	7.17	6.37	47.91	26.39	27.5	26.99	19.27	14.46	20.8	18.05	10	60	9	44.44	29	86.21	26	76.92	6	50	26	73.08	4
264.078	264.068	264.088	15	17	5	22	17	4	39	18	39	15	31	28	25	15	36	19	49	14.09	17.7	5.15	20.97	16.7	4.07	39.79	18.43	41.39	14.37	29.22	26.55	24.99	16.05	37.18	20.8	46.54	15	100	17	100	5	80	20	100	17	100	4	100	37
82.1278	82.1178	82.1378	13	13	30	27	8	29	8	12	9	51	27	20	17	22	24	27	41	12.21	13.53	30.9	25.74	7.86	29.54	8.16	12.29	9.55	48.87	25.45	18.97	17	23.55	24.79	29.56	38.94	12	100	13	76.92	30	86.67	25	76	8	75	28	85.71	8
31.0064	30.9964	31.0098	79	70	70	69	55	65	31	52	34	67	46	39	43	65	42	45	60	74.22	72.87	72.09	65.78	54.03	66.22	31.63	53.25	36.08	64.2	43.35	36.99	42.99	69.57	43.38	49.26	56.99	66	90.91	58	86.21	54	87.04	57	78.95	46	89.13	57	91.23	25
444.335	444.325	444.345	61	90	1	69	115	1	134	114	130	193	318	278	241	26	60	49	26	57.31	93.68	1.03	65.78	112.97	1.02	136.72	116.74	137.95	184.95	299.71	263.65	240.94	27.83	61.97	53.64	24.7	43	53.49	58	46.55	1	100	54	59.26	74	52.7	1	100	77
-1.9054	-1.9099	-1.8954	203	143	195	167	146	191	186	137	161	30	19	15	32	190	153	149	195	190.73	148.85	200.83	159.2	143.42	194.57	189.78	140.29	170.85	28.75	17.91	14.23	31.99	203.36	158.03	163.1	185.22	196	86.22	138	88.41	183	91.26	163	85.89	144	84.72	176	92.61	178
35.0548	35.0448	35.0648	79	84	27	113	71	18	110	152	61	336	103	137	103	13	19	15	38	74.22	87.44	27.81	107.73	69.75	18.34	112.23	155.65	64.73	321.98	97.08	129.93	102.97	13.91	19.62	16.42	36.09	61	93.44	68	80.88	23	78.26	94	92.55	59	91.53	18	83.33	84
-56.0848	-56.0948	-56.0748	23	28	40	29	26	41	13	18	11	29	31	21	8	41	42	51	26	21.61	29.15	41.19	27.65	25.54	41.77	13.26	18.43	11.67	27.79	29.22	19.92	8	43.88	43.38	55.83	24.7	18	77.78	26	57.69	35	40	27	74.07	24	58.33	37	35.14	12
132.11	132.1	132.12	50	41	30	55	30	31	23	25	24	36	46	26	20	15	10	13	13	46.98	42.68	30.9	52.43	29.47	31.58	23.47	25.6	25.47	34.5	43.35	24.66	19.99	16.05	10.33	14.23	12.35	43	9.3	39	10.26	28	17.86	51	15.69	29	13.79	29	13.79	22
-2.9998	-3.0098	-2.9898	215	254	210	191	189	201	205	163	197	40	51	36	28	199	160	158	150	202	264.4	216.27	182.08	185.66	204.76	209.16	166.91	209.05	38.33	48.07	34.14	27.99	212.99	165.26	172.96	142.47	208	81.25	218	87.16	200	86.5	184	81.52	171	79.53	191	85.86	171
-98.1416	-98.1516	-98.1316	30	56	97	41	43	85	14	16	17	41	15	22	18	54	56	52	71	28.19	58.29	99.9	39.09	42.24	86.59	14.28	16.38	18.04	39.29	14.14	20.86	18	57.8	57.84	56.92	67.44	23	100	35	97.14	77	97.4	32	90.63	25	96	72	95.83	13
308.111	308.101	308.121	26	25	23	26	23	18	22	14	26	20	23	22	24	23	16	17	21	24.43	26.02	23.69	24.79	22.59	18.34	22.45	14.34	27.59	19.17	21.68	20.86	23.99	24.62	16.53	18.61	19.95	23	13.04	21	14.29	18	5.56	24	8.33	21	28.57	15	6.67	20
158.106	158.096	158.116	33	44	29	43	45	28	60	53	51	225	229	221	217	31	35	35	35	31	45.8	29.87	40.99	44.2	28.52	61.22	54.27	54.12	215.61	215.83	209.59	216.94	33.18	36.15	38.31	33.24	33	60.61	43	81.4	27	81.48	43	67.44	41	78.05	26	80.77	51
253.153	253.143	253.163	30	36	26	25	25	17	37	41	40	37	30	26	21	22	32	29	27	28.19	37.47	26.78	23.83	24.56	17.32	37.75	41.98	42.45	35.46	28.27	24.66	20.99	23.55	33.05	31.74	25.65	20	40	25	24	15	20	20	30	17	29.41	12	33.33	22
267.134	267.124	267.144	36	23	13	32	32	14	30	33	34	20	22	18	16	30	18	20	19	33.82	23.94	13.39	30.51	31.43	14.26	30.61	33.79	36.08	19.17	20.73	17.07	16	32.11	18.59	21.89	18.05	30	73.33	23	47.83	13	69.23	28	71.43	25	72	13	76.92	24
157.086	157.076	157.095	39	39	31	45	29	45	40	41	44	39	60	59	51	30	34	36	60	36.64	40.6	31.93	42.9	28.49	45.84	40.81	41.98	46.69	37.37	56.55	55.95	50.99	32.11	35.12	39.41	56.99	35	88.57	35	77.14	29	86.21	44	79.55	27	81.48	37	75.68	38
245.175	245.167	245.185	100	83	26	100	102	19	77	133	75	223	167	166	182	67	92	53	73	93.95	86.4	26.78	95.33	100.2	19.36	78.56	136.19	79.59	213.7	157.39	157.43	181.95	71.71	95.02	58.02	69.34	74	93.24	69	81.16	18	88.89	68	89.71	76	84.21	15	93.33	64
437.224	437.214	437.234	46	39	27	31	28	29	23	35	24	8	24	12	29	24	30	36	35	43.22	40.6	27.81	29.55	27.51	29.54	23.47	35.84	25.47	7.67	22.62	11.38	28.99	25.69	30.99	39.41	33.24	37	37.84	28	46.43	24	54.17	25	40	23	39.13	24	45.83	18
17.0826	17.0726	17.0926	53	24	72	79	39	80	33	38	37	64	44	54	50	19	25	26	40	49.8	24.98	74.15	75.31	38.31	81.5	33.67	38.91	39.26	61.33	41.47	51.21	49.99	20.34	25.82	28.46	37.99	52	88.46	24	91.67	69	86.96	77	83.12	36	80.56	75	93.33	31
454.311	454.301	454.321	36	34	32	32	32	31	31	33	41	24	14	20	15	22	25	29	28	33.82	35.39	32.96	30.51	31.43	31.58	31.63	33.79	43.51	23	13.19	18.97	15	23.55	25.82	31.74	26.6	29	48.28	27	33.33	22	40.91	26	38.46	28	28.57	24	37.5	29
-14.9926	-15.0026	-14.9826	100	127	99	91	109	99	146	133	146	99	95	75	82	78	73	66	82	93.95	132.2	101.96	86.75	107.07	100.85	148.97	136.19	154.93	94.87	89.54	71.13	81.98	83.48	75.4	72.25	77.89	84	77.38	111	74.77	81	79.01	81	85.19	94	74.47	74	83.78	104
-29.0202	-29.0302	-29.0102	67	40	59	54	45	51	46	39	30	41	38	41	43	49	90	41	68	62.95	41.64	60.76	51.48	44.2	51.95	46.93	39.94	31.84	39.29	35.81	38.88	42.99	52.44	92.96	44.88	64.59	65	76.92	40	75	58	86.21	53	81.13	41	68.29	50	82	40
-89.0298	-89.0387	-89.0198	28	19	15	26	18	19	18	19	18	13	13	15	20	29	14	20	27	26.31	19.78	15.45	24.79	17.68	19.36	18.37	19.46	19.1	12.46	12.25	14.23	19.99	31.04	14.46	21.89	25.65	27	33.33	17	29.41	11	45.45	25	28	18	16.67	17	35.29	17
256.117	256.107	256.127	31	35	10	28	52	11	29	34	28	28	39	19	14	16	21	28	12	29.13	36.43	10.3	26.69	51.08	11.21	29.59	34.82	29.71	26.83	36.76	18.02	14	17.12	21.69	30.65	11.4	27	66.67	35	71.43	9	33.33	24	83.33	49	79.59	10	50	24
257.714	257.704	257.724	87	39	63	79	49	73	105	47	119	125	134	152	139	65	54	23	22	81.74	40.6	64.88	75.31	48.13	74.37	107.13	48.13	126.28	119.78	126.29	144.15	138.96	69.57	55.77	25.18	20.9	46	50	21	66.67	19	68.42	46	54.35	20	55	17	70.59	32
-356.217	-356.227	-356.207	21	13	25	22	12	21	10	17	13	42	22	28	20	24	26	19	36	19.73	13.53	25.75	20.97	11.79	21.39	10.2	17.41	13.8	40.25	20.73	26.55	19.99	25.69	26.85	20.8	34.19	18	66.67	12	58.33	21	76.19	19	73.68	11	72.73	18	72.22	10
-16.0078	-16.0161	-15.9978	141	263	207	174	195	198	268	231	228	490	572	513	527	143	154	117	169	132.47	273.77	213.18	165.88	191.55	201.7	273.44	236.54	241.95	469.55	539.1	486.52	526.86	153.05	159.06	128.07	160.52	125	96.8	235	95.74	184	97.83	152	98.03	179	98.32	182	96.7	229
457.322	457.312	457.332	84	147	1	111	214	1	213	207	223	21	25	16	15	71	98	85	73	78.92	153.02	1.03	105.82	210.22	1.02	217.33	211.97	236.64	20.12	23.56	15.17	15	75.99	101.22	93.05	69.34	73	82.19	129	72.87	1	100	92	73.91	195	74.87	1	0	185
163.054	163.044	163.059	43	36	41	37	28	43	22	28	46	34	43	47	39	36	26	25	23	40.4	37.47	42.22	35.27	27.51	43.8	22.45	28.67	48.81	32.58	40.53	44.57	38.99	38.53	26.85	27.37	21.85	34	32.35	34	20.59	36	22.22	32	34.38	22	36.36	42	19.05	21
199.153	199.143	199.163	44	49	7	49	62	4	59	54	59	26	41	34	35	33	48	41	44	41.34	51.01	7.21	46.71	60.9	4.07	60.2	55.3	62.61	24.92	38.64	32.24	34.99	35.32	49.58	44.88	41.79	33	42.42	43	32.56	7	42.86	38	26.32	47	23.4	4	25	48
-99.1258	-99.1358	-99.1158	27	46	50	30	34	52	29	45	27	34	23	29	30	69	45	72	161	25.37	47.88	51.49	28.6	33.4	52.97	29.59	46.08	28.65	32.58	21.68	27.5	29.99	73.85	46.48	78.82	152.92	24	83.33	38	94.74	42	88.1	27	92.59	28	92.86	45	88.89	25
261.153	261.143	261.163	21	27	17	46	38	12	24	19	23	32	44	28	21	28	32	47	56	19.73	28.11	17.51	43.85	37.33	12.22	24.49	19.46	24.41	30.66	41.47	26.55	20.99	29.97	33.05	51.45	53.19	16	87.5	20	75	14	92.86	42	78.57	28	89.29	12	75	22
101.069	101.059	101.079	36	23	12	40	26	9	20	32	38	24	25	24	23	58	115	92	100	33.82	23.94	12.36	38.13	25.54	9.17	20.41	32.77	40.32	23	23.56	22.76	22.99	62.08	118.78	100.71	94.98	20	20	22	31.82	12	41.67	33	30.3	24	33.33	8	25	17
101.105	101.095	101.115	15	12	43	21	15	45	7	6	5	24	18	11	26	17	19	20	25	14.09	12.49	44.28	20.02	14.73	45.84	7.14	6.14	5.31	23	16.96	10.43	25.99	18.2	19.62	21.89	23.75	14	85.71	12	83.33	39	84.62	19	52.63	15	86.67	42	85.71	7
12.0358	12.0258	12.0458	54	35	33	51	36	24	39	34	23	33	20	33	30	23	28	26	38	50.73	36.43	33.99	48.62	35.36	24.45	39.79	34.82	24.41	31.62	18.85	31.3	29.99	24.62	28.92	28.46	36.09	44	63.64	27	51.85	28	42.86	43	62.79	29	58.62	21	33.33	28
33.021	33.011	33.031	65	86	59	96	63	68	42	80	45	127	44	60	54	25	20	14	67	61.07	89.52	60.76	91.52	61.89	69.27	42.85	81.92	47.75	121.7	41.47	56.9	53.99	26.76	20.66	15.33	63.64	48	85.42	54	83.33	56	82.14	71	88.73	50	76	62	85.48	33
25.0314	25.0214	25.0414	72	21	51	95	28	67	73	64	66	26	47	42	39	19	11	22	18	67.65	21.86	52.52	90.57	27.51	68.25	74.48	65.54	70.04	24.92	44.3	39.83	38.99	20.34	11.36	24.08	17.1	64	95.31	21	95.24	48	95.83	89	95.51	26	100	57	92.98	66
209.017	209.007	209.027	21	10	14	22	7	19	10	13	16	6	23	20	22	58	71	68	62	19.73	10.41	14.42	20.97	6.88	19.36	10.2	13.31	16.98	5.75	21.68	18.97	21.99	62.08	73.33	74.44	58.89	20	100	9	100	12	91.67	19	100	7	100	12	100	10
344.19	344.18	344.2	35	14	6	37	21	6	27	41	30	34	24	34	37	22	41	27	59	32.88	14.57	6.18	35.27	20.63	6.11	27.55	41.98	31.84	32.58	22.62	32.24	36.99	23.55	42.35	29.56	56.04	30	86.67	13	92.31	5	100	32	90.63	17	82.35	5	100	26
386.267	386.258	386.277	37	44	13	34	57	19	73	59	45	53	73	71	67	14	22	17	16	34.76	45.8	13.39	32.41	55.99	19.36	74.48	60.42	47.75	50.79	68.8	67.33	66.98	14.98	22.72	18.61	15.2	30	70	37	45.95	12	25	30	73.33	49	51.02	15	53.33	63
-201.156	-201.162	-201.146	32	14	42	45	15	58	43	45	51	34	32	23	15	59	69	58	64	30.07	14.57	43.25	42.9	14.73	59.08	43.87	46.08	54.12	32.58	30.16	21.81	15	63.15	71.27	63.49	60.79	30	76.67	12	50	37	81.08	40	80	14	71.43	56	75	42
21.0668	21.0568	21.0768	30	19	44	36	19	41	12	14	28	19	20	31	16	21	27	27	16	28.19	19.78	45.31	34.32	18.66	41.77	12.24	14.34	29.71	18.21	18.85	29.4	16	22.48	27.89	29.56	15.2	27	85.19	17	82.35	40	92.5	32	81.25	18	94.44	37	81.08	9
87.0318	87.0218	87.0418	35	22	28	46	15	27	22	19	25	37	45	22	39	28	29	27	22	32.88	22.9	28.84	43.85	14.73	27.5	22.45	19.46	26.53	35.46	42.41	20.86	38.99	29.97	29.95	29.56	20.9	30	60	20	50	25	44	39	48.72	14	50	25	56	20
-198.101	-198.111	-198.091	35	39	43	54	25	53	13	12	9	13	18	15	13	11	4	16	16	32.88	40.6	44.28	51.48	24.56	53.99	13.26	12.29	9.55	12.46	16.96	14.23	13	11.77	4.13	17.51	15.2	32	78.13	36	83.33	35	91.43	52	78.85	23	78.26	46	82.61	13
160.935	160.925	160.945	22	77	80	26	41	85	3	42	15	12	23	8	27	65	89	95	141	20.67	80.15	82.39	24.79	40.28	86.59	3.06	43.01	15.92	11.5	21.68	7.59	26.99	69.57	91.92	103.99	133.93	16	37.5	19	47.37	73	38.36	25	32	10	70	69	42.03	3
201.156	201.15	201.166	22	18	24	21	22	23	23	23	12	42	45	48	47	25	21	33	26	20.67	18.74	24.72	20.02	21.61	23.43	23.47	23.55	12.73	40.25	42.41	45.52	46.99	26.76	21.69	36.12	24.7	21	57.14	18	55.56	23	47.83	19	52.63	21	42.86	22	54.55	20
-456.327	-456.337	-456.317	16	8	50	17	10	35	7	9	8	19	12	16	19	24	27	24	48	15.03	8.33	51.49	16.21	9.82	35.65	7.14	9.22	8.49	18.21	11.31	15.17	19	25.69	27.89	26.27	45.59	14	85.71	7	100	22	72.73	15	93.33	7	85.71	14	78.57	7
22.9544	22.9444	22.9644	50	24	29	53	39	24	14	17	74	94	114	126	66	168	38	43	27	46.98	24.98	29.87	50.53	38.31	24.45	14.28	17.41	78.53	90.08	107.44	119.5	65.98	179.81	39.25	47.07	25.65	47	97.87	24	95.83	28	92.86	48	95.83	38	94.74	22	86.36	14
-26.0144	-26.0244	-26.0044	49	42	56	50	44	62	39	48	42	107	93	119	123	44	37	34	41	46.04	43.72	57.67	47.67	43.22	63.16	39.79	49.15	44.57	102.54	87.65	112.86	122.97	47.09	38.22	37.22	38.94	42	61.9	35	51.43	45	57.78	47	65.96	37	51.35	52	59.62	34
97.9674	97.9574	97.9774	6	10	22	10	14	35	10	53	11	8	12	7	8	33	107	73	107	5.64	10.41	22.66	9.53	13.75	35.65	10.2	54.27	11.67	7.67	11.31	6.64	8	35.32	110.52	79.91	101.63	6	66.67	10	70	16	56.25	10	50	13	53.85	31	90.32	10
73.0242	73.0201	73.0342	47	40	62	71	46	65	52	49	48	73	44	59	58	17	14	10	15	44.16	41.64	63.85	67.69	45.19	66.22	53.06	50.18	50.94	69.95	41.47	55.95	57.98	18.2	14.46	10.95	14.25	41	95.12	39	97.44	59	96.61	68	94.12	42	97.62	64	93.75	49
-89.0476	-89.0576	-89.0387	19	27	29	23	22	31	24	20	16	14	25	14	22	24	31	14	24	17.85	28.11	29.87	21.93	21.61	31.58	24.49	20.48	16.98	13.42	23.56	13.28	21.99	25.69	32.02	15.33	22.8	16	87.5	25	76	24	87.5	20	90	20	80	26	80.77	22
177.748	177.738	177.758	83	20	18	36	44	22	112	15	96	249	127	206	130	2	7	3	2	77.98	20.82	18.54	34.32	43.22	22.41	114.27	15.36	101.87	238.61	119.69	195.37	129.97	2.14	7.23	3.28	1.9	35	60	7	100	2	50	23	73.91	18	72.22	3	100	28
-146.155	-146.165	-146.145	101	22	22	103	42	22	50	51	39	56	67	52	58	22	51	19	39	94.89	22.9	22.66	98.19	41.26	22.41	51.02	52.22	41.39	53.66	63.15	49.32	57.98	23.55	52.68	20.8	37.04	95	98.95	21	100	20	100	96	98.96	39	100	20	100	46
-53.1232	-53.1332	-53.1132	1	2	5	1	3	1	1	1	2	39	5	28	39	73	104	32	119	0.94	2.08	5.15	0.95	2.95	1.02	1.02	1.02	2.12	37.37	4.71	26.55	38.99	78.13	107.42	35.03	113.03	1	0	2	50	5	100	1	0	3	100	1	100	1
257.194	257.184	257.204	31	30	5	29	36	4	40	33	32	34	21	27	21	16	21	16	14	29.13	31.23	5.15	27.65	35.36	4.07	40.81	33.79	33.96	32.58	19.79	25.61	20.99	17.12	21.69	17.51	13.3	29	24.14	24	16.67	5	20	25	20	31	6.45	3	0	32
-200.08	-200.09	-200.07	23	20	26	31	18	41	7	11	13	16	13	20	13	11	9	13	9	21.61	20.82	26.78	29.55	17.68	41.77	7.14	11.26	13.8	15.33	12.25	18.97	13	11.77	9.3	14.23	8.55	21	76.19	20	80	23	73.91	27	81.48	17	76.47	35	82.86	7
269.185	269.175	269.195	30	11	17	27	11	20	24	11	16	16	10	16	16	16	30	36	21	28.19	11.45	17.51	25.74	10.81	20.37	24.49	11.26	16.98	15.33	9.42	15.17	16	17.12	30.99	39.41	19.95	16	62.5	7	71.43	10	40	20	55	8	62.5	12	33.33	20
365.132	365.122	365.142	24	23	28	27	24	29	16	21	14	15	18	10	13	16	15	15	12	22.55	23.94	28.84	25.74	23.58	29.54	16.32	21.5	14.86	14.37	16.96	9.48	13	17.12	15.49	16.42	11.4	23	47.83	21	42.86	27	55.56	25	48	22	54.55	26	57.69	15
29.047	29.0401	29.057	53	16	34	37	27	36	14	13	19	39	28	21	39	17	16	16	29	49.8	16.66	35.02	35.27	26.52	36.67	14.28	13.31	20.16	37.37	26.39	19.92	38.99	18.2	16.53	17.51	27.54	44	77.27	15	66.67	32	75	34	76.47	25	52	34	76.47	14
179.049	179.039	179.059	37	34	35	40	28	28	22	26	28	31	35	38	46	31	29	25	24	34.76	35.39	36.05	38.13	27.51	28.52	22.45	26.62	29.71	29.71	32.99	36.04	45.99	33.18	29.95	27.37	22.8	22	18.18	27	11.11	28	3.57	30	6.67	25	0	24	8.33	17
-2.955	-2.9642	-2.945	147	123	203	152	133	215	125	115	124	3	10	5	8	176	144	173	141	138.11	128.04	209.06	144.91	130.65	219.02	127.54	117.76	131.59	2.87	9.42	4.74	8	188.37	148.73	189.38	133.93	147	80.27	122	81.15	200	86	151	80.79	130	80	210	85.71	122
-199.132	-199.142	-199.122	24	12	21	23	18	21	14	12	13	24	31	26	28	14	26	18	23	22.55	12.49	21.63	21.93	17.68	21.39	14.28	12.29	13.8	23	29.22	24.66	27.99	14.98	26.85	19.7	21.85	22	40.91	11	45.45	20	55	21	42.86	18	38.89	20	50	11
29.974	29.964	29.984	100	33	51	88	38	37	21	21	20	47	44	54	68	20	13	14	35	93.95	34.35	52.52	83.89	37.33	37.69	21.43	21.5	21.22	45.04	41.47	51.21	67.98	21.41	13.43	15.33	33.24	81	90.12	31	83.87	48	75	82	85.37	34	76.47	36	80.56	20
154.074	154.064	154.084	6	19	21	8	22	19	21	20	13	13	8	17	25	8	19	12	29	5.64	19.78	21.63	7.63	21.61	19.36	21.43	20.48	13.8	12.46	7.54	16.12	24.99	8.56	19.62	13.14	27.54	6	83.33	17	100	17	82.35	8	62.5	20	75	17	100	21
46.0056	45.9966	46.0156	44	50	39	31	32	30	34	27	25	67	58	45	51	20	21	23	46	41.34	52.05	40.17	29.55	31.43	30.56	34.69	27.65	26.53	64.2	54.66	42.68	50.99	21.41	21.69	25.18	43.69	38	68.42	41	75.61	24	70.83	28	75	23	65.22	26	65.38	27
-385.263	-385.273	-385.253	16	17	21	10	17	24	7	9	12	25	13	18	18	18	12	14	12	15.03	17.7	21.63	9.53	16.7	24.45	7.14	9.22	12.73	23.96	12.25	17.07	18	19.27	12.39	15.33	11.4	11	63.64	11	63.64	13	76.92	5	80	10	70	15	53.33	4
-158.069	-158.079	-158.059	26	20	26	33	19	37	10	14	8	21	23	25	22	11	12	13	10	24.43	20.82	26.78	31.46	18.66	37.69	10.2	14.34	8.49	20.12	21.68	23.71	21.99	11.77	12.39	14.23	9.5	25	60	19	52.63	25	68	32	78.13	18	55.56	35	65.71	10
102.021	102.011	102.031	61	72	81	83	73	89	59	88	53	239	307	197	181	70	94	77	51	57.31	74.95	83.42	79.13	71.71	90.66	60.2	90.11	56.24	229.03	289.34	186.83	180.95	74.92	97.09	84.29	48.44	48	93.75	54	98.15	64	87.5	73	89.04	58	96.55	74	90.54	56
330.182	330.172	330.192	27	46	3	48	61	2	41	43	41	45	100	49	41	28	55	32	14	25.37	47.88	3.09	45.76	59.92	2.04	41.83	44.03	43.51	43.12	94.25	46.47	40.99	29.97	56.81	35.03	13.3	20	90	34	94.12	3	100	35	91.43	41	100	2	50	31
-31.0244	-31.0344	-31.0144	15	25	40	23	15	38	20	22	21	25	40	20	19	22	21	34	20	14.09	26.02	41.19	21.93	14.73	38.71	20.41	22.53	22.28	23.96	37.7	18.97	19	23.55	21.69	37.22	19	11	36.36	17	64.71	38	52.63	17	23.53	12	33.33	35	57.14	14
-74.0952	-74.1052	-74.0852	33	26	4	33	13	5	21	23	21	17	19	12	26	17	35	26	25	31	27.06	4.12	31.46	12.77	5.09	21.43	23.55	22.28	16.29	17.91	11.38	25.99	18.2	36.15	28.46	23.75	27	77.78	24	66.67	4	0	29	82.76	11	54.55	5	20	18
-489.311	-489.321	-489.301	35	12	38	28	20	38	33	21	10	14	35	14	25	27	27	31	33	32.88	12.49	39.14	26.69	19.65	38.71	33.67	21.5	10.61	13.42	32.99	13.28	24.99	28.9	27.89	33.93	31.34	34	94.12	12	83.33	36	94.44	26	84.62	19	89.47	34	82.35	33
214.151	214.141	214.161	113	85	14	92	101	17	113	108	101	59	83	91	68	58	76	81	76	106.17	88.48	14.42	87.71	99.22	17.32	115.29	110.59	107.18	56.54	78.23	86.3	67.98	62.08	78.5	88.67	72.19	79	59.49	65	73.85	10	100	68	76.47	79	63.29	15	93.33	86
470.342	470.332	470.352	31	30	13	27	29	16	30	30	27	22	14	18	15	18	22	16	14	29.13	31.23	13.39	25.74	28.49	16.3	30.61	30.72	28.65	21.08	13.19	17.07	15	19.27	22.72	17.51	13.3	23	56.52	22	40.91	9	33.33	21	47.62	23	47.83	11	45.45	18
358.242	358.232	358.251	33	39	20	25	46	21	27	39	35	34	44	39	32	27	27	17	29	31	40.6	20.6	23.83	45.19	21.39	27.55	39.94	37.14	32.58	41.47	36.99	31.99	28.9	27.89	18.61	27.54	28	71.43	34	67.65	19	68.42	22	59.09	41	73.17	20	70	23
-211.095	-211.105	-211.085	31	18	41	34	26	36	13	13	16	16	18	17	11	16	17	14	22	29.13	18.74	42.22	32.41	25.54	36.67	13.26	13.31	16.98	15.33	16.96	16.12	11	17.12	17.56	15.33	20.9	27	74.07	14	78.57	39	76.92	31	74.19	22	72.73	33	63.64	11
1.088	1.0826	1.098	169	131	271	194	138	299	189	234	161	269	214	305	251	233	269	219	363	158.78	136.36	279.1	184.94	135.56	304.59	192.84	239.61	170.85	257.78	201.69	289.25	250.93	249.38	277.84	239.73	344.79	163	79.14	124	79.84	261	83.91	192	75.52	132	81.82	288	79.51	177
20.0332	20.0232	20.0432	76	92	129	101	81	108	100	145	105	554	317	359	298	53	49	41	78	71.4	95.77	132.85	96.29	79.57	110.02	102.03	148.48	111.42	530.88	298.77	340.47	297.92	56.73	50.61	44.88	74.09	70	94.29	85	82.35	96	85.42	96	86.46	74	86.49	84	86.9	91
73.016	73.006	73.0201	34	25	57	29	13	88	13	25	21	33	28	32	28	19	10	10	14	31.94	26.02	58.7	27.65	12.77	89.65	13.26	25.6	22.28	31.62	26.39	30.35	27.99	20.34	10.33	10.95	13.3	30	86.67	24	83.33	49	83.67	26	80.77	13	92.31	77	93.51	13
1.1134	1.1034	1.1234	175	126	276	185	137	329	214	219	176	244	170	258	226	229	253	223	419	164.42	131.16	284.25	176.36	134.58	335.15	218.35	224.25	186.77	233.82	160.22	244.68	225.94	245.1	261.31	244.11	397.98	173	86.13	125	84.8	273	85.71	181	81.22	136	81.62	321	83.18	206
117.032	117.022	117.037	23	36	32	23	32	39	42	41	25	180	139	158	180	38	33	25	43	21.61	37.47	32.96	21.93	31.43	39.73	42.85	41.98	26.53	172.49	131	149.84	179.95	40.67	34.08	27.37	40.84	22	81.82	35	100	30	100	22	100	31	93.55	38	100	38
-8.0346	-8.0446	-8.0246	56	64	66	46	69	73	65	66	56	26	33	104	111	57	57	29	45	52.61	66.62	67.97	43.85	67.78	74.37	66.32	67.58	59.43	24.92	31.1	98.63	110.97	61.01	58.87	31.74	42.74	54	87.04	60	95	56	92.86	45	88.89	64	92.19	56	85.71	60
-112.131	-112.141	-112.126	41	49	89	39	61	108	47	62	47	185	145	180	212	58	67	48	96	38.52	51.01	91.66	37.18	59.92	110.02	47.95	63.49	49.88	177.28	136.66	170.71	211.94	62.08	69.2	52.54	91.18	37	100	44	100	61	98.36	33	100	49	97.96	68	98.53	40
-114.079	-114.089	-114.069	57	63	57	56	57	48	44	47	48	32	20	19	19	47	42	49	77	53.55	65.58	58.7	53.39	55.99	48.9	44.89	48.13	50.94	30.66	18.85	18.02	19	50.3	43.38	53.64	73.14	17	58.82	19	63.16	34	82.35	23	78.26	18	72.22	26	61.54	10
-70.1294	-70.1394	-70.1194	1	15	19	5	5	18	15	9	8	73	67	63	43	16	18	8	13	0.94	15.61	19.57	4.77	4.91	18.34	15.3	9.22	8.49	69.95	63.15	59.75	42.99	17.12	18.59	8.76	12.35	1	100	14	100	16	93.75	4	50	5	100	15	86.67	15
140.107	140.097	140.117	39	38	26	38	39	22	29	21	40	20	27	23	31	19	15	22	33	36.64	39.56	26.78	36.23	38.31	22.41	29.59	21.5	42.45	19.17	25.45	21.81	30.99	20.34	15.49	24.08	31.34	37	72.97	36	83.33	23	95.65	35	88.57	38	84.21	21	95.24	25
203.155	203.145	203.165	46	52	8	42	55	5	54	49	54	76	71	83	85	39	43	38	30	43.22	54.13	8.24	40.04	54.03	5.09	55.1	50.18	57.3	72.83	66.92	78.72	84.98	41.74	44.41	41.6	28.49	41	43.9	43	37.21	8	50	34	44.12	49	44.9	5	0	44
0.15	0.14	0.16	147	113	276	148	152	302	185	186	187	227	166	193	187	229	282	264	332	138.11	117.63	284.25	141.09	149.31	307.65	188.76	190.46	198.44	217.53	156.45	183.04	186.95	245.1	291.27	288.99	315.34	144	84.03	111	77.48	257	84.05	147	77.55	146	72.6	281	81.14	171
101.047	101.037	101.057	27	40	26	43	34	35	31	28	37	50	57	44	50	31	31	34	28	25.37	41.64	26.78	40.99	33.4	35.65	31.63	28.67	39.26	47.91	53.72	41.73	49.99	33.18	32.02	37.22	26.6	27	81.48	32	90.63	24	83.33	39	84.62	31	87.1	33	81.82	28
-19.0416	-19.0516	-19.0316	27	30	69	36	39	72	37	30	29	16	12	11	18	41	55	37	38	25.37	31.23	71.06	34.32	38.31	73.35	37.75	30.72	30.77	15.33	11.31	10.43	18	43.88	56.81	40.5	36.09	25	72	26	73.08	63	66.67	29	68.97	34	67.65	68	66.18	35
342.201	342.191	342.211	13	19	21	21	18	20	18	13	14	14	22	12	8	11	13	14	12	12.21	19.78	21.63	20.02	17.68	20.37	18.37	13.31	14.86	13.42	20.73	11.38	8	11.77	13.43	15.33	11.4	6	50	6	33.33	8	37.5	9	55.56	10	50	9	55.56	5
285.144	285.134	285.154	29	19	8	23	11	10	32	23	21	12	15	20	15	11	22	15	16	27.25	19.78	8.24	21.93	10.81	10.19	32.65	23.55	22.28	11.5	14.14	18.97	15	11.77	22.72	16.42	15.2	26	61.54	14	42.86	7	14.29	21	52.38	9	55.56	8	37.5	27
-75.0318	-75.0418	-75.0218	11	14	12	21	22	16	18	15	20	6	15	19	13	18	25	17	13	10.33	14.57	12.36	20.02	21.61	16.3	18.37	15.36	21.22	5.75	14.14	18.02	13	19.27	25.82	18.61	12.35	11	90.91	13	69.23	12	91.67	19	73.68	19	84.21	15	80	14
33.994	33.984	34.004	28	41	94	55	51	91	38	15	32	253	208	154	134	53	42	34	43	26.31	42.68	96.81	52.43	50.1	92.7	38.77	15.36	33.96	242.44	196.04	146.05	133.97	56.73	43.38	37.22	40.84	25	92	37	75.68	89	92.13	51	86.27	46	89.13	72	93.06	35
-63.9976	-64.0076	-63.9876	16	30	24	18	28	35	31	41	25	10	10	21	15	18	13	22	22	15.03	31.23	24.72	17.16	27.51	35.65	31.63	41.98	26.53	9.58	9.42	19.92	15	19.27	13.43	24.08	20.9	15	93.33	23	95.65	18	83.33	16	100	24	95.83	28	96.43	23
-212.08	-212.09	-212.07	24	18	21	21	14	13	11	13	13	17	17	16	9	14	11	13	10	22.55	18.74	21.63	20.02	13.75	13.24	11.22	13.31	13.8	16.29	16.02	15.17	9	14.98	11.36	14.23	9.5	19	73.68	13	38.46	18	61.11	15	73.33	11	45.45	12	83.33	7
158.125	158.116	158.135	17	32	9	34	37	11	34	41	28	24	21	27	13	11	12	12	21	15.97	33.31	9.27	32.41	36.35	11.21	34.69	41.98	29.71	23	19.79	25.61	13	11.77	12.39	13.14	19.95	16	43.75	28	35.71	9	55.56	32	50	29	44.83	11	72.73	19
-32.0076	-32.0176	-31.9976	24	23	36	32	27	38	21	23	17	34	29	37	32	15	15	18	21	22.55	23.94	37.08	30.51	26.52	38.71	21.43	23.55	18.04	32.58	27.33	35.09	31.99	16.05	15.49	19.7	19.95	17	76.47	17	88.24	33	87.88	23	86.96	18	94.44	32	93.75	16
-40.022	-40.032	-40.012	8	13	11	15	9	10	12	12	10	32	19	23	21	19	27	16	23	7.52	13.53	11.33	14.3	8.84	10.19	12.24	12.29	10.61	30.66	17.91	21.81	20.99	20.34	27.89	17.51	21.85	7	14.29	13	30.77	11	18.18	13	30.77	9	22.22	10	50	11
-41.0746	-41.0846	-41.0646	17	17	32	19	9	40	9	13	13	23	12	15	20	26	24	38	52	15.97	17.7	32.96	18.11	8.84	40.75	9.18	13.31	13.8	22.04	11.31	14.23	19.99	27.83	24.79	41.6	49.39	12	83.33	11	45.45	22	45.45	16	87.5	6	50	33	36.36	5
289.166	289.156	289.176	24	38	6	31	37	3	48	43	31	68	81	94	112	20	52	43	42	22.55	39.56	6.18	29.55	36.35	3.06	48.97	44.03	32.9	65.16	76.34	89.15	111.97	21.41	53.71	47.07	39.89	18	88.89	28	89.29	6	83.33	22	90.91	28	89.29	3	66.67	34
-0.854	-0.864	-0.844	182	135	244	180	162	233	181	170	203	75	47	76	114	211	254	218	236	170.99	140.53	251.29	171.6	159.14	237.36	184.68	174.08	215.42	71.87	44.3	72.08	113.97	225.83	262.35	238.63	224.16	180	85	130	77.69	233	89.27	173	82.66	153	83.01	228	88.6	176
-25.0316	-25.0416	-25.0216	6	4	36	3	7	37	6	9	3	9	10	5	4	37	21	38	87	5.64	4.16	37.08	2.86	6.88	37.69	6.12	9.22	3.18	8.62	9.42	4.74	4	39.6	21.69	41.6	82.63	6	50	4	50	27	77.78	3	100	6	33.33	29	93.1	6
67.9226	67.9126	67.9326	32	8	20	49	13	24	27	9	17	46	52	58	42	13	12	11	4	30.07	8.33	20.6	46.71	12.77	24.45	27.55	9.22	18.04	44.08	49.01	55.01	41.99	13.91	12.39	12.04	3.8	26	92.31	7	85.71	15	93.33	40	95	9	77.78	19	89.47	18
-340.222	-340.227	-340.212	24	12	21	23	8	19	11	13	12	33	23	29	29	15	18	15	15	22.55	12.49	21.63	21.93	7.86	19.36	11.22	13.31	12.73	31.62	21.68	27.5	28.99	16.05	18.59	16.42	14.25	20	80	11	63.64	17	82.35	22	81.82	8	75	17	88.24	11
270.19	270.18	270.2	51	14	4	54	21	10	84	82	77	45	29	53	40	6	7	11	10	47.92	14.57	4.12	51.48	20.63	10.19	85.71	83.97	81.71	43.12	27.33	50.26	39.99	6.42	7.23	12.04	9.5	42	85.71	11	90.91	4	75	47	89.36	14	85.71	9	77.78	70
184.132	184.122	184.142	19	15	15	14	14	16	12	12	13	13	12	10	8	21	24	23	14	17.85	15.61	15.45	13.35	13.75	16.3	12.24	12.29	13.8	12.46	11.31	9.48	8	22.48	24.79	25.18	13.3	12	33.33	7	85.71	7	100	5	0	6	33.33	8	87.5	7
177.045	177.035	177.055	0	27	15	1	23	13	31	26	32	98	5	78	34	8	11	4	9	0	28.11	15.45	0.95	22.59	13.24	31.63	26.62	33.96	93.91	4.71	73.97	33.99	8.56	11.36	4.38	8.55	0	0	26	100	14	85.71	1	100	21	95.24	13	92.31	31
213.185	213.176	213.195	66	97	13	72	140	13	120	138	128	50	48	39	38	44	43	63	60	62.01	100.97	13.39	68.64	137.53	13.24	122.44	141.31	135.83	47.91	45.24	36.99	37.99	47.09	44.41	68.96	56.99	60	80	72	70.83	12	66.67	58	68.97	98	75.51	12	91.67	84
228.112	228.102	228.122	82	92	33	91	98	25	85	89	77	24	36	20	27	70	96	91	56	77.04	95.77	33.99	86.75	96.27	25.47	86.73	91.14	81.71	23	33.93	18.97	26.99	74.92	99.15	99.61	53.19	76	82.89	87	85.06	33	75.76	83	83.13	94	73.4	25	72	81
31.0132	31.0098	31.0232	41	39	62	49	55	64	42	64	43	70	57	50	47	36	27	25	38	38.52	40.6	63.85	46.71	54.03	65.2	42.85	65.54	45.63	67.08	53.72	47.42	46.99	38.53	27.89	27.37	36.09	38	68.42	33	72.73	48	62.5	45	71.11	47	63.83	55	69.09	37
62.0762	62.0662	62.0862	9	12	29	21	16	28	11	14	12	46	29	46	31	12	11	16	12	8.46	12.49	29.87	20.02	15.72	28.52	11.22	14.34	12.73	44.08	27.33	43.63	30.99	12.84	11.36	17.51	11.4	7	71.43	12	75	28	89.29	18	72.22	13	69.23	25	76	10
11.9634	11.9534	11.9734	31	37	23	24	29	22	31	16	14	22	23	26	28	30	17	16	32	29.13	38.51	23.69	22.88	28.49	22.41	31.63	16.38	14.86	21.08	21.68	24.66	27.99	32.11	17.56	17.51	30.39	30	73.33	31	70.97	21	71.43	18	83.33	21	61.9	19	73.68	27
259.174	259.164	259.184	46	23	9	29	24	5	25	31	31	22	30	28	23	18	37	25	22	43.22	23.94	9.27	27.65	23.58	5.09	25.51	31.74	32.9	21.08	28.27	26.55	22.99	19.27	38.22	27.37	20.9	36	66.67	20	60	9	55.56	27	74.07	20	75	5	80	23
111.032	111.022	111.042	16	13	19	15	18	22	18	17	16	12	20	24	17	22	24	14	17	15.03	13.53	19.57	14.3	17.68	22.41	18.37	17.41	16.98	11.5	18.85	22.76	17	23.55	24.79	15.33	16.15	14	42.86	11	36.36	14	64.29	14	64.29	17	47.06	21	52.38	14
212.137	212.127	212.147	37	53	8	45	38	4	64	46	54	27	20	28	30	22	41	27	33	34.76	55.17	8.24	42.9	37.33	4.07	65.3	47.1	57.3	25.87	18.85	26.55	29.99	23.55	42.35	29.56	31.34	32	90.63	40	97.5	7	100	39	87.18	34	94.12	3	66.67	56
16.0416	16.0316	16.0516	177	157	130	192	152	137	162	230	144	154	82	97	93	83	84	84	112	166.3	163.43	133.88	183.04	149.31	139.56	165.29	235.52	152.81	147.57	77.28	91.99	92.98	88.84	86.76	91.95	106.38	167	91.62	136	83.09	123	86.99	174	87.93	132	87.88	126	84.13	134
310.176	310.166	310.186	17	14	13	15	17	11	20	20	24	14	14	14	11	19	26	23	17	15.97	14.57	13.39	14.3	16.7	11.21	20.41	20.48	25.47	13.42	13.19	13.28	11	20.34	26.85	25.18	16.15	8	25	8	12.5	5	40	8	25	8	37.5	4	50	10
71.0942	71.0842	71.1042	23	14	38	17	15	30	4	6	6	12	12	10	15	9	10	7	14	21.61	14.57	39.14	16.21	14.73	30.56	4.08	6.14	6.37	11.5	11.31	9.48	15	9.63	10.33	7.66	13.3	23	86.96	13	84.62	37	86.49	17	82.35	14	64.29	28	92.86	4
-1.9144	-1.9244	-1.9099	250	151	230	170	176	247	191	176	200	17	6	13	14	219	230	182	183	234.88	157.18	236.87	162.06	172.89	251.62	194.88	180.22	212.23	16.29	5.65	12.33	14	234.4	237.56	199.23	173.82	246	83.74	151	89.4	226	86.73	170	84.71	175	85.71	241	85.89	185
459.31	459.3	459.319	88	109	6	102	127	5	134	140	121	89	97	81	57	48	80	85	67	82.68	113.46	6.18	97.24	124.76	5.09	136.72	143.36	128.4	85.29	91.42	76.82	56.99	51.37	82.63	93.05	63.64	66	54.55	79	55.7	5	60	80	62.5	97	62.89	4	25	100
-155.099	-155.109	-155.089	25	22	28	38	33	19	17	19	18	126	52	88	101	21	28	22	26	23.49	22.9	28.84	36.23	32.42	19.36	17.35	19.46	19.1	120.74	49.01	83.46	100.97	22.48	28.92	24.08	24.7	23	86.96	21	80.95	19	73.68	34	91.18	32	93.75	16	75	15
97.0524	97.0424	97.0624	15	17	17	22	23	17	17	12	12	27	13	19	20	17	15	16	14	14.09	17.7	17.51	20.97	22.59	17.32	17.35	12.29	12.73	25.87	12.25	18.02	19.99	18.2	15.49	17.51	13.3	12	41.67	14	50	15	33.33	16	43.75	18	50	14	35.71	12
-36.0222	-36.0322	-36.0122	40	56	94	30	37	98	57	57	25	13	21	24	25	55	55	53	68	37.58	58.29	96.81	28.6	36.35	99.83	58.16	58.37	26.53	12.46	19.79	22.76	24.99	58.87	56.81	58.02	64.59	27	96.3	45	95.56	63	95.24	20	95	25	96	67	98.51	37
-471.319	-471.329	-471.31	25	23	31	25	30	34	35	44	29	47	29	33	49	19	22	27	38	23.49	23.94	31.93	23.83	29.47	34.64	35.71	45.06	30.77	45.04	27.33	31.3	48.99	20.34	22.72	29.56	36.09	20	95	19	94.74	23	95.65	23	100	23	95.65	28	96.43	30
-2.9734	-2.9834	-2.9642	167	104	187	168	113	216	115	108	103	7	11	9	10	167	157	149	134	156.9	108.26	192.59	160.16	111	220.04	117.34	110.59	109.3	6.71	10.37	8.54	10	178.74	162.16	163.1	127.28	162	81.48	103	80.58	185	82.16	166	86.14	112	76.79	206	85.44	113
-28.0416	-28.0516	-28.0366	29	21	32	19	26	43	31	26	23	22	24	20	19	31	27	29	26	27.25	21.86	32.96	18.11	25.54	43.8	31.63	26.62	24.41	21.08	22.62	18.97	19	33.18	27.89	31.74	24.7	23	17.39	20	25	19	36.84	16	25	24	25	25	24	27
221.09	221.08	221.1	17	9	2	33	14	1	50	48	48	29	71	41	56	17	54	27	31	15.97	9.37	2.06	31.46	13.75	1.02	51.02	49.15	50.94	27.79	66.92	38.88	55.99	18.2	55.77	29.56	29.44	16	100	8	100	2	100	30	93.33	13	84.62	1	0	48
43.0992	43.0912	43.1092	12	21	30	25	11	44	13	10	12	15	16	17	19	11	15	18	17	11.27	21.86	30.9	23.83	10.81	44.82	13.26	10.24	12.73	14.37	15.08	16.12	19	11.77	15.49	19.7	16.15	9	88.89	20	90	30	83.33	24	79.17	11	81.82	41	78.05	13
96.9918	96.9818	97.0018	47	47	38	96	32	39	53	101	36	38	22	25	30	21	17	19	33	44.16	48.92	39.14	91.52	31.43	39.73	54.08	103.42	38.2	36.41	20.73	23.71	29.99	22.48	17.56	20.8	31.34	39	76.92	40	92.5	29	82.76	85	83.53	28	82.14	29	86.21	30
356.217	356.207	356.227	23	18	21	23	22	24	31	23	22	11	15	7	3	13	14	14	11	21.61	18.74	21.63	21.93	21.61	24.45	31.63	23.55	23.35	10.54	14.14	6.64	3	13.91	14.46	15.33	10.45	10	60	8	37.5	7	14.29	11	72.73	11	54.55	15	60	14
89.0476	89.0376	89.0576	25	54	32	47	37	38	25	33	20	32	10	11	18	8	9	4	8	23.49	56.21	32.96	44.81	36.35	38.71	25.51	33.79	21.22	30.66	9.42	10.43	18	8.56	9.3	4.38	7.6	24	87.5	53	88.68	31	80.65	46	93.48	35	91.43	36	86.11	24
101.948	101.938	101.958	26	20	25	44	12	30	2	11	44	10	6	6	5	20	32	28	20	24.43	20.82	25.75	41.95	11.79	30.56	2.04	11.26	46.69	9.58	5.65	5.69	5	21.41	33.05	30.65	19	20	75	16	87.5	23	82.61	28	96.43	10	70	25	92	2
-414.28	-414.29	-414.27	21	13	22	27	18	20	10	7	12	20	14	23	24	16	15	18	19	19.73	13.53	22.66	25.74	17.68	20.37	10.2	7.17	12.73	19.17	13.19	21.81	23.99	17.12	15.49	19.7	18.05	19	78.95	13	76.92	18	72.22	26	88.46	16	81.25	19	73.68	9
86.001	85.991	86.011	27	39	18	34	28	19	22	25	16	19	31	16	14	29	31	36	17	25.37	40.6	18.54	32.41	27.51	19.36	22.45	25.6	16.98	18.21	29.22	15.17	14	31.04	32.02	39.41	16.15	20	75	29	55.17	16	50	28	67.86	23	52.17	18	61.11	16
163.064	163.059	163.074	27	22	13	32	13	14	20	25	35	31	25	29	32	13	12	14	11	25.37	22.9	13.39	30.51	12.77	14.26	20.41	25.6	37.14	29.71	23.56	27.5	31.99	13.91	12.39	15.33	10.45	25	76	15	66.67	10	40	31	83.87	12	75	12	50	13
-253.153	-253.163	-253.143	23	29	10	24	20	9	14	14	6	28	24	15	28	18	6	5	11	21.61	30.19	10.3	22.88	19.65	9.17	14.28	14.34	6.37	26.83	22.62	14.23	27.99	19.27	6.2	5.47	10.45	21	95.24	22	95.45	10	70	22	90.91	17	94.12	8	62.5	12
218.129	218.119	218.139	38	29	20	33	39	12	43	45	55	28	40	36	32	39	34	38	19	35.7	30.19	20.6	31.46	38.31	12.22	43.87	46.08	58.36	26.83	37.7	34.14	31.99	41.74	35.12	41.6	18.05	14	28.57	11	45.45	8	50	8	37.5	18	38.89	4	50	13
45.01	45	45.0155	73	68	59	66	49	51	51	71	57	207	200	192	181	46	34	34	51	68.59	70.78	60.76	62.92	48.13	51.95	52.04	72.7	60.49	198.36	188.5	182.09	180.95	49.23	35.12	37.22	48.44	60	88.33	57	70.18	53	84.91	61	78.69	38	84.21	41	82.93	48
-471.301	-471.31	-471.295	20	11	19	18	6	18	9	9	6	25	13	25	20	16	15	17	24	18.79	11.45	19.57	17.16	5.89	18.34	9.18	9.22	6.37	23.96	12.25	23.71	19.99	17.12	15.49	18.61	22.8	20	85	11	90.91	19	89.47	17	88.24	6	66.67	18	66.67	9
-115.058	-115.068	-115.048	67	44	96	96	50	116	33	35	28	76	58	49	50	80	78	67	96	62.95	45.8	98.87	91.52	49.12	118.17	33.67	35.84	29.71	72.83	54.66	46.47	49.99	85.62	80.56	73.34	91.18	65	69.23	41	68.29	81	62.96	89	77.53	48	62.5	105	74.29	31
-3.0778	-3.0878	-3.0678	148	86	185	133	88	187	104	86	94	6	3	5	10	151	159	115	108	139.05	89.52	190.53	126.79	86.44	190.5	106.11	88.06	99.75	5.75	2.83	4.74	10	161.62	164.22	125.89	102.58	147	83.67	85	83.53	179	88.27	132	76.52	85	82.35	182	84.07	101
189.063	189.054	189.073	23	37	14	31	34	23	22	41	34	46	23	17	23	36	20	27	18	21.61	38.51	14.42	29.55	33.4	23.43	22.45	41.98	36.08	44.08	21.68	16.12	22.99	38.53	20.66	29.56	17.1	16	12.5	27	3.7	13	23.08	26	11.54	24	4.17	22	18.18	22
-96.0502	-96.0602	-96.0402	22	20	35	24	18	46	11	22	14	31	30	41	39	17	12	17	22	20.67	20.82	36.05	22.88	17.68	46.86	11.22	22.53	14.86	29.71	28.27	38.88	38.99	18.2	12.39	18.61	20.9	21	23.81	17	17.65	30	26.67	21	33.33	17	11.76	40	17.5	10
39.9508	39.9408	39.9608	23	30	28	54	21	26	26	26	36	267	219	280	135	216	44	45	63	21.61	31.23	28.84	51.48	20.63	26.49	26.53	26.62	38.2	255.86	206.4	265.55	134.96	231.19	45.45	49.26	59.84	23	100	26	92.31	27	92.59	52	94.23	20	95	25	96	20
-55.1354	-55.1454	-55.1254	6	7	70	12	0	47	1	6	4	21	12	23	39	51	45	37	82	5.64	7.29	72.09	11.44	0	47.88	1.02	6.14	4.24	20.12	11.31	21.81	38.99	54.59	46.48	40.5	77.89	5	100	6	100	60	98.33	11	100	0	0	41	100	1
-485.316	-485.326	-485.306	20	8	18	21	9	15	13	13	12	30	12	19	19	18	22	14	22	18.79	8.33	18.54	20.02	8.84	15.28	13.26	13.31	12.73	28.75	11.31	18.02	19	19.27	22.72	15.33	20.9	18	83.33	8	100	16	87.5	21	85.71	9	100	15	93.33	12
-270.237	-270.247	-270.227	13	7	21	9	9	20	6	9	10	9	7	9	11	14	19	13	26	12.21	7.29	21.63	8.58	8.84	20.37	6.12	9.22	10.61	8.62	6.6	8.54	11	14.98	19.62	14.23	24.7	13	69.23	7	71.43	20	55	9	100	6	83.33	17	70.59	5
355.197	355.187	355.207	7	17	18	7	19	10	25	22	30	8	10	6	4	8	12	11	4	6.58	17.7	18.54	6.67	18.66	10.19	25.51	22.53	31.84	7.67	9.42	5.69	4	8.56	12.39	12.04	3.8	5	60	4	50	5	40	6	66.67	6	33.33	5	60	3
94.9768	94.9668	94.9868	7	18	47	27	18	43	3	27	12	5	2	2	5	36	37	38	34	6.58	18.74	48.4	25.74	17.68	43.8	3.06	27.65	12.73	4.79	1.88	1.9	5	38.53	38.22	41.6	32.29	6	66.67	13	76.92	28	78.57	18	83.33	13	84.62	29	72.41	3
34.9148	34.9048	34.9248	12	15	22	13	9	16	8	7	6	22	9	12	7	15	17	11	63	11.27	15.61	22.66	12.39	8.84	16.3	8.16	7.17	6.37	21.08	8.48	11.38	7	16.05	17.56	12.04	59.84	11	90.91	14	92.86	21	100	11	100	9	88.89	16	93.75	8
-174.112	-174.122	-174.102	17	10	25	19	17	31	27	16	6	14	12	13	16	24	20	19	25	15.97	10.41	25.75	18.11	16.7	31.58	27.55	16.38	6.37	13.42	11.31	12.33	16	25.69	20.66	20.8	23.75	17	88.24	10	70	23	82.61	18	88.89	16	81.25	28	85.71	25
-112.1	-112.11	-112.091	15	18	16	20	22	18	14	17	13	26	17	16	22	18	26	24	29	14.09	18.74	16.48	19.07	21.61	18.34	14.28	17.41	13.8	24.92	16.02	15.17	21.99	19.27	26.85	26.27	27.54	12	50	13	38.46	15	26.67	17	58.82	18	38.89	17	52.94	12
-225.112	-225.122	-225.102	17	18	19	23	16	19	15	11	7	15	13	12	17	12	8	8	9	15.97	18.74	19.57	21.93	15.72	19.36	15.3	11.26	7.43	14.37	12.25	11.38	17	12.84	8.26	8.76	8.55	17	82.35	18	83.33	18	77.78	20	70	16	75	19	68.42	15
-488.299	-488.309	-488.289	16	8	28	21	18	33	19	17	10	24	23	34	20	17	24	23	27	15.03	8.33	28.84	20.02	17.68	33.62	19.39	17.41	10.61	23	21.68	32.24	19.99	18.2	24.79	25.18	25.65	15	93.33	8	100	27	100	21	80.95	16	100	33	90.91	18
243.142	243.132	243.152	33	31	9	28	41	4	38	29	42	16	23	19	18	18	18	21	11	31	32.27	9.27	26.69	40.28	4.07	38.77	29.7	44.57	15.33	21.68	18.02	18	19.27	18.59	22.99	10.45	21	80.95	19	68.42	8	87.5	19	78.95	24	87.5	4	75	21
350.14	350.13	350.15	29	31	29	26	29	27	34	26	24	34	38	47	42	27	25	20	19	27.25	32.27	29.87	24.79	28.49	27.5	34.69	26.62	25.47	32.58	35.81	44.57	41.99	28.9	25.82	21.89	18.05	25	20	28	17.86	27	18.52	22	18.18	26	11.54	22	13.64	31
6.9884	6.9784	6.9984	63	28	45	38	53	41	35	26	151	46	37	57	32	29	37	22	24	59.19	29.15	46.34	36.23	52.06	41.77	35.71	26.62	160.24	44.08	34.87	54.06	31.99	31.04	38.22	24.08	22.8	60	95	25	92	42	95.24	34	88.24	46	89.13	37	89.19	30
-146.069	-146.079	-146.059	17	13	17	18	9	29	9	20	13	44	28	40	24	13	24	19	14	15.97	13.53	17.51	17.16	8.84	29.54	9.18	20.48	13.8	42.16	26.39	37.94	23.99	13.91	24.79	20.8	13.3	16	81.25	10	70	17	64.71	18	66.67	9	88.89	28	67.86	8
-13.97	-13.98	-13.96	21	12	15	25	14	16	16	18	22	32	18	31	29	20	18	23	28	19.73	12.49	15.45	23.83	13.75	16.3	16.32	18.43	23.35	30.66	16.96	29.4	28.99	21.41	18.59	25.18	26.6	20	55	12	33.33	15	66.67	24	45.83	14	42.86	14	42.86	16
195.211	195.201	195.221	23	23	1	20	18	1	28	23	29	12	10	19	15	13	13	11	9	21.61	23.94	1.03	19.07	17.68	1.02	28.57	23.55	30.77	11.5	9.42	18.02	15	13.91	13.43	12.04	8.55	11	45.45	10	10	1	0	12	25	11	54.55	1	0	11
-245.159	-245.169	-245.149	29	26	17	32	32	31	22	18	14	30	38	48	42	14	16	17	15	27.25	27.06	17.51	30.51	31.43	31.58	22.45	18.43	14.86	28.75	35.81	45.52	41.99	14.98	16.53	18.61	14.25	25	92	21	85.71	15	93.33	26	92.31	24	87.5	25	92	17
174.028	174.018	174.038	4	6	34	8	5	34	5	6	3	16	10	24	32	26	15	30	55	3.76	6.25	35.02	7.63	4.91	34.64	5.1	6.14	3.18	15.33	9.42	22.76	31.99	27.83	15.49	32.84	52.24	4	75	5	40	27	96.3	7	71.43	5	80	31	100	5
147.068	147.058	147.078	38	18	17	37	27	17	16	28	20	60	29	48	42	14	22	15	19	35.7	18.74	17.51	35.27	26.52	17.32	16.32	28.67	21.22	57.5	27.33	45.52	41.99	14.98	22.72	16.42	18.05	36	55.56	17	82.35	16	31.25	34	58.82	26	76.92	16	18.75	14
-218.105	-218.115	-218.095	21	15	38	17	11	25	13	11	9	8	10	14	11	26	10	6	18	19.73	15.61	39.14	16.21	10.81	25.47	13.26	11.26	9.55	7.67	9.42	13.28	11	27.83	10.33	6.57	17.1	17	76.47	13	76.92	35	80	13	84.62	9	66.67	22	68.18	9
-156.123	-156.133	-156.113	17	7	15	17	8	12	20	12	8	28	37	47	50	15	11	13	12	15.97	7.29	15.45	16.21	7.86	12.22	20.41	12.29	8.49	26.83	34.87	44.57	49.99	16.05	11.36	14.23	11.4	17	82.35	7	71.43	13	92.31	17	94.12	8	87.5	11	90.91	20
407.162	407.152	407.172	30	28	33	35	28	33	23	25	23	33	30	39	43	28	22	20	27	28.19	29.15	33.99	33.37	27.51	33.62	23.47	25.6	24.41	31.62	28.27	36.99	42.99	29.97	22.72	21.89	25.65	21	28.57	23	8.7	30	36.67	31	38.71	24	25	29	27.59	19
244.125	244.115	244.135	33	27	21	29	23	26	18	26	23	54	38	59	75	28	25	23	30	31	28.11	21.63	27.65	22.59	26.49	18.37	26.62	24.41	51.75	35.81	55.95	74.98	29.97	25.82	25.18	28.49	31	80.65	23	78.26	21	71.43	27	85.19	21	80.95	24	91.67	17
10.9858	10.9758	10.9958	41	56	42	42	49	36	46	33	44	57	36	57	72	27	27	21	53	38.52	58.29	43.25	40.04	48.13	36.67	46.93	33.79	46.69	54.62	33.93	54.06	71.98	28.9	27.89	22.99	50.34	30	86.67	42	71.43	32	96.88	32	87.5	38	84.21	24	95.83	31
156.165	156.155	156.175	34	38	7	32	36	8	46	41	41	13	16	18	13	34	32	28	36	31.94	39.56	7.21	30.51	35.36	8.15	46.93	41.98	43.51	12.46	15.08	17.07	13	36.39	33.05	30.65	34.19	16	43.75	20	30	4	50	24	37.5	20	25	3	33.33	20
461.331	461.321	461.341	39	59	0	44	90	3	119	117	102	344	393	388	309	21	42	31	21	36.64	61.42	0	41.95	88.41	3.06	121.42	119.81	108.24	329.65	370.39	367.97	308.92	22.48	43.38	33.93	19.95	35	54.29	43	51.16	0	0	36	55.56	74	47.3	3	66.67	75
-155.119	-155.129	-155.109	11	4	27	15	5	31	27	10	13	28	34	38	46	13	9	11	8	10.33	4.16	27.81	14.3	4.91	31.58	27.55	10.24	13.8	26.83	32.04	36.04	45.99	13.91	9.3	12.04	7.6	8	62.5	4	50	24	79.17	15	66.67	5	40	25	84	17
-147.053	-147.061	-147.043	20	21	18	27	15	16	12	16	11	13	17	17	18	16	32	15	17	18.79	21.86	18.54	25.74	14.73	16.3	12.24	16.38	11.67	12.46	16.02	16.12	18	17.12	33.05	16.42	16.15	20	95	20	100	18	77.78	27	96.3	15	86.67	16	93.75	12
-2.0726	-2.0826	-2.0626	405	248	350	365	258	354	327	278	270	19	9	9	15	315	339	305	285	380.51	258.15	360.46	347.96	253.44	360.62	333.64	284.67	286.52	18.21	8.48	8.54	15	337.15	350.14	333.87	270.7	400	81.75	246	86.99	348	87.93	362	79.01	255	81.96	344	86.63	315
201.144	201.134	201.15	24	30	8	34	30	6	36	27	36	30	32	30	26	14	32	11	17	22.55	31.23	8.24	32.41	29.47	6.11	36.73	27.65	38.2	28.75	30.16	28.45	25.99	14.98	33.05	12.04	16.15	22	63.64	29	79.31	8	87.5	32	65.63	30	93.33	6	100	32
176.747	176.737	176.757	94	43	39	43	48	42	128	28	131	72	34	66	41	2	9	2	2	88.32	44.76	40.17	40.99	47.15	42.79	130.6	28.67	139.01	69	32.04	62.59	40.99	2.14	9.3	2.19	1.9	37	62.16	7	71.43	3	66.67	24	83.33	18	72.22	5	100	26
-88.064	-88.074	-88.054	12	9	21	9	9	19	12	7	9	12	15	14	11	10	20	16	14	11.27	9.37	21.63	8.58	8.84	19.36	12.24	7.17	9.55	11.5	14.14	13.28	11	10.7	20.66	17.51	13.3	8	37.5	8	25	17	76.47	6	50	7	57.14	10	60	6
-340.233	-340.243	-340.227	15	21	15	34	17	11	7	20	8	60	21	36	37	4	6	5	12	14.09	21.86	15.45	32.41	16.7	11.21	7.14	20.48	8.49	57.5	19.79	34.14	36.99	4.28	6.2	5.47	11.4	15	80	20	90	15	73.33	33	93.94	16	93.75	11	45.45	7
-429.279	-429.289	-429.269	7	7	22	12	4	18	2	5	11	16	12	13	20	16	16	5	15	6.58	7.29	22.66	11.44	3.93	18.34	2.04	5.12	11.67	15.33	11.31	12.33	19.99	17.12	16.53	5.47	14.25	6	66.67	7	71.43	21	61.9	11	54.55	4	75	15	73.33	2
116.079	116.069	116.089	23	11	17	28	16	15	12	23	14	25	14	28	23	34	50	40	39	21.61	11.45	17.51	26.69	15.72	15.28	12.24	23.55	14.86	23.96	13.19	26.55	22.99	36.39	51.64	43.79	37.04	20	95	7	42.86	16	81.25	22	68.18	11	45.45	15	93.33	10
212.156	212.147	212.166	57	155	9	66	111	12	137	119	120	96	140	123	97	33	49	28	27	53.55	161.35	9.27	62.92	109.04	12.22	139.78	121.86	127.34	91.99	131.95	116.65	96.97	35.32	50.61	30.65	25.65	48	87.5	124	93.55	6	83.33	54	87.04	93	91.4	7	71.43	105
-140.106	-140.116	-140.096	24	18	13	27	23	11	23	19	9	27	4	8	16	5	9	6	6	22.55	18.74	13.39	25.74	22.59	11.21	23.47	19.46	9.55	25.87	3.77	7.59	16	5.35	9.3	6.57	5.7	17	70.59	11	54.55	13	84.62	18	77.78	17	70.59	10	60	19
-3.0574	-3.0674	-3.0474	203	108	210	131	103	210	137	102	120	6	3	5	6	182	158	150	147	190.73	112.42	216.27	124.89	101.18	213.93	139.78	104.45	127.34	5.75	2.83	4.74	6	194.8	163.19	164.2	139.62	201	83.08	105	80	208	83.65	130	83.08	101	81.19	207	85.99	131
39.0112	39.0012	39.0212	32	8	17	30	10	22	13	18	23	46	24	20	32	11	8	4	6	30.07	8.33	17.51	28.6	9.82	22.41	13.26	18.43	24.41	44.08	22.62	18.97	31.99	11.77	8.26	4.38	5.7	29	86.21	8	100	16	93.75	25	100	9	88.89	19	84.21	13
-31.9726	-31.9826	-31.9626	17	14	18	16	15	12	22	23	13	23	18	20	18	15	15	14	17	15.97	14.57	18.54	15.25	14.73	12.22	22.45	23.55	13.8	22.04	16.96	18.97	18	16.05	15.49	15.33	16.15	13	15.38	13	30.77	15	20	14	21.43	11	27.27	11	27.27	18
*First, second, and third isotopic peaks refer to their respective placements after the monoisotopic peak, with the monoisotopic peak being considered peak 0
[truncated: 32 more columns]

## Sheet: 01BI.profile
Supplementary Table 4B: PTM-Shepherd results for Broad01 harmonization quality control sample
PeakApex	PeakLower	PeakUpper	01BI (PSMs)	01JHU (PSMs)	01PNNL (PSMs)	02BI (PSMs)	02JHU (PSMs)	02PNNL (PSMs)	CCRCC01 (PSMs)	CCRCC02 (PSMs)	CCRCC03 (PSMs)	LUAD01 (PSMs)	LUAD02 (PSMs)	LUAD03 (PSMs)	LUAD04 (PSMs)	UCEC01 (PSMs)	UCEC02 (PSMs)	UCEC03 (PSMs)	UCEC04 (PSMs)	01BI (PSMs/million)	01JHU (PSMs/million)	01PNNL (PSMs/million)	02BI (PSMs/million)	02JHU (PSMs/million)	02PNNL (PSMs/million)	CCRCC01 (PSMs/million)	CCRCC02 (PSMs/million)	CCRCC03 (PSMs/million)	LUAD01 (PSMs/million)	LUAD02 (PSMs/million)	LUAD03 (PSMs/million)	LUAD04 (PSMs/million)	UCEC01 (PSMs/million)	UCEC02 (PSMs/million)	UCEC03 (PSMs/million)	UCEC04 (PSMs/million)	01BI (Peptides)	01BI (% in unmodified)	01JHU (Peptides)	01JHU (% in unmodified)	01PNNL (Peptides)	01PNNL (% in unmodified)	02BI (Peptides)	02BI (% in unmodified)	02JHU (Peptides)	02JHU (% in unmodified)	02PNNL (Peptides)	02PNNL (% in unmodified)	CCRCC01 (Peptides)
0	-0.01	0.0085	272604	242781	277055	261062	242554	278695	255566	250771	241860	248644	252124	262039	249983	245611	250701	242936	297094	256120	252720	285332	248876	238268	283906	260756	256788	256655	238269	237622	248512	249918	262878	258939	265931	282187	174443	100	167054	100	172144	100	180202	100	167156	100	173630	100	165468
1.0024	0.9931	1.0124	38419	44942	56461	40106	50239	57591	58290	57646	57308	73787	69312	73293	70023	41219	41559	37328	45882	36095.9	46781.8	58147.7	38233.9	49351.2	58667.9	59473.8	59029.1	60813.7	70708.1	65325.1	69509.3	70004.8	44116.9	42924.6	40861.3	43579.8	27350	87.3	32947	88.47	34716	89.64	29437	87.12	36499	89.17	35289	89.69	35828
229.163	229.153	229.172	20777	25022	3315	22027	26157	2861	27211	25926	24124	12544	13272	14778	12847	16928	22617	20471	21418	19520.7	26046.3	3414.03	20998.8	25694.8	2914.5	27763.6	26548	25599.7	12020.6	12508.6	14015.1	12843.7	18118.1	23360.2	22408.7	20343.3	13779	75.27	16635	76.38	2323	93.63	14951	74.88	17224	76.64	2025	93.73	18109
-0.9842	-0.9932	-0.9742	8450	14163	8471	8675	14795	8165	12867	15770	11830	7142	4050	3756	3245	9576	6348	8604	10408	7939.05	14742.8	8724.06	8270.07	14533.6	8317.68	13128.3	16148.4	12553.7	6843.99	3817.04	3562.1	3244.16	10249.2	6556.59	9418.41	9885.76	6527	91.42	10259	90.07	6530	91.84	6773	91.57	10727	90.21	6374	92.19	9449
15.011	15.001	15.021	8009	4231	6411	7831	3742	6650	2943	4458	3180	3681	4379	3811	4074	5987	5227	5465	6934	7524.72	4404.21	6602.52	7465.47	3675.87	6774.35	3002.77	4564.96	3374.53	3527.41	4127.12	3614.26	4072.94	6407.91	5398.76	5982.29	6586.08	4893	97.87	2785	94.18	3888	96.81	4957	97.58	2451	94.53	4183	97.37	2060
0.9838	0.9738	0.9931	6312	6719	5967	6546	6826	6241	6987	7162	6900	6053	6205	6805	6606	6238	5831	5681	7888	5930.33	6994.06	6145.26	6240.45	6705.38	6357.7	7128.9	7333.83	7322.09	5800.43	5848.09	6453.7	6604.28	6676.56	6022.6	6218.73	7492.21	4509	76.45	4942	69.32	4438	75.37	4867	74.89	5043	71.51	4665	74.92	5041
17.026	17.016	17.036	5967	6487	4497	8061	4968	4478	5921	8014	3334	9892	4978	6871	6093	2233	2094	2094	6880	5606.19	6752.56	4631.34	7684.73	4880.21	4561.74	6041.25	8206.27	3537.95	9479.25	4691.66	6516.29	6091.42	2389.99	2162.81	2292.21	6534.79	4678	97.26	5179	95.54	3463	96.48	6468	96.94	3998	96.6	3422	96.2	4437
100.016	100.006	100.026	3335	4093	3946	3683	3748	4106	2811	3086	2559	2967	4203	2359	2063	3921	4253	5060	2877	3133.34	4260.56	4063.88	3511.09	3681.77	4182.78	2868.09	3160.04	2715.54	2843.2	3961.24	2237.22	2062.46	4196.66	4392.75	5538.95	2732.64	2566	97.62	3182	97.67	3329	94.83	2830	97.31	2908	97.21	3502	94.6	2083
230.166	230.157	230.176	5684	7536	1237	6549	9409	1072	9607	9439	9112	13599	14946	15785	13700	5446	7062	5986	5329	5340.3	7844.51	1273.95	6243.31	9242.73	1092.05	9802.11	9665.46	9669.4	13031.6	14086.3	14970.1	13696.4	5828.88	7294.05	6552.6	5061.61	3983	74.84	5324	76.84	855	93.57	4713	74.86	6432	76.43	745	94.77	6401
27.9952	27.9852	28.0036	17116	641	1421	4894	609	1153	3444	3736	3011	834	3308	557	682	3219	2721	2385	2592	16081	667.24	1463.45	4665.56	598.24	1174.56	3513.95	3825.63	3195.19	799.2	3117.72	528.25	681.82	3445.31	2810.41	2610.75	2461.94	10454	97.94	514	87.94	1211	95.21	4219	97.2	476	86.55	973	95.27	2938
15.9948	15.9848	16.0041	3451	3783	7633	3563	3324	9334	2146	2082	2111	2907	2438	3232	3038	2573	2775	2149	3307	3242.33	3937.87	7861.02	3396.69	3265.26	9508.54	2189.58	2131.95	2240.13	2785.7	2297.77	3065.15	3037.21	2753.89	2866.18	2352.41	3141.07	1987	93.36	2166	92.71	4674	96.6	2119	93.39	1923	91.73	5783	97.11	1271
115.027	115.017	115.037	2227	1859	3503	2580	1375	3418	1587	1903	1707	3030	2267	2741	3328	3295	3130	3171	5901	2092.34	1935.1	3607.65	2459.57	1350.7	3481.91	1619.23	1948.66	1811.42	2903.57	2136.6	2599.5	3327.13	3526.65	3232.85	3471.15	5604.91	1873	98.45	1471	98.16	2850	98.21	2226	98.61	1034	98.07	2812	98.83	1351
43.006	42.996	43.016	3112	1873	2722	3228	1614	2735	2068	2186	1789	2868	3100	2845	3285	2816	2800	2652	3757	2923.83	1949.68	2803.32	3077.32	1585.48	2786.14	2110	2238.45	1898.44	2748.33	2921.69	2698.13	3284.15	3013.98	2892.01	2903.02	3568.49	2704	98.56	1656	96.56	2449	98.29	2845	98.21	1423	97.12	2498	97.84	1869
79.9666	79.9566	79.9766	3021	2543	4074	3647	1976	4179	2138	2445	2170	2180	2263	2104	2550	3005	3176	3000	3908	2838.33	2647.11	4195.7	3476.77	1941.08	4257.14	2181.42	2503.66	2302.74	2089.04	2132.83	1995.38	2549.34	3216.26	3280.36	3283.96	3711.91	2415	57.56	2010	58.91	3193	56.78	3001	58.41	1434	58.44	3279	57.58	1632
2.0048	1.996	2.0148	5325	6122	8989	5981	7264	9366	9276	9340	9259	21427	18911	20001	19883	6476	6723	5562	7216	5003.01	6372.62	9257.53	5701.82	7135.64	9541.14	9464.39	9564.09	9825.39	20532.9	17823.2	18968.5	19877.8	6931.29	6943.91	6088.47	6853.93	4132	83.23	4799	84.75	5637	88.04	4639	82.6	5523	85.66	5791	87.29	5993
21.9812	21.9712	21.9912	4903	1228	2709	3941	2367	2627	1986	1138	8059	2729	1480	2469	1836	2163	3504	2220	2112	4606.53	1278.27	2789.93	3757.04	2325.17	2676.12	2026.33	1165.3	8551.99	2615.13	1394.87	2341.54	1835.52	2315.07	3619.14	2430.13	2006.03	4294	99.49	1087	98.9	2333	98.93	3566	99.24	2059	99.22	2261	99.25	1702
-114.136	-114.146	-114.126	1956	1964	3509	2056	1545	3488	1116	1518	1384	1700	1565	1852	2238	3071	3241	3153	5888	1837.73	2044.4	3613.83	1960.03	1517.7	3553.22	1138.67	1554.42	1468.66	1629.07	1474.98	1756.39	2237.42	3286.9	3347.5	3451.45	5592.56	1603	99.63	1358	99.41	2516	98.97	1708	98.89	980	99.49	2459	99.11	788
-18.0104	-18.0204	-18.0004	2484	4042	2384	2803	2488	2335	4268	3293	2892	2073	2590	2080	2140	2064	2938	2368	2203	2333.8	4207.47	2455.22	2672.16	2444.03	2378.66	4354.68	3372.01	3068.91	1986.5	2441.02	1972.62	2139.44	2209.11	3034.54	2592.14	2092.46	1737	98.33	2934	97.78	1885	98.04	1947	98.25	1807	97.95	1830	98.25	2780
156.101	156.095	156.111	1710	1636	944	1638	1691	1000	1843	1559	1647	1148	1034	1401	1295	862	1124	1299	1304	1606.6	1702.97	972.2	1561.54	1661.12	1018.7	1880.43	1596.4	1747.75	1100.1	974.52	1328.67	1294.66	922.6	1160.93	1421.96	1238.57	1407	84.58	1450	85.03	807	85.01	1417	85.67	1475	86.64	851	87.66	1565
0.017	0.0085	0.027	5332	7688	7341	5618	8356	7447	8247	10228	9501	7752	5180	5174	4675	6394	5512	5947	7530	5009.59	8002.73	7560.3	5355.77	8208.34	7586.25	8414.49	10473.4	10082.2	7428.54	4882.04	4906.9	4673.78	6843.52	5693.12	6509.91	7152.17	4354	68.21	5860	72.53	5486	69.23	4606	68.15	6296	73.54	5595	69.9	5786
59.0004	58.9904	59.0104	912	1503	1224	959	1105	1162	1231	876	1111	1210	1276	1619	1633	1219	1765	1552	1987	856.85	1564.53	1260.57	914.24	1085.47	1183.73	1256	897.02	1178.96	1159.51	1202.6	1535.42	1632.58	1304.7	1823	1698.9	1887.3	692	99.13	1163	98.71	897	99.11	721	98.06	859	98.72	862	99.42	978
25.9784	25.9684	25.9884	898	1831	1379	984	1597	1269	1116	1100	990	1423	921	1269	1394	1423	1426	1238	2141	843.7	1905.96	1420.2	938.07	1568.78	1292.73	1138.67	1126.39	1050.56	1363.62	868.02	1203.49	1393.64	1523.04	1472.86	1355.18	2033.57	738	98.64	1526	98.62	1146	97.91	837	98.57	1338	99.33	1094	98.26	926
-17.027	-17.037	-17.0174	1524	1636	1437	1623	1297	1368	1584	1474	1251	1575	1437	1578	1628	1593	1593	1560	1836	1431.85	1702.97	1479.93	1547.24	1274.08	1393.58	1616.17	1509.36	1327.53	1509.28	1354.34	1496.54	1627.58	1704.99	1645.35	1707.66	1743.88	1227	97.8	1272	96.15	1186	97.05	1341	97.02	1028	97.37	1136	97.89	1286
357.258	357.248	357.268	1394	1611	649	1409	1710	715	1371	1296	1155	806	821	985	895	693	827	825	920	1309.71	1676.95	668.39	1343.23	1679.78	728.37	1398.84	1327.09	1225.65	772.37	773.78	934.15	894.77	741.72	854.17	903.09	873.84	1153	80.14	1354	81.24	549	81.6	1194	81.91	1417	81.72	599	81.47	1159
37.947	37.937	37.957	1006	435	425	1293	506	400	327	264	957	985	705	1404	517	7653	923	943	1259	945.17	452.81	437.7	1232.65	497.06	407.48	333.64	270.33	1015.54	943.9	664.45	1331.52	516.87	8191.04	953.33	1032.26	1195.83	886	99.77	384	99.22	372	99.46	1145	99.65	437	99.31	345	99.42	248
458.326	458.316	458.336	2110	2773	28	2394	3090	25	3410	3294	2897	804	828	961	911	1157	2218	1892	1665	1982.41	2886.52	28.84	2282.25	3035.4	25.47	3479.25	3373.03	3074.22	770.45	780.37	911.39	910.76	1238.34	2290.88	2071.09	1581.46	1444	65.86	1872	64.37	23	95.65	1659	64.32	2023	65.65	22	95.45	2327
18.0274	18.019	18.0374	1925	2378	1250	2537	2039	1234	2732	3517	1677	7069	3580	4674	3946	562	452	400	1284	1808.6	2475.35	1287.34	2418.58	2002.97	1257.07	2787.48	3601.38	1779.59	6774.04	3374.08	4432.71	3944.97	601.51	466.85	437.86	1219.57	1569	95.73	2003	92.76	869	92.64	2119	94.29	1719	95.11	844	92.3	2118
16.0134	16.0041	16.0234	2117	1511	2322	2358	1515	2446	1335	1883	1344	2612	2811	2441	2547	1968	1609	1624	1717	1988.99	1572.86	2391.37	2247.93	1488.23	2491.74	1362.11	1928.18	1426.22	2503.01	2649.31	2314.99	2546.34	2106.36	1661.87	1777.72	1630.85	1462	97.26	1080	92.96	1541	97.21	1665	96.1	1050	92.67	1604	97.01	948
-1.0022	-1.0122	-0.9932	5156	4709	6404	4682	5168	6472	5821	5260	5552	768	623	652	863	5267	5325	4757	4986	4844.23	4901.78	6595.31	4463.46	5076.68	6593.02	5939.22	5386.2	5891.63	735.95	587.16	618.34	862.78	5637.29	5499.98	5207.27	4735.82	4749	83.85	4395	85.96	5519	87.59	4389	84.35	4814	87.33	5615	87.43	5011
82.0056	81.9956	82.0156	1233	763	146	1515	563	107	946	976	903	622	749	489	740	621	1261	873	889	1158.44	794.24	150.36	1444.28	553.05	109	965.21	999.42	958.24	596.05	705.92	463.76	739.81	664.66	1302.44	955.63	844.39	1098	98.82	667	98.2	128	92.19	1368	98.98	503	99.2	94	91.49	845
41.0262	41.0162	41.0362	1420	435	819	1631	480	960	1398	1361	1318	898	958	1044	931	195	114	147	166	1334.14	452.81	843.47	1554.87	471.52	977.95	1426.39	1393.65	1398.63	860.53	902.9	990.1	930.76	208.71	117.75	160.91	157.67	1168	98.72	380	98.68	717	98.33	1381	98.48	418	99.04	828	98.31	1177
1.9872	1.9772	1.996	1684	2100	2124	1893	2349	2231	2479	2551	2459	3873	3796	4120	3969	1934	1782	1566	2078	1582.17	2185.97	2187.45	1804.64	2307.49	2272.72	2529.35	2612.2	2609.42	3711.39	3577.65	3907.31	3967.97	2069.97	1840.56	1714.23	1973.73	1356	77.88	1666	69.57	1637	78.07	1539	76.54	1834	73.23	1707	76.8	1923
-113.084	-113.094	-113.074	406	206	719	573	204	622	134	149	148	786	442	521	538	843	954	819	1091	381.45	214.43	740.48	546.25	200.4	633.63	136.72	152.57	157.05	753.2	416.58	494.1	537.86	902.27	985.35	896.52	1036.26	363	83.47	179	75.42	645	86.05	521	84.26	171	73.1	552	86.41	106
231.168	231.159	231.178	905	1230	209	1194	1768	188	1844	1953	1703	5775	6154	6321	5407	980	1232	1005	876	850.28	1280.35	215.24	1138.27	1736.76	191.52	1881.45	1999.86	1807.18	5534.03	5800.02	5994.69	5405.59	1048.9	1272.48	1100.13	832.05	659	69.65	880	71.48	152	92.76	895	68.38	1240	71.85	124	94.35	1262
31.9896	31.9796	31.9996	679	635	1260	901	718	1229	450	368	404	880	985	652	635	840	575	682	1247	637.94	661	1297.64	858.94	705.31	1251.98	459.14	376.83	428.71	843.28	928.34	618.34	634.83	899.06	593.89	746.55	1184.43	476	89.29	411	88.56	1025	92.68	660	91.52	483	88.2	935	92.51	298
57.0212	57.0112	57.0312	830	217	626	1087	194	823	647	562	605	1419	1059	971	1011	113	71	96	120	779.81	225.88	644.7	1036.26	190.57	838.39	660.14	575.48	642.01	1359.79	998.09	920.87	1010.74	120.94	73.33	105.09	113.98	716	95.11	187	92.51	498	95.18	916	97.16	163	93.25	641	96.41	551
-129.147	-129.157	-129.137	879	691	731	929	572	800	573	558	471	642	779	524	428	602	756	713	510	825.85	719.29	752.84	885.64	561.89	814.96	584.64	571.39	499.81	615.21	734.19	496.95	427.89	644.32	780.84	780.49	484.41	746	99.33	577	99.13	644	97.36	786	98.98	495	99.8	715	98.74	474
213.168	213.158	213.176	1160	1256	149	1225	1293	147	1498	1251	1300	372	631	584	510	738	1042	965	1108	1089.86	1307.42	153.45	1167.82	1270.15	149.75	1528.42	1281.01	1379.52	356.48	594.7	553.85	509.87	789.88	1076.24	1056.34	1052.4	814	69.53	855	70.99	99	90.91	887	69	913	69.99	102	93.14	1028
-375.268	-375.278	-375.258	584	305	851	594	437	828	761	546	261	451	583	534	480	701	849	798	763	548.69	317.49	876.42	566.27	429.28	843.48	776.46	559.1	276.97	432.18	549.47	506.43	479.88	750.28	876.9	873.53	724.72	535	98.13	261	98.08	729	98.35	529	98.49	383	97.91	711	98.17	664
16.998	16.988	17.008	1134	1374	2661	1212	1357	3296	966	959	964	1945	1344	2203	1980	834	912	685	967	1065.43	1430.25	2740.49	1155.43	1333.02	3357.63	985.62	982.01	1022.97	1863.84	1266.69	2089.27	1979.49	892.63	941.97	749.84	918.48	799	92.37	909	91.64	1783	96.52	871	93.46	881	91.71	2151	96.75	634
459.328	459.319	459.338	983	1389	13	1249	1907	12	2004	2072	1731	2325	2635	2787	2236	599	1088	952	677	923.56	1445.86	13.39	1190.7	1873.3	12.22	2044.7	2121.71	1836.89	2227.99	2483.43	2643.12	2235.42	641.11	1123.75	1042.11	643.03	651	65.59	931	61.65	11	81.82	888	58	1272	60.3	10	90	1332
52.9128	52.9028	52.9228	964	824	283	1714	1378	255	1703	365	850	2235	962	2494	1187	525	447	178	221	905.71	857.73	291.45	1633.99	1353.65	259.77	1737.59	373.76	902	2141.74	906.67	2365.25	1186.69	561.91	461.69	194.85	209.91	860	99.3	709	98.87	238	99.16	1516	99.67	1204	99.42	226	99.12	1410
72.0214	72.0114	72.0304	723	843	1035	854	694	1047	540	615	493	403	255	286	450	192	172	91	131	679.28	877.51	1065.92	814.14	681.74	1066.58	550.97	629.76	523.16	386.18	240.33	271.24	449.88	205.5	177.65	99.61	124.43	656	97.1	770	97.92	953	96.75	762	97.38	632	97.31	956	96.76	500
-201.168	-201.178	-201.162	476	71	444	548	34	315	923	1086	766	108	485	64	96	908	931	555	645	447.22	73.91	457.26	522.42	33.4	320.89	941.75	1112.06	812.86	103.49	457.1	60.7	95.98	971.84	961.59	607.53	612.64	443	99.32	70	91.43	412	98.06	506	99.01	33	93.94	293	96.93	836
-203.183	-203.193	-203.173	340	443	777	409	378	732	510	443	464	603	465	650	787	537	615	525	1034	319.44	461.14	800.21	389.91	371.32	745.69	520.36	453.63	492.38	577.84	438.25	616.44	786.8	574.75	635.21	574.69	982.12	306	98.37	409	98.78	668	98.95	357	99.44	345	99.71	620	98.87	450
97.016	97.006	97.026	333	550	581	389	442	564	311	386	300	573	456	433	700	521	496	441	773	312.86	572.52	598.36	370.84	434.19	574.55	317.32	395.26	318.35	549.09	429.77	410.65	699.82	557.63	512.3	482.74	734.21	296	99.32	508	98.43	536	98.69	351	99.15	404	99.26	514	97.67	291
80.9694	80.9594	80.9794	693	703	1406	876	558	1422	507	782	620	902	1083	951	1178	1011	948	915	1085	651.1	731.78	1448	835.11	548.14	1448.59	517.3	800.76	657.93	864.36	1020.71	901.91	1177.69	1082.08	979.15	1001.61	1030.56	580	60.86	582	63.06	1096	54.01	758	59.37	455	58.9	1114	56.28	412
53.9156	53.9056	53.9256	552	845	270	800	1055	236	1300	305	649	2758	1578	2875	1770	298	263	144	156	518.62	879.59	278.07	762.66	1036.36	240.41	1326.4	312.32	688.7	2642.92	1487.23	2726.58	1769.54	318.95	271.64	157.63	148.17	477	98.74	727	98.9	209	97.61	687	99.42	918	99.02	185	99.46	1037
22.9838	22.9738	22.9938	744	293	710	682	564	659	570	317	2563	1137	752	1097	698	512	811	448	474	699.01	304.99	731.21	650.17	554.03	671.32	581.58	324.61	2719.78	1089.56	708.74	1040.37	697.82	548	837.65	490.41	450.22	672	99.55	266	98.12	628	98.89	619	99.19	516	99.22	569	99.65	476
-357.257	-357.267	-357.247	453	310	234	472	296	252	223	213	171	658	357	557	690	311	298	280	434	425.61	322.69	240.99	449.97	290.77	256.71	227.53	218.11	181.46	630.54	336.47	528.25	689.82	332.86	307.79	306.5	412.22	399	94.74	282	93.97	193	92.23	421	96.2	266	95.86	213	94.37	192
14.0158	14.0058	14.0211	506	407	494	484	402	494	378	356	316	308	296	318	298	434	386	358	373	475.4	423.66	508.76	461.41	394.9	503.24	385.68	364.54	335.33	295.15	278.97	301.58	297.92	464.51	398.68	391.89	354.28	363	61.98	300	51.33	351	56.41	364	58.52	287	50.17	364	58.52	256
-17.0078	-17.0174	-16.9978	725	1426	742	885	926	768	1578	1288	1161	1440	1799	1489	1488	648	828	643	639	681.16	1484.38	764.17	843.69	909.64	782.36	1610.05	1318.9	1232.02	1379.91	1695.52	1412.13	1487.61	693.56	855.21	703.86	606.94	573	98.43	1139	97.01	643	97.82	708	98.16	739	98.24	656	98.63	1139
28.0318	28.0219	28.0418	418	308	309	321	321	278	292	283	280	284	247	268	247	262	261	232	245	392.72	320.61	318.23	306.02	315.33	283.2	297.93	289.79	297.13	272.15	232.79	254.16	246.94	280.42	269.58	253.96	232.71	266	40.23	175	25.71	208	16.83	205	31.71	181	23.76	198	19.19	176
101.019	101.009	101.029	446	625	558	554	592	576	508	567	508	1004	1306	769	659	563	707	632	372	419.03	650.59	574.67	528.14	581.54	586.77	518.32	580.6	539.08	962.11	1230.88	729.3	658.83	602.58	730.23	691.82	353.33	366	96.72	516	98.06	464	93.32	462	98.7	490	97.35	487	93.02	412
-147.157	-147.167	-147.147	651	257	142	723	219	122	401	325	335	207	206	183	206	219	369	227	307	611.64	267.52	146.24	689.25	215.13	124.28	409.14	332.8	355.49	198.36	194.15	173.55	205.95	234.4	381.13	248.49	291.6	575	99.48	225	98.67	122	99.18	637	99.22	197	98.48	104	97.12	351
-71.0372	-71.0472	-71.0272	330	172	312	374	193	292	155	135	118	305	193	267	253	174	192	170	241	310.05	179.04	321.32	356.54	189.59	297.46	158.15	138.24	125.22	292.27	181.9	253.22	252.93	186.23	198.31	186.09	228.91	272	73.16	150	67.33	236	71.61	329	78.42	161	66.46	219	71.69	118
-48.004	-48.014	-47.994	210	304	276	242	415	307	614	624	479	301	260	265	247	218	104	236	207	197.3	316.45	284.25	230.7	407.67	312.74	626.47	638.97	508.3	288.44	245.04	251.32	246.94	233.33	107.42	258.34	196.61	162	98.15	247	99.19	205	99.02	199	97.99	345	99.13	234	100	466
358.261	358.251	358.271	247	404	198	326	504	233	384	381	373	947	953	1086	937	206	213	225	202	232.06	420.54	203.91	310.78	495.09	237.36	391.8	390.14	395.82	907.49	898.18	1029.94	936.76	220.48	220	246.3	191.86	221	76.47	367	82.02	184	82.07	294	84.01	445	79.78	210	82.86	328
-2.015	-2.025	-2.005	1087	964	886	998	830	890	860	705	768	223	267	326	303	881	807	715	965	1021.27	1003.46	912.47	951.42	815.33	906.64	877.47	721.91	814.98	213.7	251.64	309.17	302.92	942.94	833.52	782.68	916.58	960	80.21	817	86.78	770	85.32	867	83.51	736	85.87	792	88.64	743
-113.133	-113.143	-113.123	371	463	752	402	421	743	286	413	392	685	584	664	838	584	560	486	994	348.57	481.95	774.46	383.24	413.56	756.89	291.81	422.91	415.98	656.42	550.41	629.72	837.78	625.06	578.4	532	944.12	306	99.02	353	99.72	528	99.24	345	99.13	302	100	535	99.44	222
214.17	214.161	214.18	635	747	92	662	951	97	1081	863	877	804	1040	962	911	426	532	491	529	596.6	777.58	94.75	631.1	934.19	98.81	1102.95	883.71	930.65	770.45	980.18	912.34	910.76	455.95	549.48	537.48	502.46	439	67.65	526	68.06	59	93.22	488	67.62	668	67.96	69	95.65	732
60.0034	59.9934	60.0134	279	451	437	293	387	394	391	312	402	838	854	1141	1046	370	521	420	471	262.13	469.46	450.05	279.32	380.16	401.37	398.94	319.49	426.59	803.03	804.88	1082.1	1045.73	396.01	538.12	459.76	447.37	218	98.62	373	98.66	311	99.04	233	98.28	313	97.12	284	98.24	323
151.996	151.986	152.006	47	57	174	61	57	135	33	37	44	23	43	36	34	606	926	921	1118	44.16	59.33	179.2	58.15	55.99	137.52	33.67	37.89	46.69	22.04	40.53	34.14	33.99	648.6	956.43	1008.18	1061.9	40	100	49	97.96	151	100	52	96.15	49	95.92	117	97.44	29
230.147	230.137	230.157	557	713	115	649	737	115	755	802	735	594	618	674	590	489	616	490	517	523.32	742.19	118.44	618.71	723.98	117.15	770.33	821.24	779.96	569.21	582.45	639.21	589.85	523.38	636.24	536.38	491.06	409	76.04	522	73.18	89	84.27	493	74.24	556	72.12	90	85.56	550
3.0064	2.9964	3.0164	624	772	1194	766	938	1365	1165	1363	1279	3851	3331	3360	3454	809	909	686	937	586.27	803.6	1229.67	730.25	921.42	1390.52	1188.66	1395.7	1357.24	3690.31	3139.4	3186.54	3453.1	865.88	938.87	750.93	889.98	552	80.62	676	82.25	848	86.08	654	78.44	788	86.17	931	86.14	872
116.03	116.02	116.04	301	300	419	327	224	444	286	325	327	982	696	848	944	356	344	287	621	282.8	312.28	431.52	311.74	220.04	452.3	291.81	332.8	347	941.02	655.97	804.22	943.75	381.03	355.3	314.17	589.84	270	98.89	247	99.19	365	98.63	308	97.73	191	98.43	359	98.61	256
157.104	157.095	157.114	316	314	243	328	393	258	410	388	434	679	658	830	731	194	234	270	229	296.89	326.85	250.26	312.69	386.06	262.82	418.33	397.31	460.55	650.67	620.15	787.15	730.81	207.64	241.69	295.56	217.51	282	80.85	291	84.54	214	88.32	297	80.47	348	83.62	229	84.28	361
228.179	228.17	228.189	334	714	66	390	820	59	749	957	650	265	135	149	149	354	274	411	360	313.8	743.23	67.97	371.8	805.51	60.1	764.21	979.96	689.76	253.94	127.23	141.31	148.96	378.89	283	449.9	341.94	255	87.45	534	86.89	52	90.38	298	87.25	611	85.76	39	94.87	573
-156.101	-156.111	-156.091	218	179	149	271	151	137	99	111	84	393	211	341	399	187	189	155	253	204.82	186.33	153.45	258.35	148.33	139.56	101.01	113.66	89.14	376.6	198.86	323.4	398.9	200.15	195.21	169.67	240.31	190	91.58	159	88.68	118	79.66	241	87.55	137	91.97	104	80.77	86
203.08	203.07	203.09	282	225	302	280	206	294	218	198	171	161	201	198	200	239	227	210	278	264.95	234.21	311.02	266.93	202.36	299.5	222.43	202.75	181.46	154.28	189.44	187.78	199.95	255.8	234.46	229.88	264.05	198	54.04	195	49.23	250	52	231	57.58	179	47.49	246	53.25	180
42.0294	42.0199	42.0382	534	211	332	653	225	429	676	694	657	828	835	954	907	98	66	79	95	501.71	219.64	341.92	622.52	221.02	437.02	689.73	710.65	697.19	793.45	786.97	904.75	906.76	104.89	68.17	86.48	90.23	466	96.78	182	97.8	296	97.64	572	96.85	201	97.01	376	96.81	591
28.9968	28.9868	29.0068	3092	182	260	576	114	219	490	592	441	260	938	224	265	351	268	221	279	2905.03	189.45	267.77	549.11	111.99	223.1	499.95	606.2	467.98	249.15	884.05	212.44	264.93	375.68	276.81	241.92	265	2147	98.6	151	88.74	231	93.94	517	94	99	87.88	193	94.82	419
19.026	19.016	19.036	563	609	608	713	488	630	576	832	477	2912	1507	1834	1633	266	279	247	406	528.96	633.93	626.16	679.72	479.38	641.78	587.7	851.96	506.18	2790.49	1420.32	1739.32	1632.58	284.7	288.17	270.38	385.63	475	87.16	524	82.63	434	77.42	620	86.77	428	89.72	458	77.29	481
189.045	189.035	189.054	222	237	176	218	217	163	124	158	128	247	122	180	194	180	334	243	235	208.58	246.7	181.26	207.82	213.17	166.05	126.52	161.79	135.83	236.69	114.98	170.71	193.95	192.65	344.98	266	223.21	134	9.7	151	7.28	111	18.92	148	8.78	137	5.84	104	20.19	88
-184.121	-184.131	-184.111	248	170	214	240	168	214	106	109	96	128	128	129	139	78	95	82	110	233	176.96	220.39	228.8	165.03	218	108.15	111.62	101.87	122.66	120.64	122.34	138.96	83.48	98.12	89.76	104.48	210	80.48	161	83.23	181	78.45	220	84.55	153	81.05	183	78.14	98
44.0084	43.9991	44.0184	322	227	292	340	240	281	270	278	202	808	795	809	771	261	248	195	334	302.53	236.29	300.72	324.13	235.76	286.25	275.48	284.67	214.36	774.29	749.27	767.24	770.8	279.35	256.15	213.46	317.24	275	98.18	189	96.83	261	96.55	298	96.98	204	92.65	248	97.98	252
38.9488	38.9388	38.9588	256	122	165	323	197	159	178	139	314	938	840	1129	492	1568	257	252	395	240.52	126.99	169.93	307.92	193.52	161.97	181.62	142.33	333.21	898.86	791.68	1070.72	491.87	1678.24	265.44	275.85	375.18	229	99.13	109	100	144	99.31	292	99.32	177	99.44	140	99.29	136
27.0106	27.0006	27.0206	481	105	78	411	89	82	104	125	95	742	712	275	376	80	58	79	79	451.92	109.3	80.33	391.82	87.43	83.53	106.11	128	100.81	711.04	671.05	260.8	375.9	85.62	59.91	86.48	75.04	381	95.54	88	77.27	72	76.39	354	95.76	75	80	79	72.15	92
-16.0244	-16.0344	-16.0161	376	442	495	411	394	471	437	441	379	718	683	739	708	390	345	318	455	353.26	460.09	509.79	391.82	387.04	479.81	445.88	451.58	402.18	688.04	643.71	700.85	707.82	417.42	356.34	348.1	432.17	325	95.38	365	93.42	422	94.79	362	93.92	322	95.34	394	95.94	381
71.0374	71.0274	71.0474	193	187	198	210	180	177	126	138	115	228	252	252	263	112	126	82	174	181.33	194.66	203.91	200.2	176.82	180.31	128.56	141.31	122.03	218.49	237.5	238.99	262.93	119.87	130.14	89.76	165.27	152	84.87	138	91.3	169	90.53	171	87.13	142	90.85	147	90.48	105
0.093	0.0873	0.0977	329	253	544	308	270	552	289	313	321	289	209	312	287	432	471	404	535	309.11	263.36	560.25	293.62	265.23	562.32	294.87	320.51	340.64	276.94	196.98	295.89	286.93	462.37	486.48	442.24	508.16	316	78.48	247	78.14	510	82.35	301	80.07	260	81.15	509	79.76	277
-472.321	-472.331	-472.311	173	102	184	169	147	198	191	149	112	156	156	137	133	149	182	172	190	162.54	106.18	189.5	161.11	144.4	201.7	194.88	152.57	118.85	149.49	147.03	129.93	132.97	159.48	187.98	188.28	180.47	140	98.57	83	95.18	150	96	137	95.62	113	97.35	151	95.36	149
3.995	3.985	4.005	171	206	338	231	369	319	156	171	144	560	691	486	467	212	202	376	402	160.66	214.43	348.1	220.22	362.48	324.97	159.17	175.1	152.81	536.63	651.25	460.91	466.88	226.9	208.64	411.59	381.83	147	90.48	165	89.7	267	92.51	200	89.5	291	93.13	258	89.92	134
-97.053	-97.063	-97.043	156	129	193	184	112	229	57	75	75	103	104	116	111	84	97	99	119	146.57	134.28	198.77	175.41	110.02	233.28	58.16	76.8	79.59	98.7	98.02	110.01	110.97	89.91	100.19	108.37	113.03	125	18.4	114	17.54	163	17.79	162	16.05	104	14.42	191	18.85	49
45.0416	45.0316	45.0516	149	107	199	170	82	221	49	57	54	125	128	129	114	92	112	123	137	139.99	111.38	204.94	162.06	80.55	225.13	50	58.37	57.3	119.78	120.64	122.34	113.97	98.47	115.68	134.64	130.13	131	83.97	96	84.38	181	79.01	160	80	76	81.58	201	79.1	45
-186.157	-186.167	-186.147	191	190	162	222	150	166	200	196	136	259	164	211	186	168	149	141	246	179.45	197.78	166.84	211.64	147.35	169.1	204.06	200.7	144.32	248.19	154.57	200.11	185.95	179.81	153.9	154.35	233.66	176	80.11	174	81.03	151	78.81	204	83.82	140	77.14	152	83.55	176
61.0732	61.0632	61.0832	110	98	190	134	86	196	60	75	65	117	146	122	125	102	122	127	144	103.35	102.01	195.68	127.75	84.48	199.67	61.22	76.8	68.98	112.12	137.6	115.7	124.97	109.17	126.01	139.02	136.77	83	67.47	83	75.9	154	77.27	108	76.85	68	75	158	73.42	49
26.9812	26.9712	26.9912	374	308	254	239	332	259	312	254	260	638	366	564	566	220	264	189	329	351.39	320.61	261.59	227.84	326.13	263.84	318.34	260.09	275.9	611.38	344.95	534.88	565.85	235.47	272.67	206.89	312.49	310	97.74	262	97.33	221	96.38	194	95.36	273	97.07	221	96.83	268
99.0318	99.0218	99.0418	242	214	162	337	238	123	188	215	162	237	184	206	266	184	180	166	180	227.37	222.76	166.84	321.27	233.79	125.3	191.82	220.16	171.91	227.11	173.42	195.37	265.93	196.94	185.91	181.71	170.97	194	98.45	167	97.01	131	96.95	283	98.59	185	97.84	101	98.02	148
32.9918	32.9818	33.0018	193	251	464	277	309	435	164	143	175	695	658	545	452	337	212	209	367	181.33	261.28	477.86	264.07	303.54	443.13	167.33	146.43	185.71	666	620.15	516.86	451.88	360.69	218.97	228.78	348.59	154	88.31	191	83.77	376	91.76	235	88.94	232	87.5	350	90.86	135
-14.0156	-14.0256	-14.0056	188	182	217	230	160	235	166	149	149	316	289	332	342	176	189	159	223	176.63	189.45	223.48	219.26	157.17	239.39	169.37	152.57	158.11	302.81	272.38	314.86	341.91	188.37	195.21	174.05	211.81	144	64.58	142	71.83	171	76.61	176	68.18	135	64.44	177	77.97	130
-488.353	-488.363	-488.343	118	39	163	91	72	162	163	116	47	119	122	148	122	126	159	154	145	110.86	40.6	167.87	86.75	70.73	165.03	166.31	118.78	49.88	114.03	114.98	140.36	121.97	134.86	164.22	168.58	137.72	116	95.69	35	91.43	155	96.77	87	95.4	69	95.65	151	95.36	146
0.0568	0.0515	0.0601	330	268	537	337	272	529	333	340	368	342	234	325	373	465	475	430	483	310.05	278.97	553.04	321.27	267.19	538.89	339.76	348.16	390.51	327.73	220.54	308.22	372.9	497.69	490.61	470.7	458.76	325	75.69	266	74.81	526	76.43	333	70.27	266	75.19	526	79.09	329
244.174	244.164	244.184	224	211	48	242	223	51	190	276	191	246	176	163	164	156	229	182	214	210.46	219.64	49.43	230.7	219.06	51.95	193.86	282.62	202.68	235.74	165.88	154.59	163.96	166.97	236.52	199.23	203.26	169	91.72	158	89.87	41	92.68	178	90.45	171	87.72	42	92.86	151
113.084	113.074	113.094	120	48	67	123	46	54	35	31	26	160	67	134	127	226	304	191	332	112.74	49.97	69	117.26	45.19	55.01	35.71	31.74	27.59	153.32	63.15	127.08	126.97	241.89	313.99	209.08	315.34	108	86.11	43	76.74	61	80.33	110	90	44	81.82	47	89.36	30
245.159	245.149	245.167	240	297	79	243	284	83	191	211	193	136	90	130	117	150	306	199	222	225.49	309.16	81.36	231.66	278.98	84.55	194.88	216.06	204.81	130.33	84.82	123.29	116.97	160.55	316.05	217.84	210.86	172	89.53	197	84.26	64	92.19	175	90.86	207	89.37	70	95.71	143
228.161	228.151	228.17	428	626	87	507	743	75	724	683	787	43	43	41	52	417	515	496	373	402.12	651.63	89.6	483.33	729.87	76.4	738.7	699.39	835.14	41.21	40.53	38.88	51.99	446.32	531.92	542.95	354.28	399	83.21	577	84.75	80	85	478	82.85	698	81.23	66	92.42	665
-432.29	-432.3	-432.28	106	50	138	106	70	149	114	104	54	83	92	96	74	110	136	123	133	99.59	52.05	142.12	101.05	68.76	151.79	116.32	106.5	57.3	79.54	86.71	91.04	73.98	117.73	140.47	134.64	126.33	95	92.63	44	95.45	125	98.4	98	96.94	65	98.46	131	97.71	104
460.331	460.321	460.341	254	327	2	333	489	3	592	604	486	1276	1588	1533	1192	141	252	219	181	238.64	340.39	2.06	317.46	480.36	3.06	604.02	618.49	515.73	1222.76	1496.66	1453.86	1191.69	150.91	260.28	239.73	171.92	178	60.67	222	57.21	2	50	235	56.6	326	55.83	3	66.67	386
215.148	215.138	215.158	211	256	23	236	308	29	291	276	298	161	210	201	157	192	228	213	254	198.24	266.48	23.69	224.98	302.56	29.54	296.91	282.62	316.23	154.28	197.92	190.62	156.96	205.5	235.49	233.16	241.26	129	50.39	148	54.73	20	70	151	47.02	188	48.4	24	70.83	150
47.9842	47.9742	47.9942	66	159	451	91	169	315	106	75	115	66	63	72	77	272	164	149	500	62.01	165.51	464.47	86.75	166.01	320.89	108.15	76.8	122.03	63.25	59.38	68.28	76.98	291.12	169.39	163.1	474.91	50	52	133	80.45	334	91.02	76	64.47	141	80.14	246	85.77	88
75.0888	75.0788	75.0988	121	83	143	108	76	140	43	40	47	78	89	98	81	78	70	101	93	113.68	86.4	147.27	102.96	74.66	142.62	43.87	40.96	49.88	74.75	83.88	92.94	80.98	83.48	72.3	110.56	88.33	105	72.38	73	76.71	127	71.65	91	69.23	67	79.1	122	72.13	41
-157.142	-157.152	-157.133	193	152	248	213	153	241	153	154	124	85	38	77	77	41	25	14	25	181.33	158.22	255.41	203.06	150.3	245.51	156.11	157.69	131.59	81.45	35.81	73.02	76.98	43.88	25.82	15.33	23.75	185	96.76	141	98.58	229	97.38	204	96.57	146	95.89	228	96.05	143
-210.136	-210.146	-210.126	132	107	143	138	107	136	78	87	65	74	99	82	84	67	53	72	75	124.02	111.38	147.27	131.56	105.11	138.54	79.58	89.09	68.98	70.91	93.31	77.77	83.98	71.71	54.74	78.82	71.24	114	71.93	99	78.79	127	76.38	121	65.29	96	77.08	123	73.17	72
-61.2246	-61.2346	-61.2146	75	29	81	129	54	72	118	56	59	265	159	258	276	84	101	71	78	70.46	30.19	83.42	122.98	53.05	73.35	120.4	57.34	62.61	253.94	149.85	244.68	275.93	89.91	104.32	77.72	74.09	68	98.53	27	96.3	64	100	101	99.01	40	97.5	59	100	94
-28.0188	-28.0252	-28.0088	96	101	129	110	89	104	107	93	80	104	105	136	138	126	133	122	171	90.2	105.13	132.85	104.87	87.43	105.94	109.17	95.23	84.89	99.66	98.96	128.98	137.96	134.86	137.37	133.55	162.42	90	92.22	96	94.79	115	97.39	101	96.04	85	96.47	97	92.78	106
309.129	309.119	309.139	151	161	48	177	123	36	142	161	154	63	96	77	100	186	227	198	221	141.87	167.59	49.43	168.74	120.83	36.67	144.88	164.86	163.42	60.37	90.48	73.02	99.97	199.08	234.46	216.74	209.91	97	46.39	92	52.17	36	66.67	123	45.53	77	54.55	33	63.64	109
-0.9386	-0.9486	-0.9286	1329	944	1742	1141	1051	1729	1263	1121	1254	259	100	162	275	1406	1487	1273	1318	1248.64	982.65	1794.04	1087.74	1032.43	1761.33	1288.65	1147.9	1330.71	248.19	94.25	153.64	274.93	1504.85	1535.86	1393.5	1251.87	1290	83.41	921	83.82	1595	88.21	1117	82.81	1030	86.6	1616	88.18	1189
-99.068	-99.078	-99.058	87	39	137	129	33	161	43	26	25	172	86	92	112	107	105	82	134	81.74	40.6	141.09	122.98	32.42	164.01	43.87	26.62	26.53	164.82	81.05	87.25	111.97	114.52	108.45	89.76	127.28	80	75	35	68.57	123	86.99	121	89.26	29	62.07	146	86.99	41
58.0234	58.0143	58.0334	179	64	163	231	69	208	189	192	199	687	516	450	441	45	42	34	61	168.18	66.62	167.87	220.22	67.78	211.89	192.84	196.61	211.17	658.33	486.32	426.77	440.89	48.16	43.38	37.22	57.94	164	96.95	61	88.52	144	95.14	216	95.83	61	91.8	170	95.88	166
119.037	119.027	119.047	108	100	162	115	96	141	89	117	83	14	13	10	10	156	149	143	142	101.47	104.09	166.84	109.63	94.3	143.64	90.81	119.81	88.08	13.42	12.25	9.48	10	166.97	153.9	156.54	134.87	99	98.99	90	97.78	152	99.34	108	98.15	88	97.73	132	98.48	85
-132.147	-132.157	-132.137	103	123	153	111	88	142	93	107	84	153	80	107	137	104	109	71	160	96.77	128.04	157.57	105.82	86.44	144.66	94.89	109.57	89.14	146.62	75.4	101.48	136.96	111.31	112.58	77.72	151.97	99	98.99	117	98.29	139	98.56	104	98.08	81	100	131	99.24	85
229.181	229.172	229.191	405	620	62	430	755	61	665	904	698	495	401	374	285	350	459	423	368	380.51	645.38	63.85	409.93	741.66	62.14	678.51	925.69	740.7	474.35	377.93	354.69	284.93	374.61	474.08	463.04	349.54	337	77.15	510	75.69	57	77.19	384	73.96	574	73.69	50	90	540
44.9848	44.9748	44.9948	184	909	26	181	90	30	75	111	105	142	141	151	285	27	33	32	30	172.87	946.21	26.78	172.55	88.41	30.56	76.52	113.66	111.42	136.07	132.89	143.2	284.93	28.9	34.08	35.03	28.49	152	96.71	786	98.73	22	77.27	155	94.19	81	91.36	24	70.83	60
0.0462	0.0362	0.0515	746	561	1028	650	612	1001	693	740	776	624	443	582	598	849	960	761	974	700.89	583.97	1058.71	619.66	601.19	1019.72	707.07	757.75	823.47	597.96	417.52	551.95	597.84	908.69	991.55	833.03	925.13	725	74.62	544	72.79	981	78.29	630	73.97	586	73.04	959	75.5	647
21.9516	21.9416	21.9616	107	44	47	117	53	39	29	34	127	99	73	119	70	737	66	84	45	100.53	45.8	48.4	111.54	52.06	39.73	29.59	34.82	134.77	94.87	68.8	112.86	69.98	788.81	68.17	91.95	42.74	94	93.62	40	92.5	46	89.13	110	97.27	50	90	39	97.44	29
-9.037	-9.047	-9.027	134	195	101	112	150	94	132	142	119	55	50	187	189	104	104	91	127	125.9	202.98	104.02	106.77	147.35	95.76	134.68	145.41	126.28	52.71	47.12	177.35	188.95	111.31	107.42	99.61	120.63	118	94.92	173	97.69	90	90	95	91.58	132	93.94	83	95.18	115
45.078	45.068	45.088	92	92	134	118	69	148	48	41	37	73	95	89	82	49	59	73	84	86.44	95.77	138	112.49	67.78	150.77	48.97	41.98	39.26	69.95	89.54	84.41	81.98	52.44	60.94	79.91	79.79	80	71.25	86	73.26	123	69.11	102	75.49	65	76.92	134	73.13	44
159.933	159.923	159.943	35	118	177	59	69	170	18	159	40	32	28	13	55	127	155	205	298	32.88	122.83	182.29	56.25	67.78	173.18	18.37	162.81	42.45	30.66	26.39	12.33	54.99	135.93	160.09	224.4	283.05	30	30	50	54	147	36.73	56	35.71	20	65	140	42.14	16
-116.059	-116.069	-116.049	140	65	137	183	74	156	48	51	50	85	79	58	56	137	120	127	192	131.53	67.66	141.09	174.46	72.69	158.92	48.97	52.22	53.06	81.45	74.46	55.01	55.99	146.63	123.94	139.02	182.37	118	71.19	53	66.04	111	74.77	153	79.74	59	71.19	136	76.47	39
33.0416	33.0316	33.0516	122	85	134	134	81	171	71	96	82	143	126	112	101	82	71	71	103	114.62	88.48	138	127.75	79.57	174.2	72.44	98.3	87.02	137.03	118.75	106.22	100.97	87.76	73.33	77.72	97.83	97	75.26	72	86.11	109	80.73	114	86.84	63	76.19	135	69.63	54
-87.0316	-87.0416	-87.0216	85	61	106	90	53	117	44	39	42	103	71	92	100	59	67	63	89	79.86	63.5	109.17	85.8	52.06	119.19	44.89	39.94	44.57	98.7	66.92	87.25	99.97	63.15	69.2	68.96	84.53	67	65.67	47	57.45	85	70.59	77	75.32	44	54.55	89	70.79	37
84.0214	84.0114	84.0314	110	235	126	120	267	135	90	98	79	89	136	58	73	145	101	166	71	103.35	244.62	129.76	114.4	262.28	137.52	91.83	100.35	83.83	85.29	128.18	55.01	72.98	155.19	104.32	181.71	67.44	93	94.62	207	98.55	102	88.24	88	98.86	225	97.33	113	93.81	71
-27.0146	-27.0246	-27.0046	134	117	159	131	118	157	127	117	104	203	219	248	246	136	107	101	126	125.9	121.79	163.75	124.89	115.91	159.94	129.58	119.81	110.36	194.53	206.4	235.2	245.94	145.56	110.52	110.56	119.68	118	86.44	110	80	141	86.52	118	82.2	108	82.41	146	88.36	118
385.265	385.255	385.275	104	146	29	104	159	29	186	160	146	78	75	83	87	22	36	62	45	97.71	151.98	29.87	99.15	156.19	29.54	189.78	163.84	154.93	74.75	70.69	78.72	86.98	23.55	37.18	67.87	42.74	88	60.23	109	50.46	25	24	91	54.95	119	51.26	27	33.33	147
73.0618	73.0518	73.0718	80	68	35	71	61	28	45	57	52	101	88	100	69	109	164	138	146	75.16	70.78	36.05	67.69	59.92	28.52	45.91	58.37	55.18	96.79	82.94	94.84	68.98	116.66	169.39	151.06	138.67	72	51.39	64	39.06	30	23.33	66	53.03	57	40.35	22	40.91	43
54.9186	54.9086	54.9286	149	331	84	204	344	85	395	146	245	854	558	1051	699	93	114	93	61	139.99	344.55	86.51	194.48	337.92	86.59	403.02	149.5	259.99	818.37	525.9	996.74	698.82	99.54	117.75	101.8	57.94	134	99.25	288	99.31	68	98.53	182	100	301	98.34	70	97.14	287
42.0104	42.0004	42.0199	155	100	84	156	102	94	122	140	101	117	141	128	127	114	124	122	138	145.63	104.09	86.51	148.72	100.2	95.76	124.48	143.36	107.18	112.12	132.89	121.39	126.97	122.01	128.07	133.55	131.08	138	85.51	83	85.54	76	88.16	134	83.58	89	88.76	83	86.75	104
162.052	162.042	162.062	100	97	97	87	85	98	76	67	68	57	64	63	66	80	72	72	89	93.95	100.97	99.9	82.94	83.5	99.83	77.54	68.61	72.16	54.62	60.32	59.75	65.98	85.62	74.37	78.82	84.53	69	24.64	80	17.5	82	26.83	74	24.32	69	30.43	84	23.81	62
220.088	220.078	220.098	94	51	4	123	39	7	183	154	166	41	101	59	73	50	190	94	94	88.32	53.09	4.12	117.26	38.31	7.13	186.72	157.69	176.15	39.29	95.19	55.95	72.98	53.52	196.24	102.9	89.28	85	98.82	49	85.71	3	100	105	97.14	36	97.22	7	57.14	164
-170.105	-170.115	-170.095	109	73	129	121	75	140	35	39	39	61	55	53	52	33	37	48	56	102.41	75.99	132.85	115.35	73.67	142.62	35.71	39.94	41.39	58.45	51.84	50.26	51.99	35.32	38.22	52.54	53.19	91	81.32	68	86.76	104	82.69	105	85.71	70	88.57	115	82.61	30
-168.09	-168.1	-168.08	112	92	90	98	63	102	48	45	48	61	82	63	55	35	29	36	47	105.23	95.77	92.69	93.43	61.89	103.91	48.97	46.08	50.94	58.45	77.28	59.75	54.99	37.46	29.95	39.41	44.64	84	60.71	75	70.67	77	68.83	80	61.25	50	74	91	72.53	38
9.984	9.974	9.994	91	161	97	109	133	95	73	90	86	97	91	97	121	115	79	85	147	85.5	167.59	99.9	103.91	130.65	96.78	74.48	92.16	91.26	92.95	85.77	91.99	120.97	123.08	81.6	93.05	139.62	74	91.89	137	94.16	84	95.24	93	88.17	113	91.15	85	91.76	67
-114.043	-114.053	-114.033	88	78	106	101	61	102	43	40	36	113	88	84	103	89	98	87	114	82.68	81.19	109.17	96.29	59.92	103.91	43.87	40.96	38.2	108.28	82.94	79.66	102.97	95.26	101.22	95.23	108.28	81	64.2	77	74.03	104	75.96	99	68.69	58	70.69	101	76.24	40
-128.095	-128.105	-128.085	73	59	28	81	64	22	51	67	65	93	83	105	76	90	144	141	143	68.59	61.42	28.84	77.22	62.87	22.41	52.04	68.61	68.98	89.12	78.23	99.58	75.98	96.33	148.73	154.35	135.82	66	54.55	55	58.18	25	20	75	56	62	72.58	19	36.84	49
215.172	215.162	215.182	159	237	31	213	315	34	355	327	325	642	824	744	708	118	138	143	159	149.39	246.7	31.93	203.06	309.43	34.64	362.21	334.85	344.88	615.21	776.6	705.59	707.82	126.3	142.53	156.54	151.02	114	59.65	169	65.68	24	87.5	163	63.19	220	65.45	24	95.83	249
-128.058	-128.068	-128.048	85	62	96	102	57	94	32	45	43	81	54	54	60	54	68	66	70	79.86	64.54	98.87	97.24	55.99	95.76	32.65	46.08	45.63	77.62	50.89	51.21	59.98	57.8	70.23	72.25	66.49	71	67.61	50	58	83	71.08	91	71.43	51	60.78	82	79.27	29
12	11.99	12.01	419	98	54	279	75	64	80	84	66	224	61	46	46	51	47	39	63	393.66	102.01	55.61	265.98	73.67	65.2	81.62	86.02	70.04	214.65	57.49	43.63	45.99	54.59	48.54	42.69	59.84	354	97.18	90	91.11	49	79.59	259	94.21	67	95.52	53	88.68	70
59.0576	59.0476	59.0676	97	59	149	100	51	149	31	39	27	65	60	65	60	50	59	51	74	91.13	61.42	153.45	95.33	50.1	151.79	31.63	39.94	28.65	62.29	56.55	61.64	59.98	53.52	60.94	55.83	70.29	89	89.89	59	89.83	123	87.8	88	90.91	48	87.5	120	85	29
13.98	13.97	13.99	279	157	280	242	163	309	133	126	152	104	79	141	141	121	120	85	129	262.13	163.43	288.36	230.7	160.12	314.78	135.7	129.02	161.3	99.66	74.46	133.72	140.96	129.51	123.94	93.05	122.53	198	88.89	105	91.43	241	90.87	167	92.22	107	91.59	259	95.75	86
-462.3	-462.31	-462.29	75	38	110	72	53	96	77	66	30	50	64	70	53	65	89	89	88	70.46	39.56	113.29	68.64	52.06	97.8	78.56	67.58	31.84	47.91	60.32	66.39	52.99	69.57	91.92	97.42	83.58	56	92.86	31	100	80	93.75	59	94.92	46	97.83	77	98.7	68
-23.9908	-24.0008	-23.9808	58	48	108	65	46	107	35	28	33	62	63	64	60	53	58	64	77	54.49	49.97	111.23	61.97	45.19	109	35.71	28.67	35.02	59.41	59.38	60.7	59.98	56.73	59.91	70.06	73.14	49	79.59	44	84.09	89	67.42	56	76.79	44	86.36	87	68.97	32
1.0772	1.0733	1.0826	135	84	202	109	111	197	128	148	141	177	130	186	191	177	180	182	266	126.84	87.44	208.03	103.91	109.04	200.68	130.6	151.55	149.63	169.61	122.52	176.4	190.95	189.44	185.91	199.23	252.65	135	74.81	84	76.19	196	85.71	109	66.06	110	83.64	189	85.71	123
-158.125	-158.135	-158.115	106	104	71	116	101	73	42	43	36	133	177	145	182	55	38	26	74	99.59	108.26	73.12	110.59	99.22	74.37	42.85	44.03	38.2	127.45	166.82	137.51	181.95	58.87	39.25	28.46	70.29	94	98.94	79	96.2	54	96.3	102	97.06	70	95.71	61	95.08	35
-446.305	-446.315	-446.295	95	39	124	86	47	127	106	72	31	72	63	63	82	95	108	109	113	89.26	40.6	127.7	81.99	46.17	129.37	108.15	73.73	32.9	69	59.38	59.75	81.98	101.68	111.55	119.32	107.33	87	94.25	38	92.11	113	94.69	78	96.15	43	83.72	112	91.07	93
30.0106	30.0006	30.0206	301	109	133	133	102	133	110	120	116	121	162	101	120	99	88	88	112	282.8	113.46	136.97	126.79	100.2	135.49	112.23	122.88	123.1	115.95	152.68	95.79	119.97	105.96	90.89	96.33	106.38	242	86.36	87	66.67	107	62.62	113	68.14	87	65.52	111	67.57	96
-101.048	-101.058	-101.038	65	34	119	105	26	112	34	18	41	103	57	49	50	73	55	66	75	61.07	35.39	122.55	100.1	25.54	114.09	34.69	18.43	43.51	98.7	53.72	46.47	49.99	78.13	56.81	72.25	71.24	58	82.76	33	66.67	114	87.72	101	84.16	25	64	105	90.48	33
-95.15	-95.16	-95.14	46	69	99	50	67	97	34	34	37	56	46	31	70	136	143	124	113	43.22	71.82	101.96	47.67	65.82	98.81	34.69	34.82	39.26	53.66	43.35	29.4	69.98	145.56	147.7	135.74	107.33	44	97.73	65	98.46	90	98.89	46	100	62	96.77	88	100	33
231.149	231.139	231.159	200	257	41	230	358	34	299	360	318	597	582	649	563	207	221	214	191	187.91	267.52	42.22	219.26	351.67	34.64	305.07	368.64	337.45	572.09	548.52	615.5	562.85	221.55	228.26	234.26	181.42	151	70.2	196	70.41	36	94.44	184	69.57	264	75.76	29	79.31	211
442.33	442.32	442.34	234	287	6	267	330	7	373	305	321	46	63	79	57	114	228	229	199	219.85	298.75	6.18	254.54	324.17	7.13	380.58	312.32	340.64	44.08	59.38	74.92	56.99	122.01	235.49	250.68	189.01	164	70.12	188	67.55	3	100	193	60.1	219	63.47	6	100	255
-129.043	-129.053	-129.033	76	54	75	87	52	73	39	43	40	78	55	57	53	60	68	73	67	71.4	56.21	77.24	82.94	51.08	74.37	39.79	44.03	42.45	74.75	51.84	54.06	52.99	64.22	70.23	79.91	63.64	68	54.41	52	57.69	70	61.43	78	61.54	50	48	64	59.38	36
18.067	18.057	18.077	86	74	101	109	73	127	59	79	42	116	98	88	87	38	40	37	67	80.8	77.03	104.02	103.91	71.71	129.37	60.2	80.9	44.57	111.16	92.36	83.46	86.98	40.67	41.31	40.5	63.64	77	85.71	70	82.86	92	86.96	95	85.26	64	89.06	112	82.14	41
1.0694	1.0594	1.0733	186	134	287	220	144	290	205	200	195	317	234	331	290	226	282	246	371	174.75	139.49	295.57	209.73	141.46	295.42	209.16	204.8	206.93	303.77	220.54	313.91	289.92	241.89	291.27	269.29	352.38	177	68.93	131	64.12	276	75.36	209	67.94	135	74.07	281	72.95	194
4.0514	4.0414	4.0614	74	59	133	97	49	133	42	50	49	69	61	62	52	49	56	53	58	69.53	61.42	136.97	92.47	48.13	135.49	42.85	51.2	52	66.12	57.49	58.8	51.99	52.44	57.84	58.02	55.09	63	77.78	55	72.73	98	68.37	85	72.94	44	77.27	101	67.33	41
-115.027	-115.037	-115.017	92	86	45	103	87	51	63	58	54	73	76	49	61	62	60	59	68	86.44	89.52	46.34	98.19	85.46	51.95	64.28	59.39	57.3	69.95	71.63	46.47	60.98	66.36	61.97	64.58	64.59	78	79.49	72	81.94	44	70.45	88	77.27	75	80	45	73.33	51
43.9898	43.9798	43.9991	163	101	69	88	76	86	61	87	75	94	91	101	80	84	77	65	116	153.14	105.13	71.06	83.89	74.66	87.61	62.24	89.09	79.59	90.08	85.77	95.79	79.98	89.91	79.53	71.15	110.18	131	90.08	81	91.36	64	92.19	75	88	65	92.31	72	91.67	53
31.0626	31.0526	31.0726	93	46	113	86	45	115	17	25	28	52	67	61	63	42	43	49	51	87.38	47.88	116.38	81.99	44.2	117.15	17.35	25.6	29.71	49.83	63.15	57.85	62.98	44.95	44.41	53.64	48.44	79	89.87	44	88.64	97	87.63	76	85.53	42	97.62	107	85.05	16
188.062	188.052	188.072	57	100	42	73	89	34	70	108	70	82	42	42	24	77	42	57	70	53.55	104.09	43.25	69.59	87.43	34.64	71.42	110.59	74.28	78.58	39.58	39.83	23.99	82.41	43.38	62.4	66.49	53	9.43	84	7.14	35	14.29	64	10.94	79	7.59	31	22.58	60
0.948	0.938	0.958	376	293	626	356	339	619	354	382	429	551	388	574	524	443	434	338	696	353.26	304.99	644.7	339.38	333.01	630.57	361.19	391.16	455.24	528.01	365.68	544.37	523.86	474.14	448.26	369.99	661.08	368	75.82	289	73.7	612	80.23	351	71.51	328	71.34	599	77.46	334
87.0888	87.0788	87.0988	57	41	96	67	40	90	13	13	8	29	47	47	34	33	30	38	56	53.55	42.68	98.87	63.87	39.29	91.68	13.26	13.31	8.49	27.79	44.3	44.57	33.99	35.32	30.99	41.6	53.19	51	94.12	39	94.87	91	92.31	63	100	39	100	79	93.67	12
-202.181	-202.191	-202.171	51	78	162	91	84	158	144	113	132	227	174	247	254	115	103	83	175	47.92	81.19	166.84	86.75	82.52	160.95	146.92	115.71	140.07	217.53	163.99	234.25	253.93	123.08	106.38	90.86	166.22	46	97.83	72	100	133	96.24	79	98.73	80	100	131	98.47	125
-474.336	-474.346	-474.326	58	31	101	59	46	83	83	70	31	44	45	58	60	64	82	80	76	54.49	32.27	104.02	56.25	45.19	84.55	84.69	71.68	32.9	42.16	42.41	55.01	59.98	68.5	84.69	87.57	72.19	52	98.08	27	100	78	97.44	52	94.23	41	95.12	65	96.92	71
17.998	17.988	18.0043	174	212	430	189	229	514	198	187	180	679	464	663	636	129	179	100	125	163.48	220.68	442.85	180.18	224.95	523.61	202.02	191.49	191.01	650.67	437.31	628.77	635.83	138.07	184.88	109.47	118.73	148	92.57	172	86.05	309	94.17	167	93.41	181	95.58	373	96.25	158
114.043	114.033	114.053	75	103	88	99	98	94	69	91	67	117	50	64	78	84	80	74	121	70.46	107.22	90.63	94.38	96.27	95.76	70.4	93.18	71.1	112.12	47.12	60.7	77.98	89.91	82.63	81	114.93	65	70.77	91	81.32	79	78.48	92	73.91	88	81.82	85	76.47	63
243.122	243.112	243.132	79	62	57	77	52	50	41	60	58	72	64	75	98	72	75	86	131	74.22	64.54	58.7	73.41	51.08	50.93	41.83	61.44	61.55	69	60.32	71.13	97.97	77.06	77.46	94.14	124.43	72	95.83	54	85.19	49	91.84	63	90.48	46	93.48	45	100	39
211.153	211.143	211.163	82	292	5	111	153	6	202	127	175	54	71	52	46	24	67	46	34	77.04	303.95	5.15	105.82	150.3	6.11	206.1	130.05	185.71	51.75	66.92	49.32	45.99	25.69	69.2	50.35	32.29	55	94.55	226	96.02	4	100	81	92.59	117	97.44	6	100	141
-471.29	-471.295	-471.28	68	33	55	68	33	53	48	56	41	45	70	50	72	64	99	63	75	63.89	34.35	56.64	64.83	32.42	53.99	48.97	57.34	43.51	43.12	65.97	47.42	71.98	68.5	102.25	68.96	71.24	53	92.45	25	100	46	86.96	59	94.92	23	95.65	42	90.48	33
-57.0216	-57.0316	-57.0116	109	44	59	111	42	65	42	41	37	47	39	40	49	56	51	47	73	102.41	45.8	60.76	105.82	41.26	66.22	42.85	41.98	39.26	45.04	36.76	37.94	48.99	59.94	52.68	51.45	69.34	91	75.82	37	35.14	50	54	98	71.43	40	37.5	55	56.36	33
443.334	443.324	443.344	155	237	3	202	276	7	329	274	282	159	271	248	239	84	159	159	93	145.63	246.7	3.09	192.57	271.12	7.13	335.68	280.57	299.25	152.37	255.41	235.2	238.94	89.91	164.22	174.05	88.33	111	56.76	145	55.86	3	100	132	56.82	169	58.58	4	100	197
-246.19	-246.2	-246.18	83	54	80	100	50	82	66	52	54	53	48	37	50	78	73	65	88	77.98	56.21	82.39	95.33	49.12	83.53	67.34	53.25	57.3	50.79	45.24	35.09	49.99	83.48	75.4	71.15	83.58	77	97.4	49	95.92	76	92.11	93	94.62	50	92	75	92	61
117.042	117.037	117.052	70	112	51	104	71	46	65	110	54	190	127	101	88	21	21	37	25	65.77	116.59	52.52	99.15	69.75	46.86	66.32	112.64	57.3	182.07	119.69	95.79	87.98	22.48	21.69	40.5	23.75	65	96.92	108	96.3	50	94	93	100	70	97.14	46	97.83	63
-0.0364	-0.0452	-0.0264	999	757	1368	890	878	1424	1056	1060	1299	705	503	657	712	1095	1147	997	1369	938.59	787.99	1408.87	848.46	862.48	1450.63	1077.45	1085.43	1378.46	675.58	474.07	623.08	711.81	1171.98	1184.69	1091.37	1300.31	929	69.86	725	64.97	1251	70.18	863	70.68	839	70.68	1311	72.39	940
-444.29	-444.3	-444.28	43	46	68	67	43	77	47	51	35	66	37	63	69	90	61	54	73	40.4	47.88	70.03	63.87	42.24	78.44	47.95	52.22	37.14	63.25	34.87	59.75	68.98	96.33	63	59.11	69.34	37	78.38	38	92.11	64	90.63	55	89.09	37	89.19	66	95.45	38
232.17	232.16	232.18	158	190	30	158	250	37	279	320	248	1321	1378	1341	1221	128	193	160	129	148.45	197.78	30.9	150.62	245.58	37.69	284.67	327.68	263.17	1265.88	1298.74	1271.77	1220.68	137	199.34	175.14	122.53	116	61.21	140	62.14	22	86.36	130	58.46	192	64.06	21	85.71	192
82.0942	82.0864	82.1042	35	22	68	65	19	68	24	12	21	96	44	51	50	53	61	63	68	32.88	22.9	70.03	61.97	18.66	69.27	24.49	12.29	22.28	91.99	41.47	48.37	49.99	56.73	63	68.96	64.59	30	83.33	22	68.18	64	82.81	57	82.46	17	70.59	64	85.94	21
-130.13	-130.14	-130.12	151	73	60	210	89	55	64	55	41	156	116	175	195	44	68	48	47	141.87	75.99	61.79	200.2	87.43	56.03	65.3	56.32	43.51	149.49	109.33	165.97	194.95	47.09	70.23	52.54	44.64	129	99.22	59	96.61	54	85.19	172	98.26	71	97.18	49	95.92	57
1.0416	1.0316	1.0516	393	413	663	422	418	685	528	606	600	597	411	594	517	429	493	408	739	369.24	429.91	682.81	402.3	410.61	697.81	538.72	620.54	636.7	572.09	387.36	563.34	516.87	459.16	509.2	446.62	701.92	380	75.53	378	73.81	640	77.5	404	75.5	362	75.97	649	80.59	475
-4.9484	-4.9584	-4.9429	90	67	137	99	85	147	63	56	59	38	49	45	42	71	93	89	80	84.56	69.74	141.09	94.38	83.5	149.75	64.28	57.34	62.61	36.41	46.18	42.68	41.99	75.99	96.06	97.42	75.99	79	82.28	63	80.95	126	78.57	95	71.58	83	77.11	124	79.03	60
61.92	61.91	61.93	0	2	255	11	1	315	21	0	75	3	2	22	2	382	102	149	266	0	2.08	262.62	10.49	0.98	320.89	21.43	0	79.59	2.87	1.88	20.86	2	408.86	105.35	163.1	252.65	0	0	2	50	65	100	11	81.82	1	100	66	100	14
66.0104	66.0004	66.0204	113	65	6	161	37	11	83	79	75	62	89	55	70	61	81	82	70	106.17	67.66	6.18	153.48	36.35	11.21	84.69	80.9	79.59	59.41	83.88	52.16	69.98	65.29	83.66	89.76	66.49	101	93.07	62	83.87	5	80	151	90.73	34	82.35	11	72.73	77
204.082	204.072	204.092	125	102	138	129	91	159	93	103	96	138	156	176	177	108	88	65	120	117.44	106.18	142.12	122.98	89.39	161.97	94.89	105.47	101.87	132.24	147.03	166.91	176.95	115.59	90.89	71.15	113.98	98	54.08	91	48.35	123	61.79	111	61.26	84	53.57	145	55.86	85
11.0574	11.0474	11.0674	50	49	75	69	50	74	25	24	18	42	38	40	41	26	37	43	49	46.98	51.01	77.24	65.78	49.12	75.38	25.51	24.58	19.1	40.25	35.81	37.94	40.99	27.83	38.22	47.07	46.54	42	83.33	45	84.44	68	77.94	60	81.67	44	79.55	63	84.13	23
-476.316	-476.326	-476.306	53	25	77	47	39	74	58	47	27	37	54	65	51	62	57	61	62	49.8	26.02	79.3	44.81	38.31	75.38	59.18	48.13	28.65	35.46	50.89	61.64	50.99	66.36	58.87	66.77	58.89	49	93.88	20	95	65	95.38	40	97.5	32	96.88	61	95.08	51
-128.145	-128.155	-128.135	116	101	137	140	96	146	89	105	90	194	224	167	125	79	84	94	65	108.99	105.13	141.09	133.47	94.3	148.73	90.81	107.52	95.51	185.91	211.12	158.38	124.97	84.55	86.76	102.9	61.74	105	98.1	91	94.51	102	91.18	128	95.31	88	95.45	119	97.48	79
152.998	152.988	153.008	20	22	84	25	22	68	20	15	24	19	23	24	32	240	338	346	364	18.79	22.9	86.51	23.83	21.61	69.27	20.41	15.36	25.47	18.21	21.68	22.76	31.99	256.87	349.11	378.75	345.74	19	100	21	95.24	77	98.7	20	100	20	95	60	98.33	18
3.0674	3.0574	3.0774	73	49	109	79	51	115	49	43	47	77	70	87	74	41	35	47	76	68.59	51.01	112.26	75.31	50.1	117.15	50	44.03	49.88	73.79	65.97	82.51	73.98	43.88	36.15	51.45	72.19	66	84.85	42	83.33	99	76.77	73	80.82	50	76	103	79.61	48
-154.075	-154.085	-154.065	66	46	65	81	44	79	27	27	29	39	51	49	40	34	29	22	38	62.01	47.88	66.94	77.22	43.22	80.48	27.55	27.65	30.77	37.37	48.07	46.47	39.99	36.39	29.95	24.08	36.09	53	73.58	43	86.05	57	70.18	73	76.71	40	75	69	66.67	27
132.052	132.042	132.062	51	53	41	86	33	40	50	85	59	238	129	129	129	58	41	39	94	47.92	55.17	42.22	81.99	32.42	40.75	51.02	87.04	62.61	228.07	121.58	122.34	128.97	62.08	42.35	42.69	89.28	49	95.92	46	93.48	39	94.87	78	94.87	30	90	39	100	46
-0.054	-0.0611	-0.0452	801	634	1088	671	675	1074	707	725	777	627	488	664	664	924	878	850	1003	752.57	659.95	1120.5	639.68	663.07	1094.08	721.36	742.39	824.53	600.84	459.93	629.72	663.83	988.96	906.85	930.46	952.67	785	76.94	626	75.88	1047	75.64	663	70.44	650	73.69	1035	76.23	680
0.0634	0.0601	0.0725	423	352	676	391	404	694	447	467	495	388	275	359	398	600	611	581	660	397.42	366.41	696.19	372.75	396.86	706.98	456.08	478.2	525.28	371.81	259.18	340.47	397.9	642.18	631.08	635.99	626.88	411	81.27	347	76.95	655	82.6	379	81.53	397	78.59	683	79.94	432
257.157	257.147	257.167	588	23	3	112	24	8	111	104	117	26	80	25	29	29	37	40	24	552.45	23.94	3.09	106.77	23.58	8.15	113.25	106.5	124.16	24.92	75.4	23.71	28.99	31.04	38.22	43.79	22.8	377	96.02	19	84.21	3	100	93	93.55	22	72.73	7	85.71	102
-184.084	-184.094	-184.074	71	47	67	76	53	72	26	30	28	31	44	37	33	21	23	27	28	66.71	48.92	69	72.45	52.06	73.35	26.53	30.72	29.71	29.71	41.47	35.09	32.99	22.48	23.76	29.56	26.6	60	63.33	45	75.56	64	68.75	69	62.32	45	71.11	64	64.06	25
-147.069	-147.079	-147.061	61	27	68	84	18	82	26	22	25	86	62	40	55	56	50	46	48	57.31	28.11	70.03	80.08	17.68	83.53	26.53	22.53	26.53	82.41	58.43	37.94	54.99	59.94	51.64	50.35	45.59	57	84.21	26	65.38	66	81.82	82	84.15	18	77.78	78	79.49	25
30.067	30.057	30.077	60	42	89	64	42	75	18	19	20	32	33	47	46	35	33	32	47	56.37	43.72	91.66	61.01	41.26	76.4	18.37	19.46	21.22	30.66	31.1	44.57	45.99	37.46	34.08	35.03	44.64	55	85.45	42	95.24	84	80.95	59	89.83	41	90.24	70	74.29	18
329.179	329.169	329.189	77	115	14	84	101	6	104	81	69	25	52	31	26	45	112	70	34	72.34	119.71	14.42	80.08	99.22	6.11	106.11	82.94	73.22	23.96	49.01	29.4	25.99	48.16	115.68	76.63	32.29	52	92.31	84	97.62	12	91.67	63	93.65	71	95.77	6	83.33	75
-1.9688	-1.9738	-1.9588	403	392	346	340	476	344	437	532	413	87	29	24	27	353	322	315	295	378.63	408.05	356.34	324.13	467.59	350.43	445.88	544.76	438.26	83.37	27.33	22.76	26.99	377.82	332.58	344.82	280.2	392	78.57	345	84.64	325	83.38	329	80.55	427	83.14	327	86.54	399
349.138	349.128	349.148	61	65	61	62	67	51	52	46	50	33	35	48	44	62	49	53	67	57.31	67.66	62.82	59.11	65.82	51.95	53.06	47.1	53.06	31.62	32.99	45.52	43.99	66.36	50.61	58.02	63.64	50	14	58	13.79	52	11.54	52	15.38	54	20.37	45	13.33	48
45.021	45.0155	45.031	285	37	32	181	32	22	129	187	96	90	114	48	55	34	42	23	41	267.77	38.51	32.96	172.55	31.43	22.41	131.62	191.49	101.87	86.24	107.44	45.52	54.99	36.39	43.38	25.18	38.94	211	96.68	32	65.63	27	77.78	170	95.88	29	58.62	20	85	115
83.0084	82.9984	83.0184	118	77	15	152	65	10	137	119	122	196	182	146	155	54	125	66	86	110.86	80.15	15.45	144.91	63.85	10.19	139.78	121.86	129.46	187.82	171.53	138.46	154.96	57.8	129.11	72.25	81.68	113	97.35	74	97.3	15	86.67	146	96.58	60	96.67	10	70	128
129.043	129.033	129.053	59	50	65	46	40	61	111	60	93	45	44	44	48	40	43	48	62	55.43	52.05	66.94	43.85	39.29	62.14	113.25	61.44	98.69	43.12	41.47	41.73	47.99	42.81	44.41	52.54	58.89	51	62.75	41	78.05	39	66.67	40	57.5	32	62.5	39	71.79	35
42.047	42.0382	42.057	83	55	95	81	58	83	92	75	88	65	59	67	54	34	48	52	69	77.98	57.25	97.84	77.22	56.98	84.55	93.87	76.8	93.38	62.29	55.61	63.54	53.99	36.39	49.58	56.92	65.54	51	76.47	27	66.67	45	73.33	58	75.86	30	63.33	41	80.49	43
-27.9206	-27.9306	-27.9106	49	33	79	49	32	82	15	20	15	35	34	33	26	28	26	33	42	46.04	34.35	81.36	46.71	31.43	83.53	15.3	20.48	15.92	33.54	32.04	31.3	25.99	29.97	26.85	36.12	39.89	41	78.05	29	62.07	58	74.14	45	82.22	30	76.67	60	75	14
29.0332	29.0232	29.0401	137	84	125	109	120	127	105	105	117	179	168	171	162	92	87	83	71	128.72	87.44	128.73	103.91	117.88	129.37	107.13	107.52	124.16	171.53	158.34	162.17	161.96	98.47	89.86	90.86	67.44	110	42.73	67	29.85	104	21.15	87	32.18	89	33.71	97	25.77	83
-4.9374	-4.9429	-4.9274	75	65	142	85	62	134	49	48	40	25	29	36	29	66	74	66	80	70.46	67.66	146.24	81.03	60.9	136.51	50	49.15	42.45	23.96	27.33	34.14	28.99	70.64	76.43	72.25	75.99	63	84.13	56	92.86	127	85.83	75	89.33	51	86.27	122	88.52	43
66.0998	66.0898	66.1098	23	11	53	38	20	49	10	11	10	52	39	44	45	42	36	46	43	21.61	11.45	54.58	36.23	19.65	49.92	10.2	11.26	10.61	49.83	36.76	41.73	44.99	44.95	37.18	50.35	40.84	20	100	9	88.89	48	87.5	36	94.44	17	82.35	42	92.86	8
-172.142	-172.152	-172.132	87	19	41	104	17	70	48	36	33	139	78	84	70	10	5	5	9	81.74	19.78	42.22	99.15	16.7	71.31	48.97	36.86	35.02	133.2	73.51	79.66	69.98	10.7	5.16	5.47	8.55	85	95.29	19	94.74	40	92.5	99	95.96	16	81.25	69	97.1	46
-0.0682	-0.0782	-0.0611	850	681	1210	743	732	1255	808	754	783	661	495	684	697	990	991	842	1028	798.6	708.88	1246.15	708.32	719.06	1278.47	824.41	772.09	830.9	633.42	466.53	648.69	696.82	1059.6	1023.56	921.7	976.42	837	79.45	670	74.33	1172	77.3	728	74.86	717	77.82	1199	79.4	783
472.285	472.275	472.295	55	61	37	63	61	41	45	58	47	51	39	63	49	47	53	40	93	51.67	63.5	38.11	60.06	59.92	41.77	45.91	59.39	49.88	48.87	36.76	59.75	48.99	50.3	54.74	43.79	88.33	47	65.96	45	75.56	34	64.71	52	65.38	38	78.95	36	63.89	41
29.0836	29.0736	29.0936	67	28	76	61	28	73	15	8	13	27	38	40	25	26	26	25	35	62.95	29.15	78.27	58.15	27.51	74.37	15.3	8.19	13.8	25.87	35.81	37.94	24.99	27.83	26.85	27.37	33.24	64	93.75	28	89.29	71	97.18	54	90.74	26	88.46	70	90	15
243.179	243.169	243.189	80	73	21	74	70	18	71	76	63	32	29	34	34	63	65	57	66	75.16	75.99	21.63	70.55	68.76	18.34	72.44	77.82	66.85	30.66	27.33	32.24	33.99	67.43	67.14	62.4	62.69	61	49.18	54	35.19	18	44.44	61	40.98	52	42.31	13	53.85	52
-112.121	-112.126	-112.111	58	104	80	112	79	68	46	84	46	139	92	74	65	51	38	37	69	54.49	108.26	82.39	106.77	77.6	69.27	46.93	86.02	48.81	133.2	86.71	70.18	64.98	54.59	39.25	40.5	65.54	52	98.08	101	98.02	74	98.65	97	96.91	77	97.4	65	98.46	40
28.012	28.0036	28.0219	480	43	50	191	44	51	102	123	100	581	462	224	234	73	74	58	82	450.98	44.76	51.49	182.08	43.22	51.95	104.07	125.95	106.12	556.76	435.43	212.44	233.94	78.13	76.43	63.49	77.89	428	93.93	38	86.84	50	78	174	95.98	40	70	50	82	96
55.9204	55.9104	55.9304	43	140	27	81	148	26	87	55	92	272	223	295	284	35	67	148	54	40.4	145.73	27.81	77.22	145.38	26.49	88.77	56.32	97.63	260.65	210.17	279.77	283.93	37.46	69.2	162.01	51.29	43	100	131	100	25	96	71	98.59	139	99.28	23	100	69
-243.133	-243.143	-243.123	46	31	60	69	31	55	28	31	28	57	35	56	79	47	50	39	73	43.22	32.27	61.79	65.78	30.45	56.03	28.57	31.74	29.71	54.62	32.99	53.11	78.98	50.3	51.64	42.69	69.34	40	82.5	30	80	52	78.85	64	79.69	29	72.41	52	84.62	28
62.9208	62.9108	62.9308	0	0	237	12	1	308	20	1	63	2	1	30	4	359	86	127	250	0	0	244.08	11.44	0.98	313.76	20.41	1.02	66.85	1.92	0.94	28.45	4	384.24	88.83	139.02	237.46	0	0	0	0	57	98.25	9	100	1	100	75	97.33	10
-15.0206	-15.0306	-15.0106	134	129	276	173	109	296	141	145	116	459	400	468	458	182	170	177	208	125.9	134.28	284.25	164.92	107.07	301.53	143.86	148.48	123.1	439.85	376.99	443.84	457.88	194.8	175.59	193.75	197.56	122	90.16	118	89.83	221	93.67	162	90.74	94	91.49	242	95.45	128
-163.063	-163.073	-163.053	39	18	47	59	18	38	16	17	26	63	42	43	29	31	37	25	36	36.64	18.74	48.4	56.25	17.68	38.71	16.32	17.41	27.59	60.37	39.58	40.78	28.99	33.18	38.22	27.37	34.19	34	79.41	17	94.12	43	81.4	52	84.62	17	58.82	33	78.79	16
173.05	173.04	173.06	72	48	43	59	45	44	42	43	53	53	43	49	48	45	37	27	53	67.65	49.97	44.28	56.25	44.2	44.82	42.85	44.03	56.24	50.79	40.53	46.47	47.99	48.16	38.22	29.56	50.34	55	7.27	41	12.2	40	12.5	54	11.11	40	10	39	12.82	38
146.058	146.048	146.068	47	45	45	47	50	46	46	56	53	38	42	35	44	37	33	38	48	44.16	46.84	46.34	44.81	49.12	46.86	46.93	57.34	56.24	36.41	39.58	33.19	43.99	39.6	34.08	41.6	45.59	37	5.41	39	25.64	37	27.03	41	19.51	44	27.27	41	17.07	36
271.128	271.118	271.138	56	44	19	61	37	24	46	42	60	35	34	40	70	21	35	51	46	52.61	45.8	19.57	58.15	36.35	24.45	46.93	43.01	63.67	33.54	32.04	37.94	69.98	22.48	36.15	55.83	43.69	48	66.67	39	53.85	18	33.33	56	57.14	30	53.33	21	38.1	34
60.0318	60.0218	60.0418	78	72	34	94	47	41	56	78	47	173	92	119	106	29	28	21	44	73.28	74.95	35.02	89.61	46.17	41.77	57.14	79.87	49.88	165.78	86.71	112.86	105.97	31.04	28.92	22.99	41.79	73	86.3	57	85.96	34	79.41	89	93.26	42	80.95	39	89.74	55
48.9874	48.9774	48.9974	29	75	230	49	77	150	54	43	80	82	95	83	71	107	93	84	185	27.25	78.07	236.87	46.71	75.64	152.8	55.1	44.03	84.89	78.58	89.54	78.72	70.98	114.52	96.06	91.95	175.72	22	31.82	64	73.44	177	85.31	43	51.16	68	73.53	120	76.67	49
11.0906	11.0806	11.1006	27	24	74	36	22	78	10	17	12	46	40	45	39	30	25	30	40	25.37	24.98	76.21	34.32	21.61	79.46	10.2	17.41	12.73	44.08	37.7	42.68	38.99	32.11	25.82	32.84	37.99	27	81.48	22	63.64	70	48.57	33	84.85	21	71.43	77	48.05	10
178.047	178.037	178.057	49	45	49	49	43	47	43	41	35	54	34	34	50	40	39	36	36	46.04	46.84	50.46	46.71	42.24	47.88	43.87	41.98	37.14	51.75	32.04	32.24	49.99	42.81	40.28	39.41	34.19	37	21.62	38	26.32	38	15.79	42	21.43	37	21.62	38	26.32	40
-454.311	-454.321	-454.301	39	63	41	55	56	39	31	26	29	46	44	34	41	36	37	29	28	36.64	65.58	42.22	52.43	55.01	39.73	31.63	26.62	30.77	44.08	41.47	32.24	40.99	38.53	38.22	31.74	26.6	30	86.67	41	95.12	28	89.29	41	82.93	44	93.18	23	86.96	21
-196.121	-196.131	-196.111	49	36	61	61	39	67	26	22	33	23	30	28	29	21	21	24	23	46.04	37.47	62.82	58.15	38.31	68.25	26.53	22.53	35.02	22.04	28.27	26.55	28.99	22.48	21.69	26.27	21.85	41	70.73	32	87.5	54	72.22	51	76.47	33	78.79	57	71.93	21
-200.166	-200.176	-200.156	74	8	80	77	13	63	178	205	131	32	129	28	26	109	123	53	84	69.53	8.33	82.39	73.41	12.77	64.18	181.62	209.92	139.01	30.66	121.58	26.55	25.99	116.66	127.04	58.02	79.79	74	97.3	8	87.5	73	94.52	75	96	13	76.92	60	95	158
-0.9018	-0.9118	-0.8918	628	477	968	613	555	978	718	662	635	151	79	116	203	817	910	732	800	590.03	496.53	996.92	584.39	545.19	996.29	732.58	677.88	673.84	144.7	74.46	110.01	202.95	874.44	939.9	801.29	759.86	614	85.83	466	85.19	880	89.43	604	86.09	540	87.96	884	91.4	680
0.1298	0.1203	0.1398	232	171	457	216	186	427	275	276	235	229	220	258	254	353	372	356	439	217.97	178	470.65	205.92	182.71	434.98	280.59	282.62	249.38	219.44	207.35	244.68	253.93	377.82	384.22	389.7	416.97	225	77.33	170	74.71	424	82.31	212	77.83	183	80.33	398	79.65	262
34.052	34.042	34.062	87	114	63	165	83	65	150	237	103	145	68	51	58	21	30	26	104	81.74	118.67	64.88	157.3	81.53	66.22	153.05	242.69	109.3	138.95	64.09	48.37	57.98	22.48	30.99	28.46	98.78	69	95.65	99	91.92	58	91.38	140	96.43	67	91.04	58	86.21	93
-1.9788	-1.9888	-1.9738	462	386	442	392	402	440	473	443	418	35	25	36	44	398	361	367	356	434.06	401.8	455.2	373.7	394.9	448.23	482.61	453.63	443.57	33.54	23.56	34.14	43.99	425.98	372.86	401.74	338.14	449	80.4	369	84.01	413	84.5	382	80.63	384	84.38	390	84.1	433
5.9858	5.9758	5.9958	157	36	78	113	74	82	50	30	229	68	72	58	38	66	93	48	47	147.51	37.47	80.33	107.73	72.69	83.53	51.02	30.72	243.01	65.16	67.86	55.01	37.99	70.64	96.06	52.54	44.64	132	96.97	34	85.29	66	93.94	102	93.14	68	89.71	76	94.74	39
246.159	246.149	246.169	88	131	32	100	168	44	102	106	99	195	147	177	168	77	154	92	88	82.68	136.36	32.96	95.33	165.03	44.82	104.07	108.54	105.06	186.86	138.54	167.86	167.96	82.41	159.06	100.71	83.58	67	83.58	93	84.95	27	92.59	81	83.95	124	84.68	31	96.77	83
202.153	202.143	202.163	84	84	17	85	99	23	88	85	62	80	83	93	88	66	86	79	91	78.92	87.44	17.51	81.03	97.25	23.43	89.79	87.04	65.79	76.66	78.23	88.2	87.98	70.64	88.83	86.48	86.43	67	59.7	74	60.81	16	43.75	70	70	78	60.26	21	71.43	80
-490.295	-490.305	-490.285	50	25	69	39	39	73	57	37	26	35	36	41	39	55	52	56	67	46.98	26.02	71.06	37.18	38.31	74.37	58.16	37.89	27.59	33.54	33.93	38.88	38.99	58.87	53.71	61.3	63.64	42	92.86	22	95.45	63	92.06	34	97.06	34	97.06	67	94.03	48
288.163	288.153	288.173	43	72	24	48	58	16	76	43	67	41	33	65	76	55	130	97	88	40.4	74.95	24.72	45.76	56.98	16.3	77.54	44.03	71.1	39.29	31.1	61.64	75.98	58.87	134.27	106.18	83.58	35	91.43	56	98.21	22	90.91	38	92.11	40	92.5	15	93.33	64
133.054	133.044	133.064	11	48	16	10	40	22	14	22	18	185	195	155	115	22	23	16	25	10.33	49.97	16.48	9.53	39.29	22.41	14.28	22.53	19.1	177.28	183.78	147	114.97	23.55	23.76	17.51	23.75	10	90	44	95.45	15	86.67	10	90	38	100	22	90.91	14
98.0188	98.0088	98.0288	41	61	68	48	62	62	64	61	45	170	114	124	171	53	40	43	80	38.52	63.5	70.03	45.76	60.9	63.16	65.3	62.46	47.75	162.91	107.44	117.6	170.96	56.73	41.31	47.07	75.99	39	94.87	57	96.49	60	90	47	95.74	62	90.32	61	95.08	62
82.0786	82.0686	82.0864	6	5	145	4	5	153	19	20	14	18	23	10	20	32	34	41	30	5.64	5.2	149.33	3.81	4.91	155.86	19.39	20.48	14.86	17.25	21.68	9.48	19.99	34.25	35.12	44.88	28.49	6	83.33	4	100	115	100	4	100	4	75	123	97.56	17
0.1024	0.0977	0.1066	204	161	361	167	153	367	225	248	193	209	176	216	206	262	289	243	360	191.66	167.59	371.78	159.2	150.3	373.86	229.57	253.95	204.81	200.28	165.88	204.85	205.95	280.42	298.5	266	341.94	201	82.09	156	79.49	345	83.77	163	82.82	151	83.44	352	81.53	220
81.9702	81.9602	81.9802	102	120	275	145	88	290	83	164	123	243	328	279	305	191	158	162	210	95.83	124.91	283.22	138.23	86.44	295.42	84.69	167.93	130.52	232.86	309.13	264.6	304.92	204.43	163.19	177.33	199.46	94	63.83	99	65.66	199	53.77	121	61.16	70	70	219	56.62	65
236.067	236.057	236.077	48	39	34	44	29	39	35	37	38	28	26	27	38	24	61	41	51	45.1	40.6	35.02	41.95	28.49	39.73	35.71	37.89	40.32	26.83	24.5	25.61	37.99	25.69	63	44.88	48.44	36	44.44	34	32.35	31	38.71	37	40.54	22	13.64	34	44.12	28
-428.295	-428.305	-428.285	41	26	42	49	19	37	18	15	19	57	38	50	50	45	29	27	41	38.52	27.06	43.25	46.71	18.66	37.69	18.37	15.36	20.16	54.62	35.81	47.42	49.99	48.16	29.95	29.56	38.94	34	91.18	23	86.96	26	88.46	46	80.43	16	93.75	34	79.41	15
-142.075	-142.085	-142.065	56	57	51	60	54	49	22	20	21	31	40	32	30	15	16	15	22	52.61	59.33	52.52	57.2	53.05	49.92	22.45	20.48	22.28	29.71	37.7	30.35	29.99	16.05	16.53	16.42	20.9	52	84.62	50	80	47	74.47	57	85.96	49	81.63	47	80.85	19
26.016	26.006	26.026	84	30	98	55	27	106	36	31	31	43	33	39	59	39	48	40	67	78.92	31.23	100.93	52.43	26.52	107.98	36.73	31.74	32.9	41.21	31.1	36.99	58.98	41.74	49.58	43.79	63.64	80	93.75	29	82.76	79	88.61	54	87.04	27	77.78	88	93.18	34
-14.9584	-14.9684	-14.9484	50	34	66	54	32	66	23	27	29	44	63	37	36	25	33	37	41	46.98	35.39	67.97	51.48	31.43	67.23	23.47	27.65	30.77	42.16	59.38	35.09	35.99	26.76	34.08	40.5	38.94	40	77.5	32	84.38	62	72.58	50	70	30	70	60	66.67	19
359.263	359.253	359.273	32	34	24	36	59	23	50	53	58	292	298	305	259	22	29	23	26	30.07	35.39	24.72	34.32	57.96	23.43	51.02	54.27	61.55	279.82	280.86	289.25	258.93	23.55	29.95	25.18	24.7	32	62.5	29	72.41	23	69.57	32	71.88	55	80	22	72.73	42
-30.0104	-30.0204	-30.0004	56	45	47	52	50	72	35	29	38	42	49	44	50	51	36	43	43	52.61	46.84	48.4	49.57	49.12	73.35	35.71	29.7	40.32	40.25	46.18	41.73	49.99	54.59	37.18	47.07	40.84	50	26	43	25.58	45	48.89	46	28.26	44	29.55	67	58.21	30
310.131	310.121	310.141	89	92	19	87	61	21	57	103	70	111	156	136	147	118	106	106	110	83.62	95.77	19.57	82.94	59.92	21.39	58.16	105.47	74.28	106.37	147.03	128.98	146.96	126.3	109.48	116.03	104.48	56	50	56	55.36	19	68.42	68	47.06	37	51.35	21	57.14	48
43.0316	43.0216	43.0416	131	56	84	160	61	95	148	166	158	448	440	508	471	36	35	36	40	123.08	58.29	86.51	152.53	59.92	96.78	151.01	169.98	167.67	429.31	414.69	481.78	470.88	38.53	36.15	39.41	37.99	123	86.18	48	89.58	78	89.74	146	87.67	56	94.64	81	90.12	130
56.026	56.016	56.036	86	61	66	76	51	61	54	60	57	26	39	32	46	27	26	25	21	80.8	63.5	67.97	72.45	50.1	62.14	55.1	61.44	60.49	24.92	36.76	30.35	45.99	28.9	26.85	27.37	19.95	78	84.62	57	80.7	60	83.33	67	79.1	46	80.43	58	87.93	47
0.1108	0.1066	0.1203	223	215	412	201	215	396	252	272	245	269	186	240	270	362	365	344	397	209.52	223.8	424.31	191.62	211.2	403.4	257.12	278.53	259.99	257.78	175.3	227.61	269.93	387.45	376.99	376.56	377.08	217	79.26	212	80.66	382	82.72	197	82.23	209	77.03	356	85.39	241
18.0106	18.0043	18.019	251	295	314	364	250	410	264	394	261	626	433	471	446	124	104	87	217	235.82	307.08	323.38	347.01	245.58	417.67	269.36	403.45	276.97	599.88	408.09	446.69	445.88	132.72	107.42	95.23	206.11	220	91.36	255	77.65	237	85.65	301	83.72	210	81.9	282	85.82	209
249.98	249.97	249.99	1	1	0	0	53	3	78	91	139	15	13	15	128	25	13	28	29	0.94	1.04	0	0	52.06	3.06	79.58	93.18	147.5	14.37	12.25	14.23	127.97	26.76	13.43	30.65	27.54	1	100	1	0	0	0	0	0	49	100	3	100	74
-247.174	-247.184	-247.164	45	32	29	51	43	19	32	21	18	84	56	48	44	34	31	27	33	42.28	33.31	29.87	48.62	42.24	19.36	32.65	21.5	19.1	80.5	52.78	45.52	43.99	36.39	32.02	29.56	31.34	44	95.45	32	96.88	28	96.43	51	90.2	43	93.02	19	100	31
-228.16	-228.17	-228.15	49	75	44	34	62	41	47	37	29	182	141	183	171	30	16	18	38	46.04	78.07	45.31	32.41	60.9	41.77	47.95	37.89	30.77	174.41	132.89	173.55	170.96	32.11	16.53	19.7	36.09	46	95.65	64	93.75	41	95.12	30	96.67	49	97.96	38	89.47	37
-96.1082	-96.1182	-96.0982	14	56	48	21	53	39	21	20	20	230	215	193	156	27	42	30	50	13.15	58.29	49.43	20.02	52.06	39.73	21.43	20.48	21.22	220.4	202.63	183.04	155.96	28.9	43.38	32.84	47.49	14	92.86	51	96.08	43	95.35	19	100	46	95.65	37	94.59	20
-342.247	-342.257	-342.237	112	19	51	96	18	67	21	24	10	24	16	28	28	13	12	26	35	105.23	19.78	52.52	91.52	17.68	68.25	21.43	24.58	10.61	23	15.08	26.55	27.99	13.91	12.39	28.46	33.24	91	64.84	16	68.75	47	59.57	83	63.86	18	61.11	60	73.33	21
-3.9944	-4.0044	-3.9844	143	109	114	113	106	116	109	101	97	32	49	28	35	124	103	83	100	134.35	113.46	117.41	107.73	104.13	118.17	111.21	103.42	102.93	30.66	46.18	26.55	34.99	132.72	106.38	90.86	94.98	124	76.61	95	78.95	98	77.55	99	77.78	96	86.46	103	83.5	84
-187.116	-187.126	-187.106	29	34	13	30	38	14	77	63	76	22	33	25	22	23	33	21	23	27.25	35.39	13.39	28.6	37.33	14.26	78.56	64.51	80.65	21.08	31.1	23.71	21.99	24.62	34.08	22.99	21.85	7	57.14	7	71.43	9	44.44	6	50	8	25	9	33.33	5
-30.953	-30.963	-30.943	22	18	41	29	16	43	12	9	14	21	20	32	19	20	20	24	30	20.67	18.74	42.22	27.65	15.72	43.8	12.24	9.22	14.86	20.12	18.85	30.35	19	21.41	20.66	26.27	28.49	20	70	17	88.24	37	78.38	28	64.29	16	75	40	67.5	12
-470.342	-470.352	-470.332	37	16	42	38	9	31	19	19	15	34	33	41	46	23	24	29	44	34.76	16.66	43.25	36.23	8.84	31.58	19.39	19.46	15.92	32.58	31.1	38.88	45.99	24.62	24.79	31.74	41.79	35	91.43	15	80	40	95	37	78.38	9	100	29	82.76	18
-374.267	-374.277	-374.257	73	55	92	73	81	105	154	101	56	124	122	122	140	61	72	70	94	68.59	57.25	94.75	69.59	79.57	106.96	157.13	103.42	59.43	118.83	114.98	115.7	139.96	65.29	74.37	76.63	89.28	70	98.57	51	100	80	98.75	68	97.06	74	100	93	98.92	144
386.249	386.239	386.258	36	65	18	35	51	19	49	58	48	17	25	35	33	14	16	8	19	33.82	67.66	18.54	33.37	50.1	19.36	50	59.39	50.94	16.29	23.56	33.19	32.99	14.98	16.53	8.76	18.05	31	93.55	62	95.16	18	94.44	33	87.88	47	89.36	17	94.12	48
-60.2222	-60.2322	-60.2122	25	17	28	47	27	22	55	28	25	176	103	164	146	18	14	11	23	23.49	17.7	28.84	44.81	26.52	22.41	56.12	28.67	26.53	168.66	97.08	155.53	145.96	19.27	14.46	12.04	21.85	23	95.65	16	93.75	24	95.83	38	97.37	21	95.24	20	100	48
216.149	216.139	216.159	90	127	11	122	180	14	185	173	173	172	200	161	176	67	98	95	130	84.56	132.2	11.33	116.31	176.82	14.26	188.76	177.15	183.58	164.82	188.5	152.69	175.95	71.71	101.22	103.99	123.48	48	47.92	71	45.07	7	71.43	59	44.07	84	41.67	10	80	70
-227.138	-227.148	-227.128	41	19	28	51	22	23	12	18	14	80	50	56	68	22	26	23	40	38.52	19.78	28.84	48.62	21.61	23.43	12.24	18.43	14.86	76.66	47.12	53.11	67.98	23.55	26.85	25.18	37.99	39	87.18	17	82.35	27	88.89	46	84.78	21	71.43	20	80	12
-269.185	-269.195	-269.175	22	17	29	32	9	33	12	10	12	75	32	45	65	33	33	23	49	20.67	17.7	29.87	30.51	8.84	33.62	12.24	10.24	12.73	71.87	30.16	42.68	64.98	35.32	34.08	25.18	46.54	21	90.48	15	93.33	28	89.29	31	80.65	9	77.78	31	77.42	10
-52.1188	-52.1288	-52.1088	1	59	44	1	56	40	43	42	46	152	8	108	81	28	30	11	30	0.94	61.42	45.31	0.95	55.01	40.75	43.87	43.01	48.81	145.66	7.54	102.42	80.98	29.97	30.99	12.04	28.49	1	0	56	100	40	95	1	0	53	100	37	100	41
78.9824	78.9724	78.9924	51	78	64	57	70	70	52	92	48	28	5	12	12	64	52	71	67	47.92	81.19	65.91	54.34	68.76	71.31	53.06	94.21	50.94	26.83	4.71	11.38	12	68.5	53.71	77.72	63.64	50	66	64	64.06	58	60.34	50	74	54	57.41	63	60.32	43
-70.0344	-70.0444	-70.0244	33	37	44	48	33	57	35	37	38	122	88	87	89	30	33	30	50	31	38.51	45.31	45.76	32.42	58.07	35.71	37.89	40.32	116.91	82.94	82.51	88.98	32.11	34.08	32.84	47.49	29	58.62	33	54.55	37	45.95	44	61.36	29	51.72	48	56.25	26
-28.0316	-28.0366	-28.0252	36	42	42	39	42	59	34	31	33	40	44	41	48	41	50	44	54	33.82	43.72	43.25	37.18	41.26	60.1	34.69	31.74	35.02	38.33	41.47	38.88	47.99	43.88	51.64	48.16	51.29	32	31.25	38	26.32	35	34.29	35	37.14	38	28.95	52	46.15	30
36.919	36.909	36.929	53	52	18	108	84	14	131	34	45	111	69	142	70	66	43	16	25	49.8	54.13	18.54	102.96	82.52	14.26	133.66	34.82	47.75	106.37	65.03	134.67	69.98	70.64	44.41	17.51	23.75	49	100	47	97.87	18	94.44	97	96.91	74	100	14	92.86	114
58.0052	57.9952	58.0143	58	57	55	52	60	56	47	49	45	77	48	51	61	72	63	74	68	54.49	59.33	56.64	49.57	58.94	57.05	47.95	50.18	47.75	73.79	45.24	48.37	60.98	77.06	65.07	81	64.59	54	74.07	52	84.62	51	78.43	50	84	57	73.68	51	80.39	46
0.0816	0.0725	0.0873	486	340	743	422	378	750	455	471	438	386	366	419	399	591	657	539	714	456.61	353.92	765.2	402.3	371.32	764.02	464.24	482.3	464.79	369.89	344.95	397.37	398.9	632.55	678.59	590.02	678.17	474	82.28	335	78.81	714	83.47	413	79.18	372	79.84	720	81.11	441
81.0214	81.0114	81.0314	41	51	50	40	53	41	56	60	52	48	49	34	50	53	36	39	66	38.52	53.09	51.49	38.13	52.06	41.77	57.14	61.44	55.18	46	46.18	32.24	49.99	56.73	37.18	42.69	62.69	37	83.78	45	86.67	48	83.33	36	75	49	81.63	39	69.23	46
-200.116	-200.126	-200.106	30	35	38	45	21	34	23	17	23	20	26	26	29	33	26	23	21	28.19	36.43	39.14	42.9	20.63	34.64	23.47	17.41	24.41	19.17	24.5	24.66	28.99	35.32	26.85	25.18	19.95	25	72	28	60.71	37	78.38	39	76.92	18	77.78	34	76.47	22
134.013	134.003	134.023	17	26	27	15	34	29	30	23	26	43	17	13	35	47	52	40	35	15.97	27.06	27.81	14.3	33.4	29.54	30.61	23.55	27.59	41.21	16.02	12.33	34.99	50.3	53.71	43.79	33.24	15	93.33	24	95.83	27	100	15	100	32	100	28	100	29
406.158	406.148	406.168	54	35	48	58	37	41	44	34	30	14	25	27	28	42	29	29	38	50.73	36.43	49.43	55.29	36.35	41.77	44.89	34.82	31.84	13.42	23.56	25.61	27.99	44.95	29.95	31.74	36.09	37	40.54	27	22.22	41	39.02	44	36.36	30	26.67	35	37.14	37
-47	-47.01	-46.99	24	72	52	34	111	62	114	127	119	135	97	114	99	47	27	41	31	22.55	74.95	53.55	32.41	109.04	63.16	116.32	130.05	126.28	129.37	91.42	108.11	98.97	50.3	27.89	44.88	29.44	21	85.71	66	98.48	47	97.87	31	96.77	93	97.85	54	94.44	104
197.172	197.162	197.182	83	85	11	88	83	11	101	89	105	30	56	39	36	46	62	49	56	77.98	88.48	11.33	83.89	81.53	11.21	103.05	91.14	111.42	28.75	52.78	36.99	35.99	49.23	64.04	53.64	53.19	71	74.65	61	68.85	7	85.71	67	77.61	61	73.77	8	75	73
43.0832	43.0732	43.0912	21	13	55	31	11	53	15	22	12	63	33	23	30	40	41	34	37	19.73	13.53	56.64	29.55	10.81	53.99	15.3	22.53	12.73	60.37	31.1	21.81	29.99	42.81	42.35	37.22	35.14	20	90	12	75	53	92.45	30	90	11	72.73	50	86	15
-91.0092	-91.0192	-90.9992	3	43	2	3	53	4	70	77	53	36	19	37	23	25	26	28	39	2.82	44.76	2.06	2.86	52.06	4.07	71.42	78.85	56.24	34.5	17.91	35.09	22.99	26.76	26.85	30.65	37.04	3	66.67	37	97.3	2	100	3	66.67	45	97.78	4	75	59
-157.125	-157.133	-157.115	34	28	34	33	31	40	39	29	28	81	100	138	153	29	22	21	21	31.94	29.15	35.02	31.46	30.45	40.75	39.79	29.7	29.71	77.62	94.25	130.88	152.96	31.04	22.72	22.99	19.95	33	96.97	23	95.65	29	86.21	31	93.55	27	92.59	37	94.59	34
-270.133	-270.143	-270.123	32	27	20	49	14	25	21	32	15	44	39	36	42	38	68	31	49	30.07	28.11	20.6	46.71	13.75	25.47	21.43	32.77	15.92	42.16	36.76	34.14	41.99	40.67	70.23	33.93	46.54	23	100	23	95.65	18	77.78	41	95.12	12	100	19	89.47	17
-187.153	-187.163	-187.143	29	29	35	33	26	42	38	34	34	19	28	28	27	46	38	35	45	27.25	30.19	36.05	31.46	25.54	42.79	38.77	34.82	36.08	18.21	26.39	26.55	26.99	49.23	39.25	38.31	42.74	27	44.44	26	34.62	31	45.16	30	46.67	24	20.83	37	40.54	33
156.09	156.08	156.095	94	33	39	88	33	40	95	118	91	48	55	58	62	54	85	52	80	88.32	34.35	40.17	83.89	32.42	40.75	96.93	120.83	96.57	46	51.84	55.01	61.98	57.8	87.79	56.92	75.99	88	88.64	33	81.82	38	81.58	83	86.75	33	72.73	37	91.89	89
-199.095	-199.105	-199.085	47	30	45	38	28	48	9	18	18	21	20	19	17	13	15	17	18	44.16	31.23	46.34	36.23	27.51	48.9	9.18	18.43	19.1	20.12	18.85	18.02	17	13.91	15.49	18.61	17.1	39	76.92	28	85.71	41	87.8	37	89.19	25	88	43	83.72	8
30.9838	30.9738	30.9938	39	75	226	42	17	236	17	16	13	47	45	40	53	42	28	24	32	36.64	78.07	232.75	40.04	16.7	240.41	17.35	16.38	13.8	45.04	42.41	37.94	52.99	44.95	28.92	26.27	30.39	38	78.95	66	87.88	203	94.58	35	80	16	87.5	212	94.81	15
-28.9908	-29.0008	-28.9808	51	32	26	52	34	24	42	45	41	70	40	39	39	20	24	25	35	47.92	33.31	26.78	49.57	33.4	24.45	42.85	46.08	43.51	67.08	37.7	36.99	38.99	21.41	24.79	27.37	33.24	42	88.1	28	75	24	66.67	45	77.78	30	83.33	20	70	36
-201.131	-201.141	-201.121	28	18	28	36	20	19	59	50	41	14	31	20	17	22	24	9	25	26.31	18.74	28.84	34.32	19.65	19.36	60.2	51.2	43.51	13.42	29.22	18.97	17	23.55	24.79	9.85	23.75	21	52.38	13	30.77	23	52.17	26	61.54	16	56.25	14	57.14	22
37.9212	37.9112	37.9312	50	74	25	74	91	23	111	23	60	180	141	244	170	61	36	19	16	46.98	77.03	25.75	70.55	89.39	23.43	113.25	23.55	63.67	172.49	132.89	231.4	169.96	65.29	37.18	20.8	15.2	46	95.65	59	100	25	96	70	97.14	77	98.7	23	91.3	93
-16.9796	-16.9896	-16.9696	49	102	89	65	74	86	77	99	80	80	42	52	49	74	57	66	98	46.04	106.18	91.66	61.97	72.69	87.61	78.56	101.38	84.89	76.66	39.58	49.32	48.99	79.2	58.87	72.25	93.08	45	88.89	92	78.26	79	92.41	59	86.44	68	79.41	79	91.14	72
99.069	99.059	99.079	52	37	31	77	32	32	33	34	21	78	44	62	63	30	45	40	30	48.86	38.51	31.93	73.41	31.43	32.6	33.67	34.82	22.28	74.75	41.47	58.8	62.98	32.11	46.48	43.79	28.49	47	80.85	34	88.24	29	96.55	72	90.28	30	86.67	31	70.97	30
256.712	256.702	256.722	102	49	78	94	56	88	136	56	151	42	34	53	58	74	55	28	25	95.83	51.01	80.33	89.61	55.01	89.65	138.76	57.34	160.24	40.25	32.04	50.26	57.98	79.2	56.81	30.65	23.75	51	56.86	22	81.82	22	72.73	47	61.7	24	66.67	21	76.19	32
61.0062	60.9962	61.0162	44	76	92	48	65	84	62	57	69	294	300	381	410	68	88	68	68	41.34	79.11	94.75	45.76	63.85	85.57	63.26	58.37	73.22	281.73	282.74	361.33	409.89	72.78	90.89	74.44	64.59	37	89.19	67	94.03	60	91.67	45	91.11	57	87.72	53	90.57	51
23.9854	23.9754	23.9954	87	26	109	105	75	105	76	47	313	278	165	243	149	78	126	50	71	81.74	27.06	112.26	100.1	73.67	106.96	77.54	48.13	332.15	266.4	155.51	230.46	148.96	83.48	130.14	54.73	67.44	86	96.51	26	100	97	96.91	94	93.62	70	98.57	94	98.94	58
92.1036	92.0936	92.1136	12	6	40	20	9	36	9	12	13	48	27	18	22	21	34	22	37	11.27	6.25	41.19	19.07	8.84	36.67	9.18	12.29	13.8	46	25.45	17.07	21.99	22.48	35.12	24.08	35.14	10	80	6	66.67	34	88.24	19	89.47	8	75	30	90	7
-97.1118	-97.1218	-97.1018	32	63	50	60	31	40	25	40	30	131	129	99	97	69	69	39	159	30.07	65.58	51.49	57.2	30.45	40.75	25.51	40.96	31.84	125.53	121.58	93.89	96.97	73.85	71.27	42.69	151.02	30	100	53	98.11	44	97.73	52	94.23	26	100	36	97.22	24
45.9876	45.9776	45.9966	43	237	20	45	36	22	27	44	37	98	76	98	184	8	14	9	19	40.4	246.7	20.6	42.9	35.36	22.41	27.55	45.06	39.26	93.91	71.63	92.94	183.95	8.56	14.46	9.85	18.05	35	85.71	208	95.67	16	68.75	42	78.57	32	90.63	19	78.95	22
-141.09	-141.1	-141.08	78	15	41	68	16	41	11	16	22	27	17	21	22	17	4	18	23	73.28	15.61	42.22	64.83	15.72	41.77	11.22	16.38	23.35	25.87	16.02	19.92	21.99	18.2	4.13	19.7	21.85	66	31.82	13	46.15	37	40.54	63	41.27	14	42.86	39	56.41	11
272.169	272.159	272.179	51	36	6	51	40	2	53	52	40	37	34	39	54	30	27	27	39	47.92	37.47	6.18	48.62	39.29	2.04	54.08	53.25	42.45	35.46	32.04	36.99	53.99	32.11	27.89	29.56	37.04	47	93.62	32	93.75	6	66.67	47	87.23	36	88.89	2	50	46
-356.255	-356.265	-356.245	40	38	33	50	44	34	40	46	33	187	95	145	123	44	28	28	42	37.58	39.56	33.99	47.67	43.22	34.64	40.81	47.1	35.02	179.2	89.54	137.51	122.97	47.09	28.92	30.65	39.89	38	86.84	38	84.21	29	89.66	47	87.23	40	90	28	82.14	37
72.0394	72.0304	72.0494	97	50	72	92	56	62	32	69	55	138	150	127	130	50	33	19	39	91.13	52.05	74.15	87.71	55.01	63.16	32.65	70.66	58.36	132.24	141.37	120.44	129.97	53.52	34.08	20.8	37.04	85	94.12	44	90.91	68	89.71	79	89.87	49	91.84	52	86.54	31
217.125	217.115	217.135	84	65	19	65	54	22	81	66	88	48	58	52	40	65	61	66	75	78.92	67.66	19.57	61.97	53.05	22.41	82.65	67.58	93.38	46	54.66	49.32	39.99	69.57	63	72.25	71.24	24	45.83	26	34.62	7	28.57	21	33.33	19	36.84	10	20	27
-2.0524	-2.0624	-2.0424	492	277	397	377	293	440	351	271	314	15	20	16	25	320	358	274	299	462.25	288.34	408.86	359.4	287.82	448.23	358.13	277.5	333.21	14.37	18.85	15.17	24.99	342.5	369.76	299.94	284	482	81.54	273	83.88	388	86.08	370	79.19	292	83.9	431	80.05	342
4.9984	4.9884	5.0084	26	49	97	65	125	92	41	39	37	219	333	157	116	56	62	73	97	24.43	51.01	99.9	61.97	122.79	93.72	41.83	39.94	39.26	209.86	313.85	148.9	115.97	59.94	64.04	79.91	92.13	22	68.18	46	93.48	82	91.46	63	90.48	110	91.82	76	90.79	40
14.0264	14.0211	14.0364	112	111	78	110	122	100	93	167	91	67	44	31	31	93	74	102	91	105.23	115.54	80.33	104.87	119.84	101.87	94.89	171.01	96.57	64.2	41.47	29.4	30.99	99.54	76.43	111.65	86.43	97	92.78	96	83.33	68	76.47	87	89.66	102	81.37	98	85.71	80
0.927	0.917	0.937	393	291	605	360	307	626	401	376	336	556	392	615	483	494	449	369	729	369.24	302.91	623.07	343.2	301.57	637.71	409.14	385.02	356.55	532.8	369.45	583.25	482.87	528.73	463.75	403.93	692.42	387	75.45	288	78.47	593	78.08	357	76.75	305	77.7	607	83.03	384
190.047	190.037	190.057	59	53	45	68	62	42	27	37	33	108	59	81	69	53	108	53	58	55.43	55.17	46.34	64.83	60.9	42.79	27.55	37.89	35.02	103.49	55.61	76.82	68.98	56.73	111.55	58.02	55.09	45	31.11	37	5.41	29	20.69	43	20.93	51	7.84	31	19.35	19
-112.083	-112.091	-112.073	33	25	93	43	28	69	26	33	19	203	131	168	151	114	104	91	103	31	26.02	95.78	40.99	27.51	70.29	26.53	33.79	20.16	194.53	123.46	159.33	150.96	122.01	107.42	99.61	97.83	28	64.29	22	59.09	81	80.25	42	78.57	27	66.67	63	82.54	22
340.101	340.091	340.111	45	29	34	31	25	34	26	30	25	16	21	14	17	26	30	23	26	42.28	30.19	35.02	29.55	24.56	34.64	26.53	30.72	26.53	15.33	19.79	13.28	17	27.83	30.99	25.18	24.7	22	4.55	25	8	28	3.57	25	0	23	8.7	29	0	22
-13.0126	-13.0226	-13.0026	55	61	78	75	53	76	77	81	78	136	115	138	156	62	58	50	54	51.67	63.5	80.33	71.5	52.06	77.42	78.56	82.94	82.77	130.33	108.39	130.88	155.96	66.36	59.91	54.73	51.29	46	69.57	47	53.19	62	66.13	60	58.33	44	52.27	59	67.8	51
-458.305	-458.315	-458.295	38	22	31	35	17	36	14	17	22	21	19	29	23	27	19	22	22	35.7	22.9	31.93	33.37	16.7	36.67	14.28	17.41	23.35	20.12	17.91	27.5	22.99	28.9	19.62	24.08	20.9	29	75.86	19	73.68	21	90.48	28	92.86	17	70.59	27	85.19	13
69.1324	69.1224	69.1424	11	10	29	27	6	30	4	7	6	50	28	29	27	18	14	19	19	10.33	10.41	29.87	25.74	5.89	30.56	4.08	7.17	6.37	47.91	26.39	27.5	26.99	19.27	14.46	20.8	18.05	10	60	9	44.44	29	86.21	26	76.92	6	50	26	73.08	4
264.078	264.068	264.088	15	17	5	22	17	4	39	18	39	15	31	28	25	15	36	19	49	14.09	17.7	5.15	20.97	16.7	4.07	39.79	18.43	41.39	14.37	29.22	26.55	24.99	16.05	37.18	20.8	46.54	15	100	17	100	5	80	20	100	17	100	4	100	37
82.1278	82.1178	82.1378	13	13	30	27	8	29	8	12	9	51	27	20	17	22	24	27	41	12.21	13.53	30.9	25.74	7.86	29.54	8.16	12.29	9.55	48.87	25.45	18.97	17	23.55	24.79	29.56	38.94	12	100	13	76.92	30	86.67	25	76	8	75	28	85.71	8
31.0064	30.9964	31.0098	79	70	70	69	55	65	31	52	34	67	46	39	43	65	42	45	60	74.22	72.87	72.09	65.78	54.03	66.22	31.63	53.25	36.08	64.2	43.35	36.99	42.99	69.57	43.38	49.26	56.99	66	90.91	58	86.21	54	87.04	57	78.95	46	89.13	57	91.23	25
444.335	444.325	444.345	61	90	1	69	115	1	134	114	130	193	318	278	241	26	60	49	26	57.31	93.68	1.03	65.78	112.97	1.02	136.72	116.74	137.95	184.95	299.71	263.65	240.94	27.83	61.97	53.64	24.7	43	53.49	58	46.55	1	100	54	59.26	74	52.7	1	100	77
-1.9054	-1.9099	-1.8954	203	143	195	167	146	191	186	137	161	30	19	15	32	190	153	149	195	190.73	148.85	200.83	159.2	143.42	194.57	189.78	140.29	170.85	28.75	17.91	14.23	31.99	203.36	158.03	163.1	185.22	196	86.22	138	88.41	183	91.26	163	85.89	144	84.72	176	92.61	178
35.0548	35.0448	35.0648	79	84	27	113	71	18	110	152	61	336	103	137	103	13	19	15	38	74.22	87.44	27.81	107.73	69.75	18.34	112.23	155.65	64.73	321.98	97.08	129.93	102.97	13.91	19.62	16.42	36.09	61	93.44	68	80.88	23	78.26	94	92.55	59	91.53	18	83.33	84
-56.0848	-56.0948	-56.0748	23	28	40	29	26	41	13	18	11	29	31	21	8	41	42	51	26	21.61	29.15	41.19	27.65	25.54	41.77	13.26	18.43	11.67	27.79	29.22	19.92	8	43.88	43.38	55.83	24.7	18	77.78	26	57.69	35	40	27	74.07	24	58.33	37	35.14	12
132.11	132.1	132.12	50	41	30	55	30	31	23	25	24	36	46	26	20	15	10	13	13	46.98	42.68	30.9	52.43	29.47	31.58	23.47	25.6	25.47	34.5	43.35	24.66	19.99	16.05	10.33	14.23	12.35	43	9.3	39	10.26	28	17.86	51	15.69	29	13.79	29	13.79	22
-2.9998	-3.0098	-2.9898	215	254	210	191	189	201	205	163	197	40	51	36	28	199	160	158	150	202	264.4	216.27	182.08	185.66	204.76	209.16	166.91	209.05	38.33	48.07	34.14	27.99	212.99	165.26	172.96	142.47	208	81.25	218	87.16	200	86.5	184	81.52	171	79.53	191	85.86	171
-98.1416	-98.1516	-98.1316	30	56	97	41	43	85	14	16	17	41	15	22	18	54	56	52	71	28.19	58.29	99.9	39.09	42.24	86.59	14.28	16.38	18.04	39.29	14.14	20.86	18	57.8	57.84	56.92	67.44	23	100	35	97.14	77	97.4	32	90.63	25	96	72	95.83	13
308.111	308.101	308.121	26	25	23	26	23	18	22	14	26	20	23	22	24	23	16	17	21	24.43	26.02	23.69	24.79	22.59	18.34	22.45	14.34	27.59	19.17	21.68	20.86	23.99	24.62	16.53	18.61	19.95	23	13.04	21	14.29	18	5.56	24	8.33	21	28.57	15	6.67	20
158.106	158.096	158.116	33	44	29	43	45	28	60	53	51	225	229	221	217	31	35	35	35	31	45.8	29.87	40.99	44.2	28.52	61.22	54.27	54.12	215.61	215.83	209.59	216.94	33.18	36.15	38.31	33.24	33	60.61	43	81.4	27	81.48	43	67.44	41	78.05	26	80.77	51
253.153	253.143	253.163	30	36	26	25	25	17	37	41	40	37	30	26	21	22	32	29	27	28.19	37.47	26.78	23.83	24.56	17.32	37.75	41.98	42.45	35.46	28.27	24.66	20.99	23.55	33.05	31.74	25.65	20	40	25	24	15	20	20	30	17	29.41	12	33.33	22
267.134	267.124	267.144	36	23	13	32	32	14	30	33	34	20	22	18	16	30	18	20	19	33.82	23.94	13.39	30.51	31.43	14.26	30.61	33.79	36.08	19.17	20.73	17.07	16	32.11	18.59	21.89	18.05	30	73.33	23	47.83	13	69.23	28	71.43	25	72	13	76.92	24
157.086	157.076	157.095	39	39	31	45	29	45	40	41	44	39	60	59	51	30	34	36	60	36.64	40.6	31.93	42.9	28.49	45.84	40.81	41.98	46.69	37.37	56.55	55.95	50.99	32.11	35.12	39.41	56.99	35	88.57	35	77.14	29	86.21	44	79.55	27	81.48	37	75.68	38
245.175	245.167	245.185	100	83	26	100	102	19	77	133	75	223	167	166	182	67	92	53	73	93.95	86.4	26.78	95.33	100.2	19.36	78.56	136.19	79.59	213.7	157.39	157.43	181.95	71.71	95.02	58.02	69.34	74	93.24	69	81.16	18	88.89	68	89.71	76	84.21	15	93.33	64
437.224	437.214	437.234	46	39	27	31	28	29	23	35	24	8	24	12	29	24	30	36	35	43.22	40.6	27.81	29.55	27.51	29.54	23.47	35.84	25.47	7.67	22.62	11.38	28.99	25.69	30.99	39.41	33.24	37	37.84	28	46.43	24	54.17	25	40	23	39.13	24	45.83	18
17.0826	17.0726	17.0926	53	24	72	79	39	80	33	38	37	64	44	54	50	19	25	26	40	49.8	24.98	74.15	75.31	38.31	81.5	33.67	38.91	39.26	61.33	41.47	51.21	49.99	20.34	25.82	28.46	37.99	52	88.46	24	91.67	69	86.96	77	83.12	36	80.56	75	93.33	31
454.311	454.301	454.321	36	34	32	32	32	31	31	33	41	24	14	20	15	22	25	29	28	33.82	35.39	32.96	30.51	31.43	31.58	31.63	33.79	43.51	23	13.19	18.97	15	23.55	25.82	31.74	26.6	29	48.28	27	33.33	22	40.91	26	38.46	28	28.57	24	37.5	29
-14.9926	-15.0026	-14.9826	100	127	99	91	109	99	146	133	146	99	95	75	82	78	73	66	82	93.95	132.2	101.96	86.75	107.07	100.85	148.97	136.19	154.93	94.87	89.54	71.13	81.98	83.48	75.4	72.25	77.89	84	77.38	111	74.77	81	79.01	81	85.19	94	74.47	74	83.78	104
-29.0202	-29.0302	-29.0102	67	40	59	54	45	51	46	39	30	41	38	41	43	49	90	41	68	62.95	41.64	60.76	51.48	44.2	51.95	46.93	39.94	31.84	39.29	35.81	38.88	42.99	52.44	92.96	44.88	64.59	65	76.92	40	75	58	86.21	53	81.13	41	68.29	50	82	40
-89.0298	-89.0387	-89.0198	28	19	15	26	18	19	18	19	18	13	13	15	20	29	14	20	27	26.31	19.78	15.45	24.79	17.68	19.36	18.37	19.46	19.1	12.46	12.25	14.23	19.99	31.04	14.46	21.89	25.65	27	33.33	17	29.41	11	45.45	25	28	18	16.67	17	35.29	17
256.117	256.107	256.127	31	35	10	28	52	11	29	34	28	28	39	19	14	16	21	28	12	29.13	36.43	10.3	26.69	51.08	11.21	29.59	34.82	29.71	26.83	36.76	18.02	14	17.12	21.69	30.65	11.4	27	66.67	35	71.43	9	33.33	24	83.33	49	79.59	10	50	24
257.714	257.704	257.724	87	39	63	79	49	73	105	47	119	125	134	152	139	65	54	23	22	81.74	40.6	64.88	75.31	48.13	74.37	107.13	48.13	126.28	119.78	126.29	144.15	138.96	69.57	55.77	25.18	20.9	46	50	21	66.67	19	68.42	46	54.35	20	55	17	70.59	32
-356.217	-356.227	-356.207	21	13	25	22	12	21	10	17	13	42	22	28	20	24	26	19	36	19.73	13.53	25.75	20.97	11.79	21.39	10.2	17.41	13.8	40.25	20.73	26.55	19.99	25.69	26.85	20.8	34.19	18	66.67	12	58.33	21	76.19	19	73.68	11	72.73	18	72.22	10
-16.0078	-16.0161	-15.9978	141	263	207	174	195	198	268	231	228	490	572	513	527	143	154	117	169	132.47	273.77	213.18	165.88	191.55	201.7	273.44	236.54	241.95	469.55	539.1	486.52	526.86	153.05	159.06	128.07	160.52	125	96.8	235	95.74	184	97.83	152	98.03	179	98.32	182	96.7	229
457.322	457.312	457.332	84	147	1	111	214	1	213	207	223	21	25	16	15	71	98	85	73	78.92	153.02	1.03	105.82	210.22	1.02	217.33	211.97	236.64	20.12	23.56	15.17	15	75.99	101.22	93.05	69.34	73	82.19	129	72.87	1	100	92	73.91	195	74.87	1	0	185
163.054	163.044	163.059	43	36	41	37	28	43	22	28	46	34	43	47	39	36	26	25	23	40.4	37.47	42.22	35.27	27.51	43.8	22.45	28.67	48.81	32.58	40.53	44.57	38.99	38.53	26.85	27.37	21.85	34	32.35	34	20.59	36	22.22	32	34.38	22	36.36	42	19.05	21
199.153	199.143	199.163	44	49	7	49	62	4	59	54	59	26	41	34	35	33	48	41	44	41.34	51.01	7.21	46.71	60.9	4.07	60.2	55.3	62.61	24.92	38.64	32.24	34.99	35.32	49.58	44.88	41.79	33	42.42	43	32.56	7	42.86	38	26.32	47	23.4	4	25	48
-99.1258	-99.1358	-99.1158	27	46	50	30	34	52	29	45	27	34	23	29	30	69	45	72	161	25.37	47.88	51.49	28.6	33.4	52.97	29.59	46.08	28.65	32.58	21.68	27.5	29.99	73.85	46.48	78.82	152.92	24	83.33	38	94.74	42	88.1	27	92.59	28	92.86	45	88.89	25
261.153	261.143	261.163	21	27	17	46	38	12	24	19	23	32	44	28	21	28	32	47	56	19.73	28.11	17.51	43.85	37.33	12.22	24.49	19.46	24.41	30.66	41.47	26.55	20.99	29.97	33.05	51.45	53.19	16	87.5	20	75	14	92.86	42	78.57	28	89.29	12	75	22
101.069	101.059	101.079	36	23	12	40	26	9	20	32	38	24	25	24	23	58	115	92	100	33.82	23.94	12.36	38.13	25.54	9.17	20.41	32.77	40.32	23	23.56	22.76	22.99	62.08	118.78	100.71	94.98	20	20	22	31.82	12	41.67	33	30.3	24	33.33	8	25	17
101.105	101.095	101.115	15	12	43	21	15	45	7	6	5	24	18	11	26	17	19	20	25	14.09	12.49	44.28	20.02	14.73	45.84	7.14	6.14	5.31	23	16.96	10.43	25.99	18.2	19.62	21.89	23.75	14	85.71	12	83.33	39	84.62	19	52.63	15	86.67	42	85.71	7
12.0358	12.0258	12.0458	54	35	33	51	36	24	39	34	23	33	20	33	30	23	28	26	38	50.73	36.43	33.99	48.62	35.36	24.45	39.79	34.82	24.41	31.62	18.85	31.3	29.99	24.62	28.92	28.46	36.09	44	63.64	27	51.85	28	42.86	43	62.79	29	58.62	21	33.33	28
33.021	33.011	33.031	65	86	59	96	63	68	42	80	45	127	44	60	54	25	20	14	67	61.07	89.52	60.76	91.52	61.89	69.27	42.85	81.92	47.75	121.7	41.47	56.9	53.99	26.76	20.66	15.33	63.64	48	85.42	54	83.33	56	82.14	71	88.73	50	76	62	85.48	33
25.0314	25.0214	25.0414	72	21	51	95	28	67	73	64	66	26	47	42	39	19	11	22	18	67.65	21.86	52.52	90.57	27.51	68.25	74.48	65.54	70.04	24.92	44.3	39.83	38.99	20.34	11.36	24.08	17.1	64	95.31	21	95.24	48	95.83	89	95.51	26	100	57	92.98	66
209.017	209.007	209.027	21	10	14	22	7	19	10	13	16	6	23	20	22	58	71	68	62	19.73	10.41	14.42	20.97	6.88	19.36	10.2	13.31	16.98	5.75	21.68	18.97	21.99	62.08	73.33	74.44	58.89	20	100	9	100	12	91.67	19	100	7	100	12	100	10
344.19	344.18	344.2	35	14	6	37	21	6	27	41	30	34	24	34	37	22	41	27	59	32.88	14.57	6.18	35.27	20.63	6.11	27.55	41.98	31.84	32.58	22.62	32.24	36.99	23.55	42.35	29.56	56.04	30	86.67	13	92.31	5	100	32	90.63	17	82.35	5	100	26
386.267	386.258	386.277	37	44	13	34	57	19	73	59	45	53	73	71	67	14	22	17	16	34.76	45.8	13.39	32.41	55.99	19.36	74.48	60.42	47.75	50.79	68.8	67.33	66.98	14.98	22.72	18.61	15.2	30	70	37	45.95	12	25	30	73.33	49	51.02	15	53.33	63
-201.156	-201.162	-201.146	32	14	42	45	15	58	43	45	51	34	32	23	15	59	69	58	64	30.07	14.57	43.25	42.9	14.73	59.08	43.87	46.08	54.12	32.58	30.16	21.81	15	63.15	71.27	63.49	60.79	30	76.67	12	50	37	81.08	40	80	14	71.43	56	75	42
21.0668	21.0568	21.0768	30	19	44	36	19	41	12	14	28	19	20	31	16	21	27	27	16	28.19	19.78	45.31	34.32	18.66	41.77	12.24	14.34	29.71	18.21	18.85	29.4	16	22.48	27.89	29.56	15.2	27	85.19	17	82.35	40	92.5	32	81.25	18	94.44	37	81.08	9
87.0318	87.0218	87.0418	35	22	28	46	15	27	22	19	25	37	45	22	39	28	29	27	22	32.88	22.9	28.84	43.85	14.73	27.5	22.45	19.46	26.53	35.46	42.41	20.86	38.99	29.97	29.95	29.56	20.9	30	60	20	50	25	44	39	48.72	14	50	25	56	20
-198.101	-198.111	-198.091	35	39	43	54	25	53	13	12	9	13	18	15	13	11	4	16	16	32.88	40.6	44.28	51.48	24.56	53.99	13.26	12.29	9.55	12.46	16.96	14.23	13	11.77	4.13	17.51	15.2	32	78.13	36	83.33	35	91.43	52	78.85	23	78.26	46	82.61	13
160.935	160.925	160.945	22	77	80	26	41	85	3	42	15	12	23	8	27	65	89	95	141	20.67	80.15	82.39	24.79	40.28	86.59	3.06	43.01	15.92	11.5	21.68	7.59	26.99	69.57	91.92	103.99	133.93	16	37.5	19	47.37	73	38.36	25	32	10	70	69	42.03	3
201.156	201.15	201.166	22	18	24	21	22	23	23	23	12	42	45	48	47	25	21	33	26	20.67	18.74	24.72	20.02	21.61	23.43	23.47	23.55	12.73	40.25	42.41	45.52	46.99	26.76	21.69	36.12	24.7	21	57.14	18	55.56	23	47.83	19	52.63	21	42.86	22	54.55	20
-456.327	-456.337	-456.317	16	8	50	17	10	35	7	9	8	19	12	16	19	24	27	24	48	15.03	8.33	51.49	16.21	9.82	35.65	7.14	9.22	8.49	18.21	11.31	15.17	19	25.69	27.89	26.27	45.59	14	85.71	7	100	22	72.73	15	93.33	7	85.71	14	78.57	7
22.9544	22.9444	22.9644	50	24	29	53	39	24	14	17	74	94	114	126	66	168	38	43	27	46.98	24.98	29.87	50.53	38.31	24.45	14.28	17.41	78.53	90.08	107.44	119.5	65.98	179.81	39.25	47.07	25.65	47	97.87	24	95.83	28	92.86	48	95.83	38	94.74	22	86.36	14
-26.0144	-26.0244	-26.0044	49	42	56	50	44	62	39	48	42	107	93	119	123	44	37	34	41	46.04	43.72	57.67	47.67	43.22	63.16	39.79	49.15	44.57	102.54	87.65	112.86	122.97	47.09	38.22	37.22	38.94	42	61.9	35	51.43	45	57.78	47	65.96	37	51.35	52	59.62	34
97.9674	97.9574	97.9774	6	10	22	10	14	35	10	53	11	8	12	7	8	33	107	73	107	5.64	10.41	22.66	9.53	13.75	35.65	10.2	54.27	11.67	7.67	11.31	6.64	8	35.32	110.52	79.91	101.63	6	66.67	10	70	16	56.25	10	50	13	53.85	31	90.32	10
73.0242	73.0201	73.0342	47	40	62	71	46	65	52	49	48	73	44	59	58	17	14	10	15	44.16	41.64	63.85	67.69	45.19	66.22	53.06	50.18	50.94	69.95	41.47	55.95	57.98	18.2	14.46	10.95	14.25	41	95.12	39	97.44	59	96.61	68	94.12	42	97.62	64	93.75	49
-89.0476	-89.0576	-89.0387	19	27	29	23	22	31	24	20	16	14	25	14	22	24	31	14	24	17.85	28.11	29.87	21.93	21.61	31.58	24.49	20.48	16.98	13.42	23.56	13.28	21.99	25.69	32.02	15.33	22.8	16	87.5	25	76	24	87.5	20	90	20	80	26	80.77	22
177.748	177.738	177.758	83	20	18	36	44	22	112	15	96	249	127	206	130	2	7	3	2	77.98	20.82	18.54	34.32	43.22	22.41	114.27	15.36	101.87	238.61	119.69	195.37	129.97	2.14	7.23	3.28	1.9	35	60	7	100	2	50	23	73.91	18	72.22	3	100	28
-146.155	-146.165	-146.145	101	22	22	103	42	22	50	51	39	56	67	52	58	22	51	19	39	94.89	22.9	22.66	98.19	41.26	22.41	51.02	52.22	41.39	53.66	63.15	49.32	57.98	23.55	52.68	20.8	37.04	95	98.95	21	100	20	100	96	98.96	39	100	20	100	46
-53.1232	-53.1332	-53.1132	1	2	5	1	3	1	1	1	2	39	5	28	39	73	104	32	119	0.94	2.08	5.15	0.95	2.95	1.02	1.02	1.02	2.12	37.37	4.71	26.55	38.99	78.13	107.42	35.03	113.03	1	0	2	50	5	100	1	0	3	100	1	100	1
257.194	257.184	257.204	31	30	5	29	36	4	40	33	32	34	21	27	21	16	21	16	14	29.13	31.23	5.15	27.65	35.36	4.07	40.81	33.79	33.96	32.58	19.79	25.61	20.99	17.12	21.69	17.51	13.3	29	24.14	24	16.67	5	20	25	20	31	6.45	3	0	32
-200.08	-200.09	-200.07	23	20	26	31	18	41	7	11	13	16	13	20	13	11	9	13	9	21.61	20.82	26.78	29.55	17.68	41.77	7.14	11.26	13.8	15.33	12.25	18.97	13	11.77	9.3	14.23	8.55	21	76.19	20	80	23	73.91	27	81.48	17	76.47	35	82.86	7
269.185	269.175	269.195	30	11	17	27	11	20	24	11	16	16	10	16	16	16	30	36	21	28.19	11.45	17.51	25.74	10.81	20.37	24.49	11.26	16.98	15.33	9.42	15.17	16	17.12	30.99	39.41	19.95	16	62.5	7	71.43	10	40	20	55	8	62.5	12	33.33	20
365.132	365.122	365.142	24	23	28	27	24	29	16	21	14	15	18	10	13	16	15	15	12	22.55	23.94	28.84	25.74	23.58	29.54	16.32	21.5	14.86	14.37	16.96	9.48	13	17.12	15.49	16.42	11.4	23	47.83	21	42.86	27	55.56	25	48	22	54.55	26	57.69	15
29.047	29.0401	29.057	53	16	34	37	27	36	14	13	19	39	28	21	39	17	16	16	29	49.8	16.66	35.02	35.27	26.52	36.67	14.28	13.31	20.16	37.37	26.39	19.92	38.99	18.2	16.53	17.51	27.54	44	77.27	15	66.67	32	75	34	76.47	25	52	34	76.47	14
179.049	179.039	179.059	37	34	35	40	28	28	22	26	28	31	35	38	46	31	29	25	24	34.76	35.39	36.05	38.13	27.51	28.52	22.45	26.62	29.71	29.71	32.99	36.04	45.99	33.18	29.95	27.37	22.8	22	18.18	27	11.11	28	3.57	30	6.67	25	0	24	8.33	17
-2.955	-2.9642	-2.945	147	123	203	152	133	215	125	115	124	3	10	5	8	176	144	173	141	138.11	128.04	209.06	144.91	130.65	219.02	127.54	117.76	131.59	2.87	9.42	4.74	8	188.37	148.73	189.38	133.93	147	80.27	122	81.15	200	86	151	80.79	130	80	210	85.71	122
-199.132	-199.142	-199.122	24	12	21	23	18	21	14	12	13	24	31	26	28	14	26	18	23	22.55	12.49	21.63	21.93	17.68	21.39	14.28	12.29	13.8	23	29.22	24.66	27.99	14.98	26.85	19.7	21.85	22	40.91	11	45.45	20	55	21	42.86	18	38.89	20	50	11
29.974	29.964	29.984	100	33	51	88	38	37	21	21	20	47	44	54	68	20	13	14	35	93.95	34.35	52.52	83.89	37.33	37.69	21.43	21.5	21.22	45.04	41.47	51.21	67.98	21.41	13.43	15.33	33.24	81	90.12	31	83.87	48	75	82	85.37	34	76.47	36	80.56	20
154.074	154.064	154.084	6	19	21	8	22	19	21	20	13	13	8	17	25	8	19	12	29	5.64	19.78	21.63	7.63	21.61	19.36	21.43	20.48	13.8	12.46	7.54	16.12	24.99	8.56	19.62	13.14	27.54	6	83.33	17	100	17	82.35	8	62.5	20	75	17	100	21
46.0056	45.9966	46.0156	44	50	39	31	32	30	34	27	25	67	58	45	51	20	21	23	46	41.34	52.05	40.17	29.55	31.43	30.56	34.69	27.65	26.53	64.2	54.66	42.68	50.99	21.41	21.69	25.18	43.69	38	68.42	41	75.61	24	70.83	28	75	23	65.22	26	65.38	27
-385.263	-385.273	-385.253	16	17	21	10	17	24	7	9	12	25	13	18	18	18	12	14	12	15.03	17.7	21.63	9.53	16.7	24.45	7.14	9.22	12.73	23.96	12.25	17.07	18	19.27	12.39	15.33	11.4	11	63.64	11	63.64	13	76.92	5	80	10	70	15	53.33	4
-158.069	-158.079	-158.059	26	20	26	33	19	37	10	14	8	21	23	25	22	11	12	13	10	24.43	20.82	26.78	31.46	18.66	37.69	10.2	14.34	8.49	20.12	21.68	23.71	21.99	11.77	12.39	14.23	9.5	25	60	19	52.63	25	68	32	78.13	18	55.56	35	65.71	10
102.021	102.011	102.031	61	72	81	83	73	89	59	88	53	239	307	197	181	70	94	77	51	57.31	74.95	83.42	79.13	71.71	90.66	60.2	90.11	56.24	229.03	289.34	186.83	180.95	74.92	97.09	84.29	48.44	48	93.75	54	98.15	64	87.5	73	89.04	58	96.55	74	90.54	56
330.182	330.172	330.192	27	46	3	48	61	2	41	43	41	45	100	49	41	28	55	32	14	25.37	47.88	3.09	45.76	59.92	2.04	41.83	44.03	43.51	43.12	94.25	46.47	40.99	29.97	56.81	35.03	13.3	20	90	34	94.12	3	100	35	91.43	41	100	2	50	31
-31.0244	-31.0344	-31.0144	15	25	40	23	15	38	20	22	21	25	40	20	19	22	21	34	20	14.09	26.02	41.19	21.93	14.73	38.71	20.41	22.53	22.28	23.96	37.7	18.97	19	23.55	21.69	37.22	19	11	36.36	17	64.71	38	52.63	17	23.53	12	33.33	35	57.14	14
-74.0952	-74.1052	-74.0852	33	26	4	33	13	5	21	23	21	17	19	12	26	17	35	26	25	31	27.06	4.12	31.46	12.77	5.09	21.43	23.55	22.28	16.29	17.91	11.38	25.99	18.2	36.15	28.46	23.75	27	77.78	24	66.67	4	0	29	82.76	11	54.55	5	20	18
-489.311	-489.321	-489.301	35	12	38	28	20	38	33	21	10	14	35	14	25	27	27	31	33	32.88	12.49	39.14	26.69	19.65	38.71	33.67	21.5	10.61	13.42	32.99	13.28	24.99	28.9	27.89	33.93	31.34	34	94.12	12	83.33	36	94.44	26	84.62	19	89.47	34	82.35	33
214.151	214.141	214.161	113	85	14	92	101	17	113	108	101	59	83	91	68	58	76	81	76	106.17	88.48	14.42	87.71	99.22	17.32	115.29	110.59	107.18	56.54	78.23	86.3	67.98	62.08	78.5	88.67	72.19	79	59.49	65	73.85	10	100	68	76.47	79	63.29	15	93.33	86
470.342	470.332	470.352	31	30	13	27	29	16	30	30	27	22	14	18	15	18	22	16	14	29.13	31.23	13.39	25.74	28.49	16.3	30.61	30.72	28.65	21.08	13.19	17.07	15	19.27	22.72	17.51	13.3	23	56.52	22	40.91	9	33.33	21	47.62	23	47.83	11	45.45	18
358.242	358.232	358.251	33	39	20	25	46	21	27	39	35	34	44	39	32	27	27	17	29	31	40.6	20.6	23.83	45.19	21.39	27.55	39.94	37.14	32.58	41.47	36.99	31.99	28.9	27.89	18.61	27.54	28	71.43	34	67.65	19	68.42	22	59.09	41	73.17	20	70	23
-211.095	-211.105	-211.085	31	18	41	34	26	36	13	13	16	16	18	17	11	16	17	14	22	29.13	18.74	42.22	32.41	25.54	36.67	13.26	13.31	16.98	15.33	16.96	16.12	11	17.12	17.56	15.33	20.9	27	74.07	14	78.57	39	76.92	31	74.19	22	72.73	33	63.64	11
1.088	1.0826	1.098	169	131	271	194	138	299	189	234	161	269	214	305	251	233	269	219	363	158.78	136.36	279.1	184.94	135.56	304.59	192.84	239.61	170.85	257.78	201.69	289.25	250.93	249.38	277.84	239.73	344.79	163	79.14	124	79.84	261	83.91	192	75.52	132	81.82	288	79.51	177
20.0332	20.0232	20.0432	76	92	129	101	81	108	100	145	105	554	317	359	298	53	49	41	78	71.4	95.77	132.85	96.29	79.57	110.02	102.03	148.48	111.42	530.88	298.77	340.47	297.92	56.73	50.61	44.88	74.09	70	94.29	85	82.35	96	85.42	96	86.46	74	86.49	84	86.9	91
73.016	73.006	73.0201	34	25	57	29	13	88	13	25	21	33	28	32	28	19	10	10	14	31.94	26.02	58.7	27.65	12.77	89.65	13.26	25.6	22.28	31.62	26.39	30.35	27.99	20.34	10.33	10.95	13.3	30	86.67	24	83.33	49	83.67	26	80.77	13	92.31	77	93.51	13
1.1134	1.1034	1.1234	175	126	276	185	137	329	214	219	176	244	170	258	226	229	253	223	419	164.42	131.16	284.25	176.36	134.58	335.15	218.35	224.25	186.77	233.82	160.22	244.68	225.94	245.1	261.31	244.11	397.98	173	86.13	125	84.8	273	85.71	181	81.22	136	81.62	321	83.18	206
117.032	117.022	117.037	23	36	32	23	32	39	42	41	25	180	139	158	180	38	33	25	43	21.61	37.47	32.96	21.93	31.43	39.73	42.85	41.98	26.53	172.49	131	149.84	179.95	40.67	34.08	27.37	40.84	22	81.82	35	100	30	100	22	100	31	93.55	38	100	38
-8.0346	-8.0446	-8.0246	56	64	66	46	69	73	65	66	56	26	33	104	111	57	57	29	45	52.61	66.62	67.97	43.85	67.78	74.37	66.32	67.58	59.43	24.92	31.1	98.63	110.97	61.01	58.87	31.74	42.74	54	87.04	60	95	56	92.86	45	88.89	64	92.19	56	85.71	60
-112.131	-112.141	-112.126	41	49	89	39	61	108	47	62	47	185	145	180	212	58	67	48	96	38.52	51.01	91.66	37.18	59.92	110.02	47.95	63.49	49.88	177.28	136.66	170.71	211.94	62.08	69.2	52.54	91.18	37	100	44	100	61	98.36	33	100	49	97.96	68	98.53	40
-114.079	-114.089	-114.069	57	63	57	56	57	48	44	47	48	32	20	19	19	47	42	49	77	53.55	65.58	58.7	53.39	55.99	48.9	44.89	48.13	50.94	30.66	18.85	18.02	19	50.3	43.38	53.64	73.14	17	58.82	19	63.16	34	82.35	23	78.26	18	72.22	26	61.54	10
-70.1294	-70.1394	-70.1194	1	15	19	5	5	18	15	9	8	73	67	63	43	16	18	8	13	0.94	15.61	19.57	4.77	4.91	18.34	15.3	9.22	8.49	69.95	63.15	59.75	42.99	17.12	18.59	8.76	12.35	1	100	14	100	16	93.75	4	50	5	100	15	86.67	15
140.107	140.097	140.117	39	38	26	38	39	22	29	21	40	20	27	23	31	19	15	22	33	36.64	39.56	26.78	36.23	38.31	22.41	29.59	21.5	42.45	19.17	25.45	21.81	30.99	20.34	15.49	24.08	31.34	37	72.97	36	83.33	23	95.65	35	88.57	38	84.21	21	95.24	25
203.155	203.145	203.165	46	52	8	42	55	5	54	49	54	76	71	83	85	39	43	38	30	43.22	54.13	8.24	40.04	54.03	5.09	55.1	50.18	57.3	72.83	66.92	78.72	84.98	41.74	44.41	41.6	28.49	41	43.9	43	37.21	8	50	34	44.12	49	44.9	5	0	44
0.15	0.14	0.16	147	113	276	148	152	302	185	186	187	227	166	193	187	229	282	264	332	138.11	117.63	284.25	141.09	149.31	307.65	188.76	190.46	198.44	217.53	156.45	183.04	186.95	245.1	291.27	288.99	315.34	144	84.03	111	77.48	257	84.05	147	77.55	146	72.6	281	81.14	171
101.047	101.037	101.057	27	40	26	43	34	35	31	28	37	50	57	44	50	31	31	34	28	25.37	41.64	26.78	40.99	33.4	35.65	31.63	28.67	39.26	47.91	53.72	41.73	49.99	33.18	32.02	37.22	26.6	27	81.48	32	90.63	24	83.33	39	84.62	31	87.1	33	81.82	28
-19.0416	-19.0516	-19.0316	27	30	69	36	39	72	37	30	29	16	12	11	18	41	55	37	38	25.37	31.23	71.06	34.32	38.31	73.35	37.75	30.72	30.77	15.33	11.31	10.43	18	43.88	56.81	40.5	36.09	25	72	26	73.08	63	66.67	29	68.97	34	67.65	68	66.18	35
342.201	342.191	342.211	13	19	21	21	18	20	18	13	14	14	22	12	8	11	13	14	12	12.21	19.78	21.63	20.02	17.68	20.37	18.37	13.31	14.86	13.42	20.73	11.38	8	11.77	13.43	15.33	11.4	6	50	6	33.33	8	37.5	9	55.56	10	50	9	55.56	5
285.144	285.134	285.154	29	19	8	23	11	10	32	23	21	12	15	20	15	11	22	15	16	27.25	19.78	8.24	21.93	10.81	10.19	32.65	23.55	22.28	11.5	14.14	18.97	15	11.77	22.72	16.42	15.2	26	61.54	14	42.86	7	14.29	21	52.38	9	55.56	8	37.5	27
-75.0318	-75.0418	-75.0218	11	14	12	21	22	16	18	15	20	6	15	19	13	18	25	17	13	10.33	14.57	12.36	20.02	21.61	16.3	18.37	15.36	21.22	5.75	14.14	18.02	13	19.27	25.82	18.61	12.35	11	90.91	13	69.23	12	91.67	19	73.68	19	84.21	15	80	14
33.994	33.984	34.004	28	41	94	55	51	91	38	15	32	253	208	154	134	53	42	34	43	26.31	42.68	96.81	52.43	50.1	92.7	38.77	15.36	33.96	242.44	196.04	146.05	133.97	56.73	43.38	37.22	40.84	25	92	37	75.68	89	92.13	51	86.27	46	89.13	72	93.06	35
-63.9976	-64.0076	-63.9876	16	30	24	18	28	35	31	41	25	10	10	21	15	18	13	22	22	15.03	31.23	24.72	17.16	27.51	35.65	31.63	41.98	26.53	9.58	9.42	19.92	15	19.27	13.43	24.08	20.9	15	93.33	23	95.65	18	83.33	16	100	24	95.83	28	96.43	23
-212.08	-212.09	-212.07	24	18	21	21	14	13	11	13	13	17	17	16	9	14	11	13	10	22.55	18.74	21.63	20.02	13.75	13.24	11.22	13.31	13.8	16.29	16.02	15.17	9	14.98	11.36	14.23	9.5	19	73.68	13	38.46	18	61.11	15	73.33	11	45.45	12	83.33	7
158.125	158.116	158.135	17	32	9	34	37	11	34	41	28	24	21	27	13	11	12	12	21	15.97	33.31	9.27	32.41	36.35	11.21	34.69	41.98	29.71	23	19.79	25.61	13	11.77	12.39	13.14	19.95	16	43.75	28	35.71	9	55.56	32	50	29	44.83	11	72.73	19
-32.0076	-32.0176	-31.9976	24	23	36	32	27	38	21	23	17	34	29	37	32	15	15	18	21	22.55	23.94	37.08	30.51	26.52	38.71	21.43	23.55	18.04	32.58	27.33	35.09	31.99	16.05	15.49	19.7	19.95	17	76.47	17	88.24	33	87.88	23	86.96	18	94.44	32	93.75	16
-40.022	-40.032	-40.012	8	13	11	15	9	10	12	12	10	32	19	23	21	19	27	16	23	7.52	13.53	11.33	14.3	8.84	10.19	12.24	12.29	10.61	30.66	17.91	21.81	20.99	20.34	27.89	17.51	21.85	7	14.29	13	30.77	11	18.18	13	30.77	9	22.22	10	50	11
-41.0746	-41.0846	-41.0646	17	17	32	19	9	40	9	13	13	23	12	15	20	26	24	38	52	15.97	17.7	32.96	18.11	8.84	40.75	9.18	13.31	13.8	22.04	11.31	14.23	19.99	27.83	24.79	41.6	49.39	12	83.33	11	45.45	22	45.45	16	87.5	6	50	33	36.36	5
289.166	289.156	289.176	24	38	6	31	37	3	48	43	31	68	81	94	112	20	52	43	42	22.55	39.56	6.18	29.55	36.35	3.06	48.97	44.03	32.9	65.16	76.34	89.15	111.97	21.41	53.71	47.07	39.89	18	88.89	28	89.29	6	83.33	22	90.91	28	89.29	3	66.67	34
-0.854	-0.864	-0.844	182	135	244	180	162	233	181	170	203	75	47	76	114	211	254	218	236	170.99	140.53	251.29	171.6	159.14	237.36	184.68	174.08	215.42	71.87	44.3	72.08	113.97	225.83	262.35	238.63	224.16	180	85	130	77.69	233	89.27	173	82.66	153	83.01	228	88.6	176
-25.0316	-25.0416	-25.0216	6	4	36	3	7	37	6	9	3	9	10	5	4	37	21	38	87	5.64	4.16	37.08	2.86	6.88	37.69	6.12	9.22	3.18	8.62	9.42	4.74	4	39.6	21.69	41.6	82.63	6	50	4	50	27	77.78	3	100	6	33.33	29	93.1	6
67.9226	67.9126	67.9326	32	8	20	49	13	24	27	9	17	46	52	58	42	13	12	11	4	30.07	8.33	20.6	46.71	12.77	24.45	27.55	9.22	18.04	44.08	49.01	55.01	41.99	13.91	12.39	12.04	3.8	26	92.31	7	85.71	15	93.33	40	95	9	77.78	19	89.47	18
-340.222	-340.227	-340.212	24	12	21	23	8	19	11	13	12	33	23	29	29	15	18	15	15	22.55	12.49	21.63	21.93	7.86	19.36	11.22	13.31	12.73	31.62	21.68	27.5	28.99	16.05	18.59	16.42	14.25	20	80	11	63.64	17	82.35	22	81.82	8	75	17	88.24	11
270.19	270.18	270.2	51	14	4	54	21	10	84	82	77	45	29	53	40	6	7	11	10	47.92	14.57	4.12	51.48	20.63	10.19	85.71	83.97	81.71	43.12	27.33	50.26	39.99	6.42	7.23	12.04	9.5	42	85.71	11	90.91	4	75	47	89.36	14	85.71	9	77.78	70
184.132	184.122	184.142	19	15	15	14	14	16	12	12	13	13	12	10	8	21	24	23	14	17.85	15.61	15.45	13.35	13.75	16.3	12.24	12.29	13.8	12.46	11.31	9.48	8	22.48	24.79	25.18	13.3	12	33.33	7	85.71	7	100	5	0	6	33.33	8	87.5	7
177.045	177.035	177.055	0	27	15	1	23	13	31	26	32	98	5	78	34	8	11	4	9	0	28.11	15.45	0.95	22.59	13.24	31.63	26.62	33.96	93.91	4.71	73.97	33.99	8.56	11.36	4.38	8.55	0	0	26	100	14	85.71	1	100	21	95.24	13	92.31	31
213.185	213.176	213.195	66	97	13	72	140	13	120	138	128	50	48	39	38	44	43	63	60	62.01	100.97	13.39	68.64	137.53	13.24	122.44	141.31	135.83	47.91	45.24	36.99	37.99	47.09	44.41	68.96	56.99	60	80	72	70.83	12	66.67	58	68.97	98	75.51	12	91.67	84
228.112	228.102	228.122	82	92	33	91	98	25	85	89	77	24	36	20	27	70	96	91	56	77.04	95.77	33.99	86.75	96.27	25.47	86.73	91.14	81.71	23	33.93	18.97	26.99	74.92	99.15	99.61	53.19	76	82.89	87	85.06	33	75.76	83	83.13	94	73.4	25	72	81
31.0132	31.0098	31.0232	41	39	62	49	55	64	42	64	43	70	57	50	47	36	27	25	38	38.52	40.6	63.85	46.71	54.03	65.2	42.85	65.54	45.63	67.08	53.72	47.42	46.99	38.53	27.89	27.37	36.09	38	68.42	33	72.73	48	62.5	45	71.11	47	63.83	55	69.09	37
62.0762	62.0662	62.0862	9	12	29	21	16	28	11	14	12	46	29	46	31	12	11	16	12	8.46	12.49	29.87	20.02	15.72	28.52	11.22	14.34	12.73	44.08	27.33	43.63	30.99	12.84	11.36	17.51	11.4	7	71.43	12	75	28	89.29	18	72.22	13	69.23	25	76	10
11.9634	11.9534	11.9734	31	37	23	24	29	22	31	16	14	22	23	26	28	30	17	16	32	29.13	38.51	23.69	22.88	28.49	22.41	31.63	16.38	14.86	21.08	21.68	24.66	27.99	32.11	17.56	17.51	30.39	30	73.33	31	70.97	21	71.43	18	83.33	21	61.9	19	73.68	27
259.174	259.164	259.184	46	23	9	29	24	5	25	31	31	22	30	28	23	18	37	25	22	43.22	23.94	9.27	27.65	23.58	5.09	25.51	31.74	32.9	21.08	28.27	26.55	22.99	19.27	38.22	27.37	20.9	36	66.67	20	60	9	55.56	27	74.07	20	75	5	80	23
111.032	111.022	111.042	16	13	19	15	18	22	18	17	16	12	20	24	17	22	24	14	17	15.03	13.53	19.57	14.3	17.68	22.41	18.37	17.41	16.98	11.5	18.85	22.76	17	23.55	24.79	15.33	16.15	14	42.86	11	36.36	14	64.29	14	64.29	17	47.06	21	52.38	14
212.137	212.127	212.147	37	53	8	45	38	4	64	46	54	27	20	28	30	22	41	27	33	34.76	55.17	8.24	42.9	37.33	4.07	65.3	47.1	57.3	25.87	18.85	26.55	29.99	23.55	42.35	29.56	31.34	32	90.63	40	97.5	7	100	39	87.18	34	94.12	3	66.67	56
16.0416	16.0316	16.0516	177	157	130	192	152	137	162	230	144	154	82	97	93	83	84	84	112	166.3	163.43	133.88	183.04	149.31	139.56	165.29	235.52	152.81	147.57	77.28	91.99	92.98	88.84	86.76	91.95	106.38	167	91.62	136	83.09	123	86.99	174	87.93	132	87.88	126	84.13	134
310.176	310.166	310.186	17	14	13	15	17	11	20	20	24	14	14	14	11	19	26	23	17	15.97	14.57	13.39	14.3	16.7	11.21	20.41	20.48	25.47	13.42	13.19	13.28	11	20.34	26.85	25.18	16.15	8	25	8	12.5	5	40	8	25	8	37.5	4	50	10
71.0942	71.0842	71.1042	23	14	38	17	15	30	4	6	6	12	12	10	15	9	10	7	14	21.61	14.57	39.14	16.21	14.73	30.56	4.08	6.14	6.37	11.5	11.31	9.48	15	9.63	10.33	7.66	13.3	23	86.96	13	84.62	37	86.49	17	82.35	14	64.29	28	92.86	4
-1.9144	-1.9244	-1.9099	250	151	230	170	176	247	191	176	200	17	6	13	14	219	230	182	183	234.88	157.18	236.87	162.06	172.89	251.62	194.88	180.22	212.23	16.29	5.65	12.33	14	234.4	237.56	199.23	173.82	246	83.74	151	89.4	226	86.73	170	84.71	175	85.71	241	85.89	185
459.31	459.3	459.319	88	109	6	102	127	5	134	140	121	89	97	81	57	48	80	85	67	82.68	113.46	6.18	97.24	124.76	5.09	136.72	143.36	128.4	85.29	91.42	76.82	56.99	51.37	82.63	93.05	63.64	66	54.55	79	55.7	5	60	80	62.5	97	62.89	4	25	100
-155.099	-155.109	-155.089	25	22	28	38	33	19	17	19	18	126	52	88	101	21	28	22	26	23.49	22.9	28.84	36.23	32.42	19.36	17.35	19.46	19.1	120.74	49.01	83.46	100.97	22.48	28.92	24.08	24.7	23	86.96	21	80.95	19	73.68	34	91.18	32	93.75	16	75	15
97.0524	97.0424	97.0624	15	17	17	22	23	17	17	12	12	27	13	19	20	17	15	16	14	14.09	17.7	17.51	20.97	22.59	17.32	17.35	12.29	12.73	25.87	12.25	18.02	19.99	18.2	15.49	17.51	13.3	12	41.67	14	50	15	33.33	16	43.75	18	50	14	35.71	12
-36.0222	-36.0322	-36.0122	40	56	94	30	37	98	57	57	25	13	21	24	25	55	55	53	68	37.58	58.29	96.81	28.6	36.35	99.83	58.16	58.37	26.53	12.46	19.79	22.76	24.99	58.87	56.81	58.02	64.59	27	96.3	45	95.56	63	95.24	20	95	25	96	67	98.51	37
-471.319	-471.329	-471.31	25	23	31	25	30	34	35	44	29	47	29	33	49	19	22	27	38	23.49	23.94	31.93	23.83	29.47	34.64	35.71	45.06	30.77	45.04	27.33	31.3	48.99	20.34	22.72	29.56	36.09	20	95	19	94.74	23	95.65	23	100	23	95.65	28	96.43	30
-2.9734	-2.9834	-2.9642	167	104	187	168	113	216	115	108	103	7	11	9	10	167	157	149	134	156.9	108.26	192.59	160.16	111	220.04	117.34	110.59	109.3	6.71	10.37	8.54	10	178.74	162.16	163.1	127.28	162	81.48	103	80.58	185	82.16	166	86.14	112	76.79	206	85.44	113
-28.0416	-28.0516	-28.0366	29	21	32	19	26	43	31	26	23	22	24	20	19	31	27	29	26	27.25	21.86	32.96	18.11	25.54	43.8	31.63	26.62	24.41	21.08	22.62	18.97	19	33.18	27.89	31.74	24.7	23	17.39	20	25	19	36.84	16	25	24	25	25	24	27
221.09	221.08	221.1	17	9	2	33	14	1	50	48	48	29	71	41	56	17	54	27	31	15.97	9.37	2.06	31.46	13.75	1.02	51.02	49.15	50.94	27.79	66.92	38.88	55.99	18.2	55.77	29.56	29.44	16	100	8	100	2	100	30	93.33	13	84.62	1	0	48
43.0992	43.0912	43.1092	12	21	30	25	11	44	13	10	12	15	16	17	19	11	15	18	17	11.27	21.86	30.9	23.83	10.81	44.82	13.26	10.24	12.73	14.37	15.08	16.12	19	11.77	15.49	19.7	16.15	9	88.89	20	90	30	83.33	24	79.17	11	81.82	41	78.05	13
96.9918	96.9818	97.0018	47	47	38	96	32	39	53	101	36	38	22	25	30	21	17	19	33	44.16	48.92	39.14	91.52	31.43	39.73	54.08	103.42	38.2	36.41	20.73	23.71	29.99	22.48	17.56	20.8	31.34	39	76.92	40	92.5	29	82.76	85	83.53	28	82.14	29	86.21	30
356.217	356.207	356.227	23	18	21	23	22	24	31	23	22	11	15	7	3	13	14	14	11	21.61	18.74	21.63	21.93	21.61	24.45	31.63	23.55	23.35	10.54	14.14	6.64	3	13.91	14.46	15.33	10.45	10	60	8	37.5	7	14.29	11	72.73	11	54.55	15	60	14
89.0476	89.0376	89.0576	25	54	32	47	37	38	25	33	20	32	10	11	18	8	9	4	8	23.49	56.21	32.96	44.81	36.35	38.71	25.51	33.79	21.22	30.66	9.42	10.43	18	8.56	9.3	4.38	7.6	24	87.5	53	88.68	31	80.65	46	93.48	35	91.43	36	86.11	24
101.948	101.938	101.958	26	20	25	44	12	30	2	11	44	10	6	6	5	20	32	28	20	24.43	20.82	25.75	41.95	11.79	30.56	2.04	11.26	46.69	9.58	5.65	5.69	5	21.41	33.05	30.65	19	20	75	16	87.5	23	82.61	28	96.43	10	70	25	92	2
-414.28	-414.29	-414.27	21	13	22	27	18	20	10	7	12	20	14	23	24	16	15	18	19	19.73	13.53	22.66	25.74	17.68	20.37	10.2	7.17	12.73	19.17	13.19	21.81	23.99	17.12	15.49	19.7	18.05	19	78.95	13	76.92	18	72.22	26	88.46	16	81.25	19	73.68	9
86.001	85.991	86.011	27	39	18	34	28	19	22	25	16	19	31	16	14	29	31	36	17	25.37	40.6	18.54	32.41	27.51	19.36	22.45	25.6	16.98	18.21	29.22	15.17	14	31.04	32.02	39.41	16.15	20	75	29	55.17	16	50	28	67.86	23	52.17	18	61.11	16
163.064	163.059	163.074	27	22	13	32	13	14	20	25	35	31	25	29	32	13	12	14	11	25.37	22.9	13.39	30.51	12.77	14.26	20.41	25.6	37.14	29.71	23.56	27.5	31.99	13.91	12.39	15.33	10.45	25	76	15	66.67	10	40	31	83.87	12	75	12	50	13
-253.153	-253.163	-253.143	23	29	10	24	20	9	14	14	6	28	24	15	28	18	6	5	11	21.61	30.19	10.3	22.88	19.65	9.17	14.28	14.34	6.37	26.83	22.62	14.23	27.99	19.27	6.2	5.47	10.45	21	95.24	22	95.45	10	70	22	90.91	17	94.12	8	62.5	12
218.129	218.119	218.139	38	29	20	33	39	12	43	45	55	28	40	36	32	39	34	38	19	35.7	30.19	20.6	31.46	38.31	12.22	43.87	46.08	58.36	26.83	37.7	34.14	31.99	41.74	35.12	41.6	18.05	14	28.57	11	45.45	8	50	8	37.5	18	38.89	4	50	13
45.01	45	45.0155	73	68	59	66	49	51	51	71	57	207	200	192	181	46	34	34	51	68.59	70.78	60.76	62.92	48.13	51.95	52.04	72.7	60.49	198.36	188.5	182.09	180.95	49.23	35.12	37.22	48.44	60	88.33	57	70.18	53	84.91	61	78.69	38	84.21	41	82.93	48
-471.301	-471.31	-471.295	20	11	19	18	6	18	9	9	6	25	13	25	20	16	15	17	24	18.79	11.45	19.57	17.16	5.89	18.34	9.18	9.22	6.37	23.96	12.25	23.71	19.99	17.12	15.49	18.61	22.8	20	85	11	90.91	19	89.47	17	88.24	6	66.67	18	66.67	9
-115.058	-115.068	-115.048	67	44	96	96	50	116	33	35	28	76	58	49	50	80	78	67	96	62.95	45.8	98.87	91.52	49.12	118.17	33.67	35.84	29.71	72.83	54.66	46.47	49.99	85.62	80.56	73.34	91.18	65	69.23	41	68.29	81	62.96	89	77.53	48	62.5	105	74.29	31
-3.0778	-3.0878	-3.0678	148	86	185	133	88	187	104	86	94	6	3	5	10	151	159	115	108	139.05	89.52	190.53	126.79	86.44	190.5	106.11	88.06	99.75	5.75	2.83	4.74	10	161.62	164.22	125.89	102.58	147	83.67	85	83.53	179	88.27	132	76.52	85	82.35	182	84.07	101
189.063	189.054	189.073	23	37	14	31	34	23	22	41	34	46	23	17	23	36	20	27	18	21.61	38.51	14.42	29.55	33.4	23.43	22.45	41.98	36.08	44.08	21.68	16.12	22.99	38.53	20.66	29.56	17.1	16	12.5	27	3.7	13	23.08	26	11.54	24	4.17	22	18.18	22
-96.0502	-96.0602	-96.0402	22	20	35	24	18	46	11	22	14	31	30	41	39	17	12	17	22	20.67	20.82	36.05	22.88	17.68	46.86	11.22	22.53	14.86	29.71	28.27	38.88	38.99	18.2	12.39	18.61	20.9	21	23.81	17	17.65	30	26.67	21	33.33	17	11.76	40	17.5	10
39.9508	39.9408	39.9608	23	30	28	54	21	26	26	26	36	267	219	280	135	216	44	45	63	21.61	31.23	28.84	51.48	20.63	26.49	26.53	26.62	38.2	255.86	206.4	265.55	134.96	231.19	45.45	49.26	59.84	23	100	26	92.31	27	92.59	52	94.23	20	95	25	96	20
-55.1354	-55.1454	-55.1254	6	7	70	12	0	47	1	6	4	21	12	23	39	51	45	37	82	5.64	7.29	72.09	11.44	0	47.88	1.02	6.14	4.24	20.12	11.31	21.81	38.99	54.59	46.48	40.5	77.89	5	100	6	100	60	98.33	11	100	0	0	41	100	1
-485.316	-485.326	-485.306	20	8	18	21	9	15	13	13	12	30	12	19	19	18	22	14	22	18.79	8.33	18.54	20.02	8.84	15.28	13.26	13.31	12.73	28.75	11.31	18.02	19	19.27	22.72	15.33	20.9	18	83.33	8	100	16	87.5	21	85.71	9	100	15	93.33	12
-270.237	-270.247	-270.227	13	7	21	9	9	20	6	9	10	9	7	9	11	14	19	13	26	12.21	7.29	21.63	8.58	8.84	20.37	6.12	9.22	10.61	8.62	6.6	8.54	11	14.98	19.62	14.23	24.7	13	69.23	7	71.43	20	55	9	100	6	83.33	17	70.59	5
355.197	355.187	355.207	7	17	18	7	19	10	25	22	30	8	10	6	4	8	12	11	4	6.58	17.7	18.54	6.67	18.66	10.19	25.51	22.53	31.84	7.67	9.42	5.69	4	8.56	12.39	12.04	3.8	5	60	4	50	5	40	6	66.67	6	33.33	5	60	3
94.9768	94.9668	94.9868	7	18	47	27	18	43	3	27	12	5	2	2	5	36	37	38	34	6.58	18.74	48.4	25.74	17.68	43.8	3.06	27.65	12.73	4.79	1.88	1.9	5	38.53	38.22	41.6	32.29	6	66.67	13	76.92	28	78.57	18	83.33	13	84.62	29	72.41	3
34.9148	34.9048	34.9248	12	15	22	13	9	16	8	7	6	22	9	12	7	15	17	11	63	11.27	15.61	22.66	12.39	8.84	16.3	8.16	7.17	6.37	21.08	8.48	11.38	7	16.05	17.56	12.04	59.84	11	90.91	14	92.86	21	100	11	100	9	88.89	16	93.75	8
-174.112	-174.122	-174.102	17	10	25	19	17	31	27	16	6	14	12	13	16	24	20	19	25	15.97	10.41	25.75	18.11	16.7	31.58	27.55	16.38	6.37	13.42	11.31	12.33	16	25.69	20.66	20.8	23.75	17	88.24	10	70	23	82.61	18	88.89	16	81.25	28	85.71	25
-112.1	-112.11	-112.091	15	18	16	20	22	18	14	17	13	26	17	16	22	18	26	24	29	14.09	18.74	16.48	19.07	21.61	18.34	14.28	17.41	13.8	24.92	16.02	15.17	21.99	19.27	26.85	26.27	27.54	12	50	13	38.46	15	26.67	17	58.82	18	38.89	17	52.94	12
-225.112	-225.122	-225.102	17	18	19	23	16	19	15	11	7	15	13	12	17	12	8	8	9	15.97	18.74	19.57	21.93	15.72	19.36	15.3	11.26	7.43	14.37	12.25	11.38	17	12.84	8.26	8.76	8.55	17	82.35	18	83.33	18	77.78	20	70	16	75	19	68.42	15
-488.299	-488.309	-488.289	16	8	28	21	18	33	19	17	10	24	23	34	20	17	24	23	27	15.03	8.33	28.84	20.02	17.68	33.62	19.39	17.41	10.61	23	21.68	32.24	19.99	18.2	24.79	25.18	25.65	15	93.33	8	100	27	100	21	80.95	16	100	33	90.91	18
243.142	243.132	243.152	33	31	9	28	41	4	38	29	42	16	23	19	18	18	18	21	11	31	32.27	9.27	26.69	40.28	4.07	38.77	29.7	44.57	15.33	21.68	18.02	18	19.27	18.59	22.99	10.45	21	80.95	19	68.42	8	87.5	19	78.95	24	87.5	4	75	21
350.14	350.13	350.15	29	31	29	26	29	27	34	26	24	34	38	47	42	27	25	20	19	27.25	32.27	29.87	24.79	28.49	27.5	34.69	26.62	25.47	32.58	35.81	44.57	41.99	28.9	25.82	21.89	18.05	25	20	28	17.86	27	18.52	22	18.18	26	11.54	22	13.64	31
6.9884	6.9784	6.9984	63	28	45	38	53	41	35	26	151	46	37	57	32	29	37	22	24	59.19	29.15	46.34	36.23	52.06	41.77	35.71	26.62	160.24	44.08	34.87	54.06	31.99	31.04	38.22	24.08	22.8	60	95	25	92	42	95.24	34	88.24	46	89.13	37	89.19	30
-146.069	-146.079	-146.059	17	13	17	18	9	29	9	20	13	44	28	40	24	13	24	19	14	15.97	13.53	17.51	17.16	8.84	29.54	9.18	20.48	13.8	42.16	26.39	37.94	23.99	13.91	24.79	20.8	13.3	16	81.25	10	70	17	64.71	18	66.67	9	88.89	28	67.86	8
-13.97	-13.98	-13.96	21	12	15	25	14	16	16	18	22	32	18	31	29	20	18	23	28	19.73	12.49	15.45	23.83	13.75	16.3	16.32	18.43	23.35	30.66	16.96	29.4	28.99	21.41	18.59	25.18	26.6	20	55	12	33.33	15	66.67	24	45.83	14	42.86	14	42.86	16
195.211	195.201	195.221	23	23	1	20	18	1	28	23	29	12	10	19	15	13	13	11	9	21.61	23.94	1.03	19.07	17.68	1.02	28.57	23.55	30.77	11.5	9.42	18.02	15	13.91	13.43	12.04	8.55	11	45.45	10	10	1	0	12	25	11	54.55	1	0	11
-245.159	-245.169	-245.149	29	26	17	32	32	31	22	18	14	30	38	48	42	14	16	17	15	27.25	27.06	17.51	30.51	31.43	31.58	22.45	18.43	14.86	28.75	35.81	45.52	41.99	14.98	16.53	18.61	14.25	25	92	21	85.71	15	93.33	26	92.31	24	87.5	25	92	17
174.028	174.018	174.038	4	6	34	8	5	34	5	6	3	16	10	24	32	26	15	30	55	3.76	6.25	35.02	7.63	4.91	34.64	5.1	6.14	3.18	15.33	9.42	22.76	31.99	27.83	15.49	32.84	52.24	4	75	5	40	27	96.3	7	71.43	5	80	31	100	5
147.068	147.058	147.078	38	18	17	37	27	17	16	28	20	60	29	48	42	14	22	15	19	35.7	18.74	17.51	35.27	26.52	17.32	16.32	28.67	21.22	57.5	27.33	45.52	41.99	14.98	22.72	16.42	18.05	36	55.56	17	82.35	16	31.25	34	58.82	26	76.92	16	18.75	14
-218.105	-218.115	-218.095	21	15	38	17	11	25	13	11	9	8	10	14	11	26	10	6	18	19.73	15.61	39.14	16.21	10.81	25.47	13.26	11.26	9.55	7.67	9.42	13.28	11	27.83	10.33	6.57	17.1	17	76.47	13	76.92	35	80	13	84.62	9	66.67	22	68.18	9
-156.123	-156.133	-156.113	17	7	15	17	8	12	20	12	8	28	37	47	50	15	11	13	12	15.97	7.29	15.45	16.21	7.86	12.22	20.41	12.29	8.49	26.83	34.87	44.57	49.99	16.05	11.36	14.23	11.4	17	82.35	7	71.43	13	92.31	17	94.12	8	87.5	11	90.91	20
407.162	407.152	407.172	30	28	33	35	28	33	23	25	23	33	30	39	43	28	22	20	27	28.19	29.15	33.99	33.37	27.51	33.62	23.47	25.6	24.41	31.62	28.27	36.99	42.99	29.97	22.72	21.89	25.65	21	28.57	23	8.7	30	36.67	31	38.71	24	25	29	27.59	19
244.125	244.115	244.135	33	27	21	29	23	26	18	26	23	54	38	59	75	28	25	23	30	31	28.11	21.63	27.65	22.59	26.49	18.37	26.62	24.41	51.75	35.81	55.95	74.98	29.97	25.82	25.18	28.49	31	80.65	23	78.26	21	71.43	27	85.19	21	80.95	24	91.67	17
10.9858	10.9758	10.9958	41	56	42	42	49	36	46	33	44	57	36	57	72	27	27	21	53	38.52	58.29	43.25	40.04	48.13	36.67	46.93	33.79	46.69	54.62	33.93	54.06	71.98	28.9	27.89	22.99	50.34	30	86.67	42	71.43	32	96.88	32	87.5	38	84.21	24	95.83	31
156.165	156.155	156.175	34	38	7	32	36	8	46	41	41	13	16	18	13	34	32	28	36	31.94	39.56	7.21	30.51	35.36	8.15	46.93	41.98	43.51	12.46	15.08	17.07	13	36.39	33.05	30.65	34.19	16	43.75	20	30	4	50	24	37.5	20	25	3	33.33	20
461.331	461.321	461.341	39	59	0	44	90	3	119	117	102	344	393	388	309	21	42	31	21	36.64	61.42	0	41.95	88.41	3.06	121.42	119.81	108.24	329.65	370.39	367.97	308.92	22.48	43.38	33.93	19.95	35	54.29	43	51.16	0	0	36	55.56	74	47.3	3	66.67	75
-155.119	-155.129	-155.109	11	4	27	15	5	31	27	10	13	28	34	38	46	13	9	11	8	10.33	4.16	27.81	14.3	4.91	31.58	27.55	10.24	13.8	26.83	32.04	36.04	45.99	13.91	9.3	12.04	7.6	8	62.5	4	50	24	79.17	15	66.67	5	40	25	84	17
-147.053	-147.061	-147.043	20	21	18	27	15	16	12	16	11	13	17	17	18	16	32	15	17	18.79	21.86	18.54	25.74	14.73	16.3	12.24	16.38	11.67	12.46	16.02	16.12	18	17.12	33.05	16.42	16.15	20	95	20	100	18	77.78	27	96.3	15	86.67	16	93.75	12
-2.0726	-2.0826	-2.0626	405	248	350	365	258	354	327	278	270	19	9	9	15	315	339	305	285	380.51	258.15	360.46	347.96	253.44	360.62	333.64	284.67	286.52	18.21	8.48	8.54	15	337.15	350.14	333.87	270.7	400	81.75	246	86.99	348	87.93	362	79.01	255	81.96	344	86.63	315
201.144	201.134	201.15	24	30	8	34	30	6	36	27	36	30	32	30	26	14	32	11	17	22.55	31.23	8.24	32.41	29.47	6.11	36.73	27.65	38.2	28.75	30.16	28.45	25.99	14.98	33.05	12.04	16.15	22	63.64	29	79.31	8	87.5	32	65.63	30	93.33	6	100	32
176.747	176.737	176.757	94	43	39	43	48	42	128	28	131	72	34	66	41	2	9	2	2	88.32	44.76	40.17	40.99	47.15	42.79	130.6	28.67	139.01	69	32.04	62.59	40.99	2.14	9.3	2.19	1.9	37	62.16	7	71.43	3	66.67	24	83.33	18	72.22	5	100	26
-88.064	-88.074	-88.054	12	9	21	9	9	19	12	7	9	12	15	14	11	10	20	16	14	11.27	9.37	21.63	8.58	8.84	19.36	12.24	7.17	9.55	11.5	14.14	13.28	11	10.7	20.66	17.51	13.3	8	37.5	8	25	17	76.47	6	50	7	57.14	10	60	6
-340.233	-340.243	-340.227	15	21	15	34	17	11	7	20	8	60	21	36	37	4	6	5	12	14.09	21.86	15.45	32.41	16.7	11.21	7.14	20.48	8.49	57.5	19.79	34.14	36.99	4.28	6.2	5.47	11.4	15	80	20	90	15	73.33	33	93.94	16	93.75	11	45.45	7
-429.279	-429.289	-429.269	7	7	22	12	4	18	2	5	11	16	12	13	20	16	16	5	15	6.58	7.29	22.66	11.44	3.93	18.34	2.04	5.12	11.67	15.33	11.31	12.33	19.99	17.12	16.53	5.47	14.25	6	66.67	7	71.43	21	61.9	11	54.55	4	75	15	73.33	2
116.079	116.069	116.089	23	11	17	28	16	15	12	23	14	25	14	28	23	34	50	40	39	21.61	11.45	17.51	26.69	15.72	15.28	12.24	23.55	14.86	23.96	13.19	26.55	22.99	36.39	51.64	43.79	37.04	20	95	7	42.86	16	81.25	22	68.18	11	45.45	15	93.33	10
212.156	212.147	212.166	57	155	9	66	111	12	137	119	120	96	140	123	97	33	49	28	27	53.55	161.35	9.27	62.92	109.04	12.22	139.78	121.86	127.34	91.99	131.95	116.65	96.97	35.32	50.61	30.65	25.65	48	87.5	124	93.55	6	83.33	54	87.04	93	91.4	7	71.43	105
-140.106	-140.116	-140.096	24	18	13	27	23	11	23	19	9	27	4	8	16	5	9	6	6	22.55	18.74	13.39	25.74	22.59	11.21	23.47	19.46	9.55	25.87	3.77	7.59	16	5.35	9.3	6.57	5.7	17	70.59	11	54.55	13	84.62	18	77.78	17	70.59	10	60	19
-3.0574	-3.0674	-3.0474	203	108	210	131	103	210	137	102	120	6	3	5	6	182	158	150	147	190.73	112.42	216.27	124.89	101.18	213.93	139.78	104.45	127.34	5.75	2.83	4.74	6	194.8	163.19	164.2	139.62	201	83.08	105	80	208	83.65	130	83.08	101	81.19	207	85.99	131
39.0112	39.0012	39.0212	32	8	17	30	10	22	13	18	23	46	24	20	32	11	8	4	6	30.07	8.33	17.51	28.6	9.82	22.41	13.26	18.43	24.41	44.08	22.62	18.97	31.99	11.77	8.26	4.38	5.7	29	86.21	8	100	16	93.75	25	100	9	88.89	19	84.21	13
-31.9726	-31.9826	-31.9626	17	14	18	16	15	12	22	23	13	23	18	20	18	15	15	14	17	15.97	14.57	18.54	15.25	14.73	12.22	22.45	23.55	13.8	22.04	16.96	18.97	18	16.05	15.49	15.33	16.15	13	15.38	13	30.77	15	20	14	21.43	11	27.27	11	27.27	18
[truncated: 32 more columns]

## Sheet: 02BI.profile
Supplementary Table 4C: PTM-Shepherd results for Broad02 harmonization quality control sample
PeakApex	PeakLower	PeakUpper	01BI (PSMs)	01JHU (PSMs)	01PNNL (PSMs)	02BI (PSMs)	02JHU (PSMs)	02PNNL (PSMs)	CCRCC01 (PSMs)	CCRCC02 (PSMs)	CCRCC03 (PSMs)	LUAD01 (PSMs)	LUAD02 (PSMs)	LUAD03 (PSMs)	LUAD04 (PSMs)	UCEC01 (PSMs)	UCEC02 (PSMs)	UCEC03 (PSMs)	UCEC04 (PSMs)	01BI (PSMs/million)	01JHU (PSMs/million)	01PNNL (PSMs/million)	02BI (PSMs/million)	02JHU (PSMs/million)	02PNNL (PSMs/million)	CCRCC01 (PSMs/million)	CCRCC02 (PSMs/million)	CCRCC03 (PSMs/million)	LUAD01 (PSMs/million)	LUAD02 (PSMs/million)	LUAD03 (PSMs/million)	LUAD04 (PSMs/million)	UCEC01 (PSMs/million)	UCEC02 (PSMs/million)	UCEC03 (PSMs/million)	UCEC04 (PSMs/million)	01BI (Peptides)	01BI (% in unmodified)	01JHU (Peptides)	01JHU (% in unmodified)	01PNNL (Peptides)	01PNNL (% in unmodified)	02BI (Peptides)	02BI (% in unmodified)	02JHU (Peptides)	02JHU (% in unmodified)	02PNNL (Peptides)	02PNNL (% in unmodified)	CCRCC01 (Peptides)
0	-0.01	0.0085	272604	242781	277055	261062	242554	278695	255566	250771	241860	248644	252124	262039	249983	245611	250701	242936	297094	256120	252720	285332	248876	238268	283906	260756	256788	256655	238269	237622	248512	249918	262878	258939	265931	282187	174443	100	167054	100	172144	100	180202	100	167156	100	173630	100	165468
1.0024	0.9931	1.0124	38419	44942	56461	40106	50239	57591	58290	57646	57308	73787	69312	73293	70023	41219	41559	37328	45882	36095.9	46781.8	58147.7	38233.9	49351.2	58667.9	59473.8	59029.1	60813.7	70708.1	65325.1	69509.3	70004.8	44116.9	42924.6	40861.3	43579.8	27350	87.3	32947	88.47	34716	89.64	29437	87.12	36499	89.17	35289	89.69	35828
229.163	229.153	229.172	20777	25022	3315	22027	26157	2861	27211	25926	24124	12544	13272	14778	12847	16928	22617	20471	21418	19520.7	26046.3	3414.03	20998.8	25694.8	2914.5	27763.6	26548	25599.7	12020.6	12508.6	14015.1	12843.7	18118.1	23360.2	22408.7	20343.3	13779	75.27	16635	76.38	2323	93.63	14951	74.88	17224	76.64	2025	93.73	18109
-0.9842	-0.9932	-0.9742	8450	14163	8471	8675	14795	8165	12867	15770	11830	7142	4050	3756	3245	9576	6348	8604	10408	7939.05	14742.8	8724.06	8270.07	14533.6	8317.68	13128.3	16148.4	12553.7	6843.99	3817.04	3562.1	3244.16	10249.2	6556.59	9418.41	9885.76	6527	91.42	10259	90.07	6530	91.84	6773	91.57	10727	90.21	6374	92.19	9449
15.011	15.001	15.021	8009	4231	6411	7831	3742	6650	2943	4458	3180	3681	4379	3811	4074	5987	5227	5465	6934	7524.72	4404.21	6602.52	7465.47	3675.87	6774.35	3002.77	4564.96	3374.53	3527.41	4127.12	3614.26	4072.94	6407.91	5398.76	5982.29	6586.08	4893	97.87	2785	94.18	3888	96.81	4957	97.58	2451	94.53	4183	97.37	2060
0.9838	0.9738	0.9931	6312	6719	5967	6546	6826	6241	6987	7162	6900	6053	6205	6805	6606	6238	5831	5681	7888	5930.33	6994.06	6145.26	6240.45	6705.38	6357.7	7128.9	7333.83	7322.09	5800.43	5848.09	6453.7	6604.28	6676.56	6022.6	6218.73	7492.21	4509	76.45	4942	69.32	4438	75.37	4867	74.89	5043	71.51	4665	74.92	5041
17.026	17.016	17.036	5967	6487	4497	8061	4968	4478	5921	8014	3334	9892	4978	6871	6093	2233	2094	2094	6880	5606.19	6752.56	4631.34	7684.73	4880.21	4561.74	6041.25	8206.27	3537.95	9479.25	4691.66	6516.29	6091.42	2389.99	2162.81	2292.21	6534.79	4678	97.26	5179	95.54	3463	96.48	6468	96.94	3998	96.6	3422	96.2	4437
100.016	100.006	100.026	3335	4093	3946	3683	3748	4106	2811	3086	2559	2967	4203	2359	2063	3921	4253	5060	2877	3133.34	4260.56	4063.88	3511.09	3681.77	4182.78	2868.09	3160.04	2715.54	2843.2	3961.24	2237.22	2062.46	4196.66	4392.75	5538.95	2732.64	2566	97.62	3182	97.67	3329	94.83	2830	97.31	2908	97.21	3502	94.6	2083
230.166	230.157	230.176	5684	7536	1237	6549	9409	1072	9607	9439	9112	13599	14946	15785	13700	5446	7062	5986	5329	5340.3	7844.51	1273.95	6243.31	9242.73	1092.05	9802.11	9665.46	9669.4	13031.6	14086.3	14970.1	13696.4	5828.88	7294.05	6552.6	5061.61	3983	74.84	5324	76.84	855	93.57	4713	74.86	6432	76.43	745	94.77	6401
27.9952	27.9852	28.0036	17116	641	1421	4894	609	1153	3444	3736	3011	834	3308	557	682	3219	2721	2385	2592	16081	667.24	1463.45	4665.56	598.24	1174.56	3513.95	3825.63	3195.19	799.2	3117.72	528.25	681.82	3445.31	2810.41	2610.75	2461.94	10454	97.94	514	87.94	1211	95.21	4219	97.2	476	86.55	973	95.27	2938
15.9948	15.9848	16.0041	3451	3783	7633	3563	3324	9334	2146	2082	2111	2907	2438	3232	3038	2573	2775	2149	3307	3242.33	3937.87	7861.02	3396.69	3265.26	9508.54	2189.58	2131.95	2240.13	2785.7	2297.77	3065.15	3037.21	2753.89	2866.18	2352.41	3141.07	1987	93.36	2166	92.71	4674	96.6	2119	93.39	1923	91.73	5783	97.11	1271
115.027	115.017	115.037	2227	1859	3503	2580	1375	3418	1587	1903	1707	3030	2267	2741	3328	3295	3130	3171	5901	2092.34	1935.1	3607.65	2459.57	1350.7	3481.91	1619.23	1948.66	1811.42	2903.57	2136.6	2599.5	3327.13	3526.65	3232.85	3471.15	5604.91	1873	98.45	1471	98.16	2850	98.21	2226	98.61	1034	98.07	2812	98.83	1351
43.006	42.996	43.016	3112	1873	2722	3228	1614	2735	2068	2186	1789	2868	3100	2845	3285	2816	2800	2652	3757	2923.83	1949.68	2803.32	3077.32	1585.48	2786.14	2110	2238.45	1898.44	2748.33	2921.69	2698.13	3284.15	3013.98	2892.01	2903.02	3568.49	2704	98.56	1656	96.56	2449	98.29	2845	98.21	1423	97.12	2498	97.84	1869
79.9666	79.9566	79.9766	3021	2543	4074	3647	1976	4179	2138	2445	2170	2180	2263	2104	2550	3005	3176	3000	3908	2838.33	2647.11	4195.7	3476.77	1941.08	4257.14	2181.42	2503.66	2302.74	2089.04	2132.83	1995.38	2549.34	3216.26	3280.36	3283.96	3711.91	2415	57.56	2010	58.91	3193	56.78	3001	58.41	1434	58.44	3279	57.58	1632
2.0048	1.996	2.0148	5325	6122	8989	5981	7264	9366	9276	9340	9259	21427	18911	20001	19883	6476	6723	5562	7216	5003.01	6372.62	9257.53	5701.82	7135.64	9541.14	9464.39	9564.09	9825.39	20532.9	17823.2	18968.5	19877.8	6931.29	6943.91	6088.47	6853.93	4132	83.23	4799	84.75	5637	88.04	4639	82.6	5523	85.66	5791	87.29	5993
21.9812	21.9712	21.9912	4903	1228	2709	3941	2367	2627	1986	1138	8059	2729	1480	2469	1836	2163	3504	2220	2112	4606.53	1278.27	2789.93	3757.04	2325.17	2676.12	2026.33	1165.3	8551.99	2615.13	1394.87	2341.54	1835.52	2315.07	3619.14	2430.13	2006.03	4294	99.49	1087	98.9	2333	98.93	3566	99.24	2059	99.22	2261	99.25	1702
-114.136	-114.146	-114.126	1956	1964	3509	2056	1545	3488	1116	1518	1384	1700	1565	1852	2238	3071	3241	3153	5888	1837.73	2044.4	3613.83	1960.03	1517.7	3553.22	1138.67	1554.42	1468.66	1629.07	1474.98	1756.39	2237.42	3286.9	3347.5	3451.45	5592.56	1603	99.63	1358	99.41	2516	98.97	1708	98.89	980	99.49	2459	99.11	788
-18.0104	-18.0204	-18.0004	2484	4042	2384	2803	2488	2335	4268	3293	2892	2073	2590	2080	2140	2064	2938	2368	2203	2333.8	4207.47	2455.22	2672.16	2444.03	2378.66	4354.68	3372.01	3068.91	1986.5	2441.02	1972.62	2139.44	2209.11	3034.54	2592.14	2092.46	1737	98.33	2934	97.78	1885	98.04	1947	98.25	1807	97.95	1830	98.25	2780
156.101	156.095	156.111	1710	1636	944	1638	1691	1000	1843	1559	1647	1148	1034	1401	1295	862	1124	1299	1304	1606.6	1702.97	972.2	1561.54	1661.12	1018.7	1880.43	1596.4	1747.75	1100.1	974.52	1328.67	1294.66	922.6	1160.93	1421.96	1238.57	1407	84.58	1450	85.03	807	85.01	1417	85.67	1475	86.64	851	87.66	1565
0.017	0.0085	0.027	5332	7688	7341	5618	8356	7447	8247	10228	9501	7752	5180	5174	4675	6394	5512	5947	7530	5009.59	8002.73	7560.3	5355.77	8208.34	7586.25	8414.49	10473.4	10082.2	7428.54	4882.04	4906.9	4673.78	6843.52	5693.12	6509.91	7152.17	4354	68.21	5860	72.53	5486	69.23	4606	68.15	6296	73.54	5595	69.9	5786
59.0004	58.9904	59.0104	912	1503	1224	959	1105	1162	1231	876	1111	1210	1276	1619	1633	1219	1765	1552	1987	856.85	1564.53	1260.57	914.24	1085.47	1183.73	1256	897.02	1178.96	1159.51	1202.6	1535.42	1632.58	1304.7	1823	1698.9	1887.3	692	99.13	1163	98.71	897	99.11	721	98.06	859	98.72	862	99.42	978
25.9784	25.9684	25.9884	898	1831	1379	984	1597	1269	1116	1100	990	1423	921	1269	1394	1423	1426	1238	2141	843.7	1905.96	1420.2	938.07	1568.78	1292.73	1138.67	1126.39	1050.56	1363.62	868.02	1203.49	1393.64	1523.04	1472.86	1355.18	2033.57	738	98.64	1526	98.62	1146	97.91	837	98.57	1338	99.33	1094	98.26	926
-17.027	-17.037	-17.0174	1524	1636	1437	1623	1297	1368	1584	1474	1251	1575	1437	1578	1628	1593	1593	1560	1836	1431.85	1702.97	1479.93	1547.24	1274.08	1393.58	1616.17	1509.36	1327.53	1509.28	1354.34	1496.54	1627.58	1704.99	1645.35	1707.66	1743.88	1227	97.8	1272	96.15	1186	97.05	1341	97.02	1028	97.37	1136	97.89	1286
357.258	357.248	357.268	1394	1611	649	1409	1710	715	1371	1296	1155	806	821	985	895	693	827	825	920	1309.71	1676.95	668.39	1343.23	1679.78	728.37	1398.84	1327.09	1225.65	772.37	773.78	934.15	894.77	741.72	854.17	903.09	873.84	1153	80.14	1354	81.24	549	81.6	1194	81.91	1417	81.72	599	81.47	1159
37.947	37.937	37.957	1006	435	425	1293	506	400	327	264	957	985	705	1404	517	7653	923	943	1259	945.17	452.81	437.7	1232.65	497.06	407.48	333.64	270.33	1015.54	943.9	664.45	1331.52	516.87	8191.04	953.33	1032.26	1195.83	886	99.77	384	99.22	372	99.46	1145	99.65	437	99.31	345	99.42	248
458.326	458.316	458.336	2110	2773	28	2394	3090	25	3410	3294	2897	804	828	961	911	1157	2218	1892	1665	1982.41	2886.52	28.84	2282.25	3035.4	25.47	3479.25	3373.03	3074.22	770.45	780.37	911.39	910.76	1238.34	2290.88	2071.09	1581.46	1444	65.86	1872	64.37	23	95.65	1659	64.32	2023	65.65	22	95.45	2327
18.0274	18.019	18.0374	1925	2378	1250	2537	2039	1234	2732	3517	1677	7069	3580	4674	3946	562	452	400	1284	1808.6	2475.35	1287.34	2418.58	2002.97	1257.07	2787.48	3601.38	1779.59	6774.04	3374.08	4432.71	3944.97	601.51	466.85	437.86	1219.57	1569	95.73	2003	92.76	869	92.64	2119	94.29	1719	95.11	844	92.3	2118
16.0134	16.0041	16.0234	2117	1511	2322	2358	1515	2446	1335	1883	1344	2612	2811	2441	2547	1968	1609	1624	1717	1988.99	1572.86	2391.37	2247.93	1488.23	2491.74	1362.11	1928.18	1426.22	2503.01	2649.31	2314.99	2546.34	2106.36	1661.87	1777.72	1630.85	1462	97.26	1080	92.96	1541	97.21	1665	96.1	1050	92.67	1604	97.01	948
-1.0022	-1.0122	-0.9932	5156	4709	6404	4682	5168	6472	5821	5260	5552	768	623	652	863	5267	5325	4757	4986	4844.23	4901.78	6595.31	4463.46	5076.68	6593.02	5939.22	5386.2	5891.63	735.95	587.16	618.34	862.78	5637.29	5499.98	5207.27	4735.82	4749	83.85	4395	85.96	5519	87.59	4389	84.35	4814	87.33	5615	87.43	5011
82.0056	81.9956	82.0156	1233	763	146	1515	563	107	946	976	903	622	749	489	740	621	1261	873	889	1158.44	794.24	150.36	1444.28	553.05	109	965.21	999.42	958.24	596.05	705.92	463.76	739.81	664.66	1302.44	955.63	844.39	1098	98.82	667	98.2	128	92.19	1368	98.98	503	99.2	94	91.49	845
41.0262	41.0162	41.0362	1420	435	819	1631	480	960	1398	1361	1318	898	958	1044	931	195	114	147	166	1334.14	452.81	843.47	1554.87	471.52	977.95	1426.39	1393.65	1398.63	860.53	902.9	990.1	930.76	208.71	117.75	160.91	157.67	1168	98.72	380	98.68	717	98.33	1381	98.48	418	99.04	828	98.31	1177
1.9872	1.9772	1.996	1684	2100	2124	1893	2349	2231	2479	2551	2459	3873	3796	4120	3969	1934	1782	1566	2078	1582.17	2185.97	2187.45	1804.64	2307.49	2272.72	2529.35	2612.2	2609.42	3711.39	3577.65	3907.31	3967.97	2069.97	1840.56	1714.23	1973.73	1356	77.88	1666	69.57	1637	78.07	1539	76.54	1834	73.23	1707	76.8	1923
-113.084	-113.094	-113.074	406	206	719	573	204	622	134	149	148	786	442	521	538	843	954	819	1091	381.45	214.43	740.48	546.25	200.4	633.63	136.72	152.57	157.05	753.2	416.58	494.1	537.86	902.27	985.35	896.52	1036.26	363	83.47	179	75.42	645	86.05	521	84.26	171	73.1	552	86.41	106
231.168	231.159	231.178	905	1230	209	1194	1768	188	1844	1953	1703	5775	6154	6321	5407	980	1232	1005	876	850.28	1280.35	215.24	1138.27	1736.76	191.52	1881.45	1999.86	1807.18	5534.03	5800.02	5994.69	5405.59	1048.9	1272.48	1100.13	832.05	659	69.65	880	71.48	152	92.76	895	68.38	1240	71.85	124	94.35	1262
31.9896	31.9796	31.9996	679	635	1260	901	718	1229	450	368	404	880	985	652	635	840	575	682	1247	637.94	661	1297.64	858.94	705.31	1251.98	459.14	376.83	428.71	843.28	928.34	618.34	634.83	899.06	593.89	746.55	1184.43	476	89.29	411	88.56	1025	92.68	660	91.52	483	88.2	935	92.51	298
57.0212	57.0112	57.0312	830	217	626	1087	194	823	647	562	605	1419	1059	971	1011	113	71	96	120	779.81	225.88	644.7	1036.26	190.57	838.39	660.14	575.48	642.01	1359.79	998.09	920.87	1010.74	120.94	73.33	105.09	113.98	716	95.11	187	92.51	498	95.18	916	97.16	163	93.25	641	96.41	551
-129.147	-129.157	-129.137	879	691	731	929	572	800	573	558	471	642	779	524	428	602	756	713	510	825.85	719.29	752.84	885.64	561.89	814.96	584.64	571.39	499.81	615.21	734.19	496.95	427.89	644.32	780.84	780.49	484.41	746	99.33	577	99.13	644	97.36	786	98.98	495	99.8	715	98.74	474
213.168	213.158	213.176	1160	1256	149	1225	1293	147	1498	1251	1300	372	631	584	510	738	1042	965	1108	1089.86	1307.42	153.45	1167.82	1270.15	149.75	1528.42	1281.01	1379.52	356.48	594.7	553.85	509.87	789.88	1076.24	1056.34	1052.4	814	69.53	855	70.99	99	90.91	887	69	913	69.99	102	93.14	1028
-375.268	-375.278	-375.258	584	305	851	594	437	828	761	546	261	451	583	534	480	701	849	798	763	548.69	317.49	876.42	566.27	429.28	843.48	776.46	559.1	276.97	432.18	549.47	506.43	479.88	750.28	876.9	873.53	724.72	535	98.13	261	98.08	729	98.35	529	98.49	383	97.91	711	98.17	664
16.998	16.988	17.008	1134	1374	2661	1212	1357	3296	966	959	964	1945	1344	2203	1980	834	912	685	967	1065.43	1430.25	2740.49	1155.43	1333.02	3357.63	985.62	982.01	1022.97	1863.84	1266.69	2089.27	1979.49	892.63	941.97	749.84	918.48	799	92.37	909	91.64	1783	96.52	871	93.46	881	91.71	2151	96.75	634
459.328	459.319	459.338	983	1389	13	1249	1907	12	2004	2072	1731	2325	2635	2787	2236	599	1088	952	677	923.56	1445.86	13.39	1190.7	1873.3	12.22	2044.7	2121.71	1836.89	2227.99	2483.43	2643.12	2235.42	641.11	1123.75	1042.11	643.03	651	65.59	931	61.65	11	81.82	888	58	1272	60.3	10	90	1332
52.9128	52.9028	52.9228	964	824	283	1714	1378	255	1703	365	850	2235	962	2494	1187	525	447	178	221	905.71	857.73	291.45	1633.99	1353.65	259.77	1737.59	373.76	902	2141.74	906.67	2365.25	1186.69	561.91	461.69	194.85	209.91	860	99.3	709	98.87	238	99.16	1516	99.67	1204	99.42	226	99.12	1410
72.0214	72.0114	72.0304	723	843	1035	854	694	1047	540	615	493	403	255	286	450	192	172	91	131	679.28	877.51	1065.92	814.14	681.74	1066.58	550.97	629.76	523.16	386.18	240.33	271.24	449.88	205.5	177.65	99.61	124.43	656	97.1	770	97.92	953	96.75	762	97.38	632	97.31	956	96.76	500
-201.168	-201.178	-201.162	476	71	444	548	34	315	923	1086	766	108	485	64	96	908	931	555	645	447.22	73.91	457.26	522.42	33.4	320.89	941.75	1112.06	812.86	103.49	457.1	60.7	95.98	971.84	961.59	607.53	612.64	443	99.32	70	91.43	412	98.06	506	99.01	33	93.94	293	96.93	836
-203.183	-203.193	-203.173	340	443	777	409	378	732	510	443	464	603	465	650	787	537	615	525	1034	319.44	461.14	800.21	389.91	371.32	745.69	520.36	453.63	492.38	577.84	438.25	616.44	786.8	574.75	635.21	574.69	982.12	306	98.37	409	98.78	668	98.95	357	99.44	345	99.71	620	98.87	450
97.016	97.006	97.026	333	550	581	389	442	564	311	386	300	573	456	433	700	521	496	441	773	312.86	572.52	598.36	370.84	434.19	574.55	317.32	395.26	318.35	549.09	429.77	410.65	699.82	557.63	512.3	482.74	734.21	296	99.32	508	98.43	536	98.69	351	99.15	404	99.26	514	97.67	291
80.9694	80.9594	80.9794	693	703	1406	876	558	1422	507	782	620	902	1083	951	1178	1011	948	915	1085	651.1	731.78	1448	835.11	548.14	1448.59	517.3	800.76	657.93	864.36	1020.71	901.91	1177.69	1082.08	979.15	1001.61	1030.56	580	60.86	582	63.06	1096	54.01	758	59.37	455	58.9	1114	56.28	412
53.9156	53.9056	53.9256	552	845	270	800	1055	236	1300	305	649	2758	1578	2875	1770	298	263	144	156	518.62	879.59	278.07	762.66	1036.36	240.41	1326.4	312.32	688.7	2642.92	1487.23	2726.58	1769.54	318.95	271.64	157.63	148.17	477	98.74	727	98.9	209	97.61	687	99.42	918	99.02	185	99.46	1037
22.9838	22.9738	22.9938	744	293	710	682	564	659	570	317	2563	1137	752	1097	698	512	811	448	474	699.01	304.99	731.21	650.17	554.03	671.32	581.58	324.61	2719.78	1089.56	708.74	1040.37	697.82	548	837.65	490.41	450.22	672	99.55	266	98.12	628	98.89	619	99.19	516	99.22	569	99.65	476
-357.257	-357.267	-357.247	453	310	234	472	296	252	223	213	171	658	357	557	690	311	298	280	434	425.61	322.69	240.99	449.97	290.77	256.71	227.53	218.11	181.46	630.54	336.47	528.25	689.82	332.86	307.79	306.5	412.22	399	94.74	282	93.97	193	92.23	421	96.2	266	95.86	213	94.37	192
14.0158	14.0058	14.0211	506	407	494	484	402	494	378	356	316	308	296	318	298	434	386	358	373	475.4	423.66	508.76	461.41	394.9	503.24	385.68	364.54	335.33	295.15	278.97	301.58	297.92	464.51	398.68	391.89	354.28	363	61.98	300	51.33	351	56.41	364	58.52	287	50.17	364	58.52	256
-17.0078	-17.0174	-16.9978	725	1426	742	885	926	768	1578	1288	1161	1440	1799	1489	1488	648	828	643	639	681.16	1484.38	764.17	843.69	909.64	782.36	1610.05	1318.9	1232.02	1379.91	1695.52	1412.13	1487.61	693.56	855.21	703.86	606.94	573	98.43	1139	97.01	643	97.82	708	98.16	739	98.24	656	98.63	1139
28.0318	28.0219	28.0418	418	308	309	321	321	278	292	283	280	284	247	268	247	262	261	232	245	392.72	320.61	318.23	306.02	315.33	283.2	297.93	289.79	297.13	272.15	232.79	254.16	246.94	280.42	269.58	253.96	232.71	266	40.23	175	25.71	208	16.83	205	31.71	181	23.76	198	19.19	176
101.019	101.009	101.029	446	625	558	554	592	576	508	567	508	1004	1306	769	659	563	707	632	372	419.03	650.59	574.67	528.14	581.54	586.77	518.32	580.6	539.08	962.11	1230.88	729.3	658.83	602.58	730.23	691.82	353.33	366	96.72	516	98.06	464	93.32	462	98.7	490	97.35	487	93.02	412
-147.157	-147.167	-147.147	651	257	142	723	219	122	401	325	335	207	206	183	206	219	369	227	307	611.64	267.52	146.24	689.25	215.13	124.28	409.14	332.8	355.49	198.36	194.15	173.55	205.95	234.4	381.13	248.49	291.6	575	99.48	225	98.67	122	99.18	637	99.22	197	98.48	104	97.12	351
-71.0372	-71.0472	-71.0272	330	172	312	374	193	292	155	135	118	305	193	267	253	174	192	170	241	310.05	179.04	321.32	356.54	189.59	297.46	158.15	138.24	125.22	292.27	181.9	253.22	252.93	186.23	198.31	186.09	228.91	272	73.16	150	67.33	236	71.61	329	78.42	161	66.46	219	71.69	118
-48.004	-48.014	-47.994	210	304	276	242	415	307	614	624	479	301	260	265	247	218	104	236	207	197.3	316.45	284.25	230.7	407.67	312.74	626.47	638.97	508.3	288.44	245.04	251.32	246.94	233.33	107.42	258.34	196.61	162	98.15	247	99.19	205	99.02	199	97.99	345	99.13	234	100	466
358.261	358.251	358.271	247	404	198	326	504	233	384	381	373	947	953	1086	937	206	213	225	202	232.06	420.54	203.91	310.78	495.09	237.36	391.8	390.14	395.82	907.49	898.18	1029.94	936.76	220.48	220	246.3	191.86	221	76.47	367	82.02	184	82.07	294	84.01	445	79.78	210	82.86	328
-2.015	-2.025	-2.005	1087	964	886	998	830	890	860	705	768	223	267	326	303	881	807	715	965	1021.27	1003.46	912.47	951.42	815.33	906.64	877.47	721.91	814.98	213.7	251.64	309.17	302.92	942.94	833.52	782.68	916.58	960	80.21	817	86.78	770	85.32	867	83.51	736	85.87	792	88.64	743
-113.133	-113.143	-113.123	371	463	752	402	421	743	286	413	392	685	584	664	838	584	560	486	994	348.57	481.95	774.46	383.24	413.56	756.89	291.81	422.91	415.98	656.42	550.41	629.72	837.78	625.06	578.4	532	944.12	306	99.02	353	99.72	528	99.24	345	99.13	302	100	535	99.44	222
214.17	214.161	214.18	635	747	92	662	951	97	1081	863	877	804	1040	962	911	426	532	491	529	596.6	777.58	94.75	631.1	934.19	98.81	1102.95	883.71	930.65	770.45	980.18	912.34	910.76	455.95	549.48	537.48	502.46	439	67.65	526	68.06	59	93.22	488	67.62	668	67.96	69	95.65	732
60.0034	59.9934	60.0134	279	451	437	293	387	394	391	312	402	838	854	1141	1046	370	521	420	471	262.13	469.46	450.05	279.32	380.16	401.37	398.94	319.49	426.59	803.03	804.88	1082.1	1045.73	396.01	538.12	459.76	447.37	218	98.62	373	98.66	311	99.04	233	98.28	313	97.12	284	98.24	323
151.996	151.986	152.006	47	57	174	61	57	135	33	37	44	23	43	36	34	606	926	921	1118	44.16	59.33	179.2	58.15	55.99	137.52	33.67	37.89	46.69	22.04	40.53	34.14	33.99	648.6	956.43	1008.18	1061.9	40	100	49	97.96	151	100	52	96.15	49	95.92	117	97.44	29
230.147	230.137	230.157	557	713	115	649	737	115	755	802	735	594	618	674	590	489	616	490	517	523.32	742.19	118.44	618.71	723.98	117.15	770.33	821.24	779.96	569.21	582.45	639.21	589.85	523.38	636.24	536.38	491.06	409	76.04	522	73.18	89	84.27	493	74.24	556	72.12	90	85.56	550
3.0064	2.9964	3.0164	624	772	1194	766	938	1365	1165	1363	1279	3851	3331	3360	3454	809	909	686	937	586.27	803.6	1229.67	730.25	921.42	1390.52	1188.66	1395.7	1357.24	3690.31	3139.4	3186.54	3453.1	865.88	938.87	750.93	889.98	552	80.62	676	82.25	848	86.08	654	78.44	788	86.17	931	86.14	872
116.03	116.02	116.04	301	300	419	327	224	444	286	325	327	982	696	848	944	356	344	287	621	282.8	312.28	431.52	311.74	220.04	452.3	291.81	332.8	347	941.02	655.97	804.22	943.75	381.03	355.3	314.17	589.84	270	98.89	247	99.19	365	98.63	308	97.73	191	98.43	359	98.61	256
157.104	157.095	157.114	316	314	243	328	393	258	410	388	434	679	658	830	731	194	234	270	229	296.89	326.85	250.26	312.69	386.06	262.82	418.33	397.31	460.55	650.67	620.15	787.15	730.81	207.64	241.69	295.56	217.51	282	80.85	291	84.54	214	88.32	297	80.47	348	83.62	229	84.28	361
228.179	228.17	228.189	334	714	66	390	820	59	749	957	650	265	135	149	149	354	274	411	360	313.8	743.23	67.97	371.8	805.51	60.1	764.21	979.96	689.76	253.94	127.23	141.31	148.96	378.89	283	449.9	341.94	255	87.45	534	86.89	52	90.38	298	87.25	611	85.76	39	94.87	573
-156.101	-156.111	-156.091	218	179	149	271	151	137	99	111	84	393	211	341	399	187	189	155	253	204.82	186.33	153.45	258.35	148.33	139.56	101.01	113.66	89.14	376.6	198.86	323.4	398.9	200.15	195.21	169.67	240.31	190	91.58	159	88.68	118	79.66	241	87.55	137	91.97	104	80.77	86
203.08	203.07	203.09	282	225	302	280	206	294	218	198	171	161	201	198	200	239	227	210	278	264.95	234.21	311.02	266.93	202.36	299.5	222.43	202.75	181.46	154.28	189.44	187.78	199.95	255.8	234.46	229.88	264.05	198	54.04	195	49.23	250	52	231	57.58	179	47.49	246	53.25	180
42.0294	42.0199	42.0382	534	211	332	653	225	429	676	694	657	828	835	954	907	98	66	79	95	501.71	219.64	341.92	622.52	221.02	437.02	689.73	710.65	697.19	793.45	786.97	904.75	906.76	104.89	68.17	86.48	90.23	466	96.78	182	97.8	296	97.64	572	96.85	201	97.01	376	96.81	591
28.9968	28.9868	29.0068	3092	182	260	576	114	219	490	592	441	260	938	224	265	351	268	221	279	2905.03	189.45	267.77	549.11	111.99	223.1	499.95	606.2	467.98	249.15	884.05	212.44	264.93	375.68	276.81	241.92	265	2147	98.6	151	88.74	231	93.94	517	94	99	87.88	193	94.82	419
19.026	19.016	19.036	563	609	608	713	488	630	576	832	477	2912	1507	1834	1633	266	279	247	406	528.96	633.93	626.16	679.72	479.38	641.78	587.7	851.96	506.18	2790.49	1420.32	1739.32	1632.58	284.7	288.17	270.38	385.63	475	87.16	524	82.63	434	77.42	620	86.77	428	89.72	458	77.29	481
189.045	189.035	189.054	222	237	176	218	217	163	124	158	128	247	122	180	194	180	334	243	235	208.58	246.7	181.26	207.82	213.17	166.05	126.52	161.79	135.83	236.69	114.98	170.71	193.95	192.65	344.98	266	223.21	134	9.7	151	7.28	111	18.92	148	8.78	137	5.84	104	20.19	88
-184.121	-184.131	-184.111	248	170	214	240	168	214	106	109	96	128	128	129	139	78	95	82	110	233	176.96	220.39	228.8	165.03	218	108.15	111.62	101.87	122.66	120.64	122.34	138.96	83.48	98.12	89.76	104.48	210	80.48	161	83.23	181	78.45	220	84.55	153	81.05	183	78.14	98
44.0084	43.9991	44.0184	322	227	292	340	240	281	270	278	202	808	795	809	771	261	248	195	334	302.53	236.29	300.72	324.13	235.76	286.25	275.48	284.67	214.36	774.29	749.27	767.24	770.8	279.35	256.15	213.46	317.24	275	98.18	189	96.83	261	96.55	298	96.98	204	92.65	248	97.98	252
38.9488	38.9388	38.9588	256	122	165	323	197	159	178	139	314	938	840	1129	492	1568	257	252	395	240.52	126.99	169.93	307.92	193.52	161.97	181.62	142.33	333.21	898.86	791.68	1070.72	491.87	1678.24	265.44	275.85	375.18	229	99.13	109	100	144	99.31	292	99.32	177	99.44	140	99.29	136
27.0106	27.0006	27.0206	481	105	78	411	89	82	104	125	95	742	712	275	376	80	58	79	79	451.92	109.3	80.33	391.82	87.43	83.53	106.11	128	100.81	711.04	671.05	260.8	375.9	85.62	59.91	86.48	75.04	381	95.54	88	77.27	72	76.39	354	95.76	75	80	79	72.15	92
-16.0244	-16.0344	-16.0161	376	442	495	411	394	471	437	441	379	718	683	739	708	390	345	318	455	353.26	460.09	509.79	391.82	387.04	479.81	445.88	451.58	402.18	688.04	643.71	700.85	707.82	417.42	356.34	348.1	432.17	325	95.38	365	93.42	422	94.79	362	93.92	322	95.34	394	95.94	381
71.0374	71.0274	71.0474	193	187	198	210	180	177	126	138	115	228	252	252	263	112	126	82	174	181.33	194.66	203.91	200.2	176.82	180.31	128.56	141.31	122.03	218.49	237.5	238.99	262.93	119.87	130.14	89.76	165.27	152	84.87	138	91.3	169	90.53	171	87.13	142	90.85	147	90.48	105
0.093	0.0873	0.0977	329	253	544	308	270	552	289	313	321	289	209	312	287	432	471	404	535	309.11	263.36	560.25	293.62	265.23	562.32	294.87	320.51	340.64	276.94	196.98	295.89	286.93	462.37	486.48	442.24	508.16	316	78.48	247	78.14	510	82.35	301	80.07	260	81.15	509	79.76	277
-472.321	-472.331	-472.311	173	102	184	169	147	198	191	149	112	156	156	137	133	149	182	172	190	162.54	106.18	189.5	161.11	144.4	201.7	194.88	152.57	118.85	149.49	147.03	129.93	132.97	159.48	187.98	188.28	180.47	140	98.57	83	95.18	150	96	137	95.62	113	97.35	151	95.36	149
3.995	3.985	4.005	171	206	338	231	369	319	156	171	144	560	691	486	467	212	202	376	402	160.66	214.43	348.1	220.22	362.48	324.97	159.17	175.1	152.81	536.63	651.25	460.91	466.88	226.9	208.64	411.59	381.83	147	90.48	165	89.7	267	92.51	200	89.5	291	93.13	258	89.92	134
-97.053	-97.063	-97.043	156	129	193	184	112	229	57	75	75	103	104	116	111	84	97	99	119	146.57	134.28	198.77	175.41	110.02	233.28	58.16	76.8	79.59	98.7	98.02	110.01	110.97	89.91	100.19	108.37	113.03	125	18.4	114	17.54	163	17.79	162	16.05	104	14.42	191	18.85	49
45.0416	45.0316	45.0516	149	107	199	170	82	221	49	57	54	125	128	129	114	92	112	123	137	139.99	111.38	204.94	162.06	80.55	225.13	50	58.37	57.3	119.78	120.64	122.34	113.97	98.47	115.68	134.64	130.13	131	83.97	96	84.38	181	79.01	160	80	76	81.58	201	79.1	45
-186.157	-186.167	-186.147	191	190	162	222	150	166	200	196	136	259	164	211	186	168	149	141	246	179.45	197.78	166.84	211.64	147.35	169.1	204.06	200.7	144.32	248.19	154.57	200.11	185.95	179.81	153.9	154.35	233.66	176	80.11	174	81.03	151	78.81	204	83.82	140	77.14	152	83.55	176
61.0732	61.0632	61.0832	110	98	190	134	86	196	60	75	65	117	146	122	125	102	122	127	144	103.35	102.01	195.68	127.75	84.48	199.67	61.22	76.8	68.98	112.12	137.6	115.7	124.97	109.17	126.01	139.02	136.77	83	67.47	83	75.9	154	77.27	108	76.85	68	75	158	73.42	49
26.9812	26.9712	26.9912	374	308	254	239	332	259	312	254	260	638	366	564	566	220	264	189	329	351.39	320.61	261.59	227.84	326.13	263.84	318.34	260.09	275.9	611.38	344.95	534.88	565.85	235.47	272.67	206.89	312.49	310	97.74	262	97.33	221	96.38	194	95.36	273	97.07	221	96.83	268
99.0318	99.0218	99.0418	242	214	162	337	238	123	188	215	162	237	184	206	266	184	180	166	180	227.37	222.76	166.84	321.27	233.79	125.3	191.82	220.16	171.91	227.11	173.42	195.37	265.93	196.94	185.91	181.71	170.97	194	98.45	167	97.01	131	96.95	283	98.59	185	97.84	101	98.02	148
32.9918	32.9818	33.0018	193	251	464	277	309	435	164	143	175	695	658	545	452	337	212	209	367	181.33	261.28	477.86	264.07	303.54	443.13	167.33	146.43	185.71	666	620.15	516.86	451.88	360.69	218.97	228.78	348.59	154	88.31	191	83.77	376	91.76	235	88.94	232	87.5	350	90.86	135
-14.0156	-14.0256	-14.0056	188	182	217	230	160	235	166	149	149	316	289	332	342	176	189	159	223	176.63	189.45	223.48	219.26	157.17	239.39	169.37	152.57	158.11	302.81	272.38	314.86	341.91	188.37	195.21	174.05	211.81	144	64.58	142	71.83	171	76.61	176	68.18	135	64.44	177	77.97	130
-488.353	-488.363	-488.343	118	39	163	91	72	162	163	116	47	119	122	148	122	126	159	154	145	110.86	40.6	167.87	86.75	70.73	165.03	166.31	118.78	49.88	114.03	114.98	140.36	121.97	134.86	164.22	168.58	137.72	116	95.69	35	91.43	155	96.77	87	95.4	69	95.65	151	95.36	146
0.0568	0.0515	0.0601	330	268	537	337	272	529	333	340	368	342	234	325	373	465	475	430	483	310.05	278.97	553.04	321.27	267.19	538.89	339.76	348.16	390.51	327.73	220.54	308.22	372.9	497.69	490.61	470.7	458.76	325	75.69	266	74.81	526	76.43	333	70.27	266	75.19	526	79.09	329
244.174	244.164	244.184	224	211	48	242	223	51	190	276	191	246	176	163	164	156	229	182	214	210.46	219.64	49.43	230.7	219.06	51.95	193.86	282.62	202.68	235.74	165.88	154.59	163.96	166.97	236.52	199.23	203.26	169	91.72	158	89.87	41	92.68	178	90.45	171	87.72	42	92.86	151
113.084	113.074	113.094	120	48	67	123	46	54	35	31	26	160	67	134	127	226	304	191	332	112.74	49.97	69	117.26	45.19	55.01	35.71	31.74	27.59	153.32	63.15	127.08	126.97	241.89	313.99	209.08	315.34	108	86.11	43	76.74	61	80.33	110	90	44	81.82	47	89.36	30
245.159	245.149	245.167	240	297	79	243	284	83	191	211	193	136	90	130	117	150	306	199	222	225.49	309.16	81.36	231.66	278.98	84.55	194.88	216.06	204.81	130.33	84.82	123.29	116.97	160.55	316.05	217.84	210.86	172	89.53	197	84.26	64	92.19	175	90.86	207	89.37	70	95.71	143
228.161	228.151	228.17	428	626	87	507	743	75	724	683	787	43	43	41	52	417	515	496	373	402.12	651.63	89.6	483.33	729.87	76.4	738.7	699.39	835.14	41.21	40.53	38.88	51.99	446.32	531.92	542.95	354.28	399	83.21	577	84.75	80	85	478	82.85	698	81.23	66	92.42	665
-432.29	-432.3	-432.28	106	50	138	106	70	149	114	104	54	83	92	96	74	110	136	123	133	99.59	52.05	142.12	101.05	68.76	151.79	116.32	106.5	57.3	79.54	86.71	91.04	73.98	117.73	140.47	134.64	126.33	95	92.63	44	95.45	125	98.4	98	96.94	65	98.46	131	97.71	104
460.331	460.321	460.341	254	327	2	333	489	3	592	604	486	1276	1588	1533	1192	141	252	219	181	238.64	340.39	2.06	317.46	480.36	3.06	604.02	618.49	515.73	1222.76	1496.66	1453.86	1191.69	150.91	260.28	239.73	171.92	178	60.67	222	57.21	2	50	235	56.6	326	55.83	3	66.67	386
215.148	215.138	215.158	211	256	23	236	308	29	291	276	298	161	210	201	157	192	228	213	254	198.24	266.48	23.69	224.98	302.56	29.54	296.91	282.62	316.23	154.28	197.92	190.62	156.96	205.5	235.49	233.16	241.26	129	50.39	148	54.73	20	70	151	47.02	188	48.4	24	70.83	150
47.9842	47.9742	47.9942	66	159	451	91	169	315	106	75	115	66	63	72	77	272	164	149	500	62.01	165.51	464.47	86.75	166.01	320.89	108.15	76.8	122.03	63.25	59.38	68.28	76.98	291.12	169.39	163.1	474.91	50	52	133	80.45	334	91.02	76	64.47	141	80.14	246	85.77	88
75.0888	75.0788	75.0988	121	83	143	108	76	140	43	40	47	78	89	98	81	78	70	101	93	113.68	86.4	147.27	102.96	74.66	142.62	43.87	40.96	49.88	74.75	83.88	92.94	80.98	83.48	72.3	110.56	88.33	105	72.38	73	76.71	127	71.65	91	69.23	67	79.1	122	72.13	41
-157.142	-157.152	-157.133	193	152	248	213	153	241	153	154	124	85	38	77	77	41	25	14	25	181.33	158.22	255.41	203.06	150.3	245.51	156.11	157.69	131.59	81.45	35.81	73.02	76.98	43.88	25.82	15.33	23.75	185	96.76	141	98.58	229	97.38	204	96.57	146	95.89	228	96.05	143
-210.136	-210.146	-210.126	132	107	143	138	107	136	78	87	65	74	99	82	84	67	53	72	75	124.02	111.38	147.27	131.56	105.11	138.54	79.58	89.09	68.98	70.91	93.31	77.77	83.98	71.71	54.74	78.82	71.24	114	71.93	99	78.79	127	76.38	121	65.29	96	77.08	123	73.17	72
-61.2246	-61.2346	-61.2146	75	29	81	129	54	72	118	56	59	265	159	258	276	84	101	71	78	70.46	30.19	83.42	122.98	53.05	73.35	120.4	57.34	62.61	253.94	149.85	244.68	275.93	89.91	104.32	77.72	74.09	68	98.53	27	96.3	64	100	101	99.01	40	97.5	59	100	94
-28.0188	-28.0252	-28.0088	96	101	129	110	89	104	107	93	80	104	105	136	138	126	133	122	171	90.2	105.13	132.85	104.87	87.43	105.94	109.17	95.23	84.89	99.66	98.96	128.98	137.96	134.86	137.37	133.55	162.42	90	92.22	96	94.79	115	97.39	101	96.04	85	96.47	97	92.78	106
309.129	309.119	309.139	151	161	48	177	123	36	142	161	154	63	96	77	100	186	227	198	221	141.87	167.59	49.43	168.74	120.83	36.67	144.88	164.86	163.42	60.37	90.48	73.02	99.97	199.08	234.46	216.74	209.91	97	46.39	92	52.17	36	66.67	123	45.53	77	54.55	33	63.64	109
-0.9386	-0.9486	-0.9286	1329	944	1742	1141	1051	1729	1263	1121	1254	259	100	162	275	1406	1487	1273	1318	1248.64	982.65	1794.04	1087.74	1032.43	1761.33	1288.65	1147.9	1330.71	248.19	94.25	153.64	274.93	1504.85	1535.86	1393.5	1251.87	1290	83.41	921	83.82	1595	88.21	1117	82.81	1030	86.6	1616	88.18	1189
-99.068	-99.078	-99.058	87	39	137	129	33	161	43	26	25	172	86	92	112	107	105	82	134	81.74	40.6	141.09	122.98	32.42	164.01	43.87	26.62	26.53	164.82	81.05	87.25	111.97	114.52	108.45	89.76	127.28	80	75	35	68.57	123	86.99	121	89.26	29	62.07	146	86.99	41
58.0234	58.0143	58.0334	179	64	163	231	69	208	189	192	199	687	516	450	441	45	42	34	61	168.18	66.62	167.87	220.22	67.78	211.89	192.84	196.61	211.17	658.33	486.32	426.77	440.89	48.16	43.38	37.22	57.94	164	96.95	61	88.52	144	95.14	216	95.83	61	91.8	170	95.88	166
119.037	119.027	119.047	108	100	162	115	96	141	89	117	83	14	13	10	10	156	149	143	142	101.47	104.09	166.84	109.63	94.3	143.64	90.81	119.81	88.08	13.42	12.25	9.48	10	166.97	153.9	156.54	134.87	99	98.99	90	97.78	152	99.34	108	98.15	88	97.73	132	98.48	85
-132.147	-132.157	-132.137	103	123	153	111	88	142	93	107	84	153	80	107	137	104	109	71	160	96.77	128.04	157.57	105.82	86.44	144.66	94.89	109.57	89.14	146.62	75.4	101.48	136.96	111.31	112.58	77.72	151.97	99	98.99	117	98.29	139	98.56	104	98.08	81	100	131	99.24	85
229.181	229.172	229.191	405	620	62	430	755	61	665	904	698	495	401	374	285	350	459	423	368	380.51	645.38	63.85	409.93	741.66	62.14	678.51	925.69	740.7	474.35	377.93	354.69	284.93	374.61	474.08	463.04	349.54	337	77.15	510	75.69	57	77.19	384	73.96	574	73.69	50	90	540
44.9848	44.9748	44.9948	184	909	26	181	90	30	75	111	105	142	141	151	285	27	33	32	30	172.87	946.21	26.78	172.55	88.41	30.56	76.52	113.66	111.42	136.07	132.89	143.2	284.93	28.9	34.08	35.03	28.49	152	96.71	786	98.73	22	77.27	155	94.19	81	91.36	24	70.83	60
0.0462	0.0362	0.0515	746	561	1028	650	612	1001	693	740	776	624	443	582	598	849	960	761	974	700.89	583.97	1058.71	619.66	601.19	1019.72	707.07	757.75	823.47	597.96	417.52	551.95	597.84	908.69	991.55	833.03	925.13	725	74.62	544	72.79	981	78.29	630	73.97	586	73.04	959	75.5	647
21.9516	21.9416	21.9616	107	44	47	117	53	39	29	34	127	99	73	119	70	737	66	84	45	100.53	45.8	48.4	111.54	52.06	39.73	29.59	34.82	134.77	94.87	68.8	112.86	69.98	788.81	68.17	91.95	42.74	94	93.62	40	92.5	46	89.13	110	97.27	50	90	39	97.44	29
-9.037	-9.047	-9.027	134	195	101	112	150	94	132	142	119	55	50	187	189	104	104	91	127	125.9	202.98	104.02	106.77	147.35	95.76	134.68	145.41	126.28	52.71	47.12	177.35	188.95	111.31	107.42	99.61	120.63	118	94.92	173	97.69	90	90	95	91.58	132	93.94	83	95.18	115
45.078	45.068	45.088	92	92	134	118	69	148	48	41	37	73	95	89	82	49	59	73	84	86.44	95.77	138	112.49	67.78	150.77	48.97	41.98	39.26	69.95	89.54	84.41	81.98	52.44	60.94	79.91	79.79	80	71.25	86	73.26	123	69.11	102	75.49	65	76.92	134	73.13	44
159.933	159.923	159.943	35	118	177	59	69	170	18	159	40	32	28	13	55	127	155	205	298	32.88	122.83	182.29	56.25	67.78	173.18	18.37	162.81	42.45	30.66	26.39	12.33	54.99	135.93	160.09	224.4	283.05	30	30	50	54	147	36.73	56	35.71	20	65	140	42.14	16
-116.059	-116.069	-116.049	140	65	137	183	74	156	48	51	50	85	79	58	56	137	120	127	192	131.53	67.66	141.09	174.46	72.69	158.92	48.97	52.22	53.06	81.45	74.46	55.01	55.99	146.63	123.94	139.02	182.37	118	71.19	53	66.04	111	74.77	153	79.74	59	71.19	136	76.47	39
33.0416	33.0316	33.0516	122	85	134	134	81	171	71	96	82	143	126	112	101	82	71	71	103	114.62	88.48	138	127.75	79.57	174.2	72.44	98.3	87.02	137.03	118.75	106.22	100.97	87.76	73.33	77.72	97.83	97	75.26	72	86.11	109	80.73	114	86.84	63	76.19	135	69.63	54
-87.0316	-87.0416	-87.0216	85	61	106	90	53	117	44	39	42	103	71	92	100	59	67	63	89	79.86	63.5	109.17	85.8	52.06	119.19	44.89	39.94	44.57	98.7	66.92	87.25	99.97	63.15	69.2	68.96	84.53	67	65.67	47	57.45	85	70.59	77	75.32	44	54.55	89	70.79	37
84.0214	84.0114	84.0314	110	235	126	120	267	135	90	98	79	89	136	58	73	145	101	166	71	103.35	244.62	129.76	114.4	262.28	137.52	91.83	100.35	83.83	85.29	128.18	55.01	72.98	155.19	104.32	181.71	67.44	93	94.62	207	98.55	102	88.24	88	98.86	225	97.33	113	93.81	71
-27.0146	-27.0246	-27.0046	134	117	159	131	118	157	127	117	104	203	219	248	246	136	107	101	126	125.9	121.79	163.75	124.89	115.91	159.94	129.58	119.81	110.36	194.53	206.4	235.2	245.94	145.56	110.52	110.56	119.68	118	86.44	110	80	141	86.52	118	82.2	108	82.41	146	88.36	118
385.265	385.255	385.275	104	146	29	104	159	29	186	160	146	78	75	83	87	22	36	62	45	97.71	151.98	29.87	99.15	156.19	29.54	189.78	163.84	154.93	74.75	70.69	78.72	86.98	23.55	37.18	67.87	42.74	88	60.23	109	50.46	25	24	91	54.95	119	51.26	27	33.33	147
73.0618	73.0518	73.0718	80	68	35	71	61	28	45	57	52	101	88	100	69	109	164	138	146	75.16	70.78	36.05	67.69	59.92	28.52	45.91	58.37	55.18	96.79	82.94	94.84	68.98	116.66	169.39	151.06	138.67	72	51.39	64	39.06	30	23.33	66	53.03	57	40.35	22	40.91	43
54.9186	54.9086	54.9286	149	331	84	204	344	85	395	146	245	854	558	1051	699	93	114	93	61	139.99	344.55	86.51	194.48	337.92	86.59	403.02	149.5	259.99	818.37	525.9	996.74	698.82	99.54	117.75	101.8	57.94	134	99.25	288	99.31	68	98.53	182	100	301	98.34	70	97.14	287
42.0104	42.0004	42.0199	155	100	84	156	102	94	122	140	101	117	141	128	127	114	124	122	138	145.63	104.09	86.51	148.72	100.2	95.76	124.48	143.36	107.18	112.12	132.89	121.39	126.97	122.01	128.07	133.55	131.08	138	85.51	83	85.54	76	88.16	134	83.58	89	88.76	83	86.75	104
162.052	162.042	162.062	100	97	97	87	85	98	76	67	68	57	64	63	66	80	72	72	89	93.95	100.97	99.9	82.94	83.5	99.83	77.54	68.61	72.16	54.62	60.32	59.75	65.98	85.62	74.37	78.82	84.53	69	24.64	80	17.5	82	26.83	74	24.32	69	30.43	84	23.81	62
220.088	220.078	220.098	94	51	4	123	39	7	183	154	166	41	101	59	73	50	190	94	94	88.32	53.09	4.12	117.26	38.31	7.13	186.72	157.69	176.15	39.29	95.19	55.95	72.98	53.52	196.24	102.9	89.28	85	98.82	49	85.71	3	100	105	97.14	36	97.22	7	57.14	164
-170.105	-170.115	-170.095	109	73	129	121	75	140	35	39	39	61	55	53	52	33	37	48	56	102.41	75.99	132.85	115.35	73.67	142.62	35.71	39.94	41.39	58.45	51.84	50.26	51.99	35.32	38.22	52.54	53.19	91	81.32	68	86.76	104	82.69	105	85.71	70	88.57	115	82.61	30
-168.09	-168.1	-168.08	112	92	90	98	63	102	48	45	48	61	82	63	55	35	29	36	47	105.23	95.77	92.69	93.43	61.89	103.91	48.97	46.08	50.94	58.45	77.28	59.75	54.99	37.46	29.95	39.41	44.64	84	60.71	75	70.67	77	68.83	80	61.25	50	74	91	72.53	38
9.984	9.974	9.994	91	161	97	109	133	95	73	90	86	97	91	97	121	115	79	85	147	85.5	167.59	99.9	103.91	130.65	96.78	74.48	92.16	91.26	92.95	85.77	91.99	120.97	123.08	81.6	93.05	139.62	74	91.89	137	94.16	84	95.24	93	88.17	113	91.15	85	91.76	67
-114.043	-114.053	-114.033	88	78	106	101	61	102	43	40	36	113	88	84	103	89	98	87	114	82.68	81.19	109.17	96.29	59.92	103.91	43.87	40.96	38.2	108.28	82.94	79.66	102.97	95.26	101.22	95.23	108.28	81	64.2	77	74.03	104	75.96	99	68.69	58	70.69	101	76.24	40
-128.095	-128.105	-128.085	73	59	28	81	64	22	51	67	65	93	83	105	76	90	144	141	143	68.59	61.42	28.84	77.22	62.87	22.41	52.04	68.61	68.98	89.12	78.23	99.58	75.98	96.33	148.73	154.35	135.82	66	54.55	55	58.18	25	20	75	56	62	72.58	19	36.84	49
215.172	215.162	215.182	159	237	31	213	315	34	355	327	325	642	824	744	708	118	138	143	159	149.39	246.7	31.93	203.06	309.43	34.64	362.21	334.85	344.88	615.21	776.6	705.59	707.82	126.3	142.53	156.54	151.02	114	59.65	169	65.68	24	87.5	163	63.19	220	65.45	24	95.83	249
-128.058	-128.068	-128.048	85	62	96	102	57	94	32	45	43	81	54	54	60	54	68	66	70	79.86	64.54	98.87	97.24	55.99	95.76	32.65	46.08	45.63	77.62	50.89	51.21	59.98	57.8	70.23	72.25	66.49	71	67.61	50	58	83	71.08	91	71.43	51	60.78	82	79.27	29
12	11.99	12.01	419	98	54	279	75	64	80	84	66	224	61	46	46	51	47	39	63	393.66	102.01	55.61	265.98	73.67	65.2	81.62	86.02	70.04	214.65	57.49	43.63	45.99	54.59	48.54	42.69	59.84	354	97.18	90	91.11	49	79.59	259	94.21	67	95.52	53	88.68	70
59.0576	59.0476	59.0676	97	59	149	100	51	149	31	39	27	65	60	65	60	50	59	51	74	91.13	61.42	153.45	95.33	50.1	151.79	31.63	39.94	28.65	62.29	56.55	61.64	59.98	53.52	60.94	55.83	70.29	89	89.89	59	89.83	123	87.8	88	90.91	48	87.5	120	85	29
13.98	13.97	13.99	279	157	280	242	163	309	133	126	152	104	79	141	141	121	120	85	129	262.13	163.43	288.36	230.7	160.12	314.78	135.7	129.02	161.3	99.66	74.46	133.72	140.96	129.51	123.94	93.05	122.53	198	88.89	105	91.43	241	90.87	167	92.22	107	91.59	259	95.75	86
-462.3	-462.31	-462.29	75	38	110	72	53	96	77	66	30	50	64	70	53	65	89	89	88	70.46	39.56	113.29	68.64	52.06	97.8	78.56	67.58	31.84	47.91	60.32	66.39	52.99	69.57	91.92	97.42	83.58	56	92.86	31	100	80	93.75	59	94.92	46	97.83	77	98.7	68
-23.9908	-24.0008	-23.9808	58	48	108	65	46	107	35	28	33	62	63	64	60	53	58	64	77	54.49	49.97	111.23	61.97	45.19	109	35.71	28.67	35.02	59.41	59.38	60.7	59.98	56.73	59.91	70.06	73.14	49	79.59	44	84.09	89	67.42	56	76.79	44	86.36	87	68.97	32
1.0772	1.0733	1.0826	135	84	202	109	111	197	128	148	141	177	130	186	191	177	180	182	266	126.84	87.44	208.03	103.91	109.04	200.68	130.6	151.55	149.63	169.61	122.52	176.4	190.95	189.44	185.91	199.23	252.65	135	74.81	84	76.19	196	85.71	109	66.06	110	83.64	189	85.71	123
-158.125	-158.135	-158.115	106	104	71	116	101	73	42	43	36	133	177	145	182	55	38	26	74	99.59	108.26	73.12	110.59	99.22	74.37	42.85	44.03	38.2	127.45	166.82	137.51	181.95	58.87	39.25	28.46	70.29	94	98.94	79	96.2	54	96.3	102	97.06	70	95.71	61	95.08	35
-446.305	-446.315	-446.295	95	39	124	86	47	127	106	72	31	72	63	63	82	95	108	109	113	89.26	40.6	127.7	81.99	46.17	129.37	108.15	73.73	32.9	69	59.38	59.75	81.98	101.68	111.55	119.32	107.33	87	94.25	38	92.11	113	94.69	78	96.15	43	83.72	112	91.07	93
30.0106	30.0006	30.0206	301	109	133	133	102	133	110	120	116	121	162	101	120	99	88	88	112	282.8	113.46	136.97	126.79	100.2	135.49	112.23	122.88	123.1	115.95	152.68	95.79	119.97	105.96	90.89	96.33	106.38	242	86.36	87	66.67	107	62.62	113	68.14	87	65.52	111	67.57	96
-101.048	-101.058	-101.038	65	34	119	105	26	112	34	18	41	103	57	49	50	73	55	66	75	61.07	35.39	122.55	100.1	25.54	114.09	34.69	18.43	43.51	98.7	53.72	46.47	49.99	78.13	56.81	72.25	71.24	58	82.76	33	66.67	114	87.72	101	84.16	25	64	105	90.48	33
-95.15	-95.16	-95.14	46	69	99	50	67	97	34	34	37	56	46	31	70	136	143	124	113	43.22	71.82	101.96	47.67	65.82	98.81	34.69	34.82	39.26	53.66	43.35	29.4	69.98	145.56	147.7	135.74	107.33	44	97.73	65	98.46	90	98.89	46	100	62	96.77	88	100	33
231.149	231.139	231.159	200	257	41	230	358	34	299	360	318	597	582	649	563	207	221	214	191	187.91	267.52	42.22	219.26	351.67	34.64	305.07	368.64	337.45	572.09	548.52	615.5	562.85	221.55	228.26	234.26	181.42	151	70.2	196	70.41	36	94.44	184	69.57	264	75.76	29	79.31	211
442.33	442.32	442.34	234	287	6	267	330	7	373	305	321	46	63	79	57	114	228	229	199	219.85	298.75	6.18	254.54	324.17	7.13	380.58	312.32	340.64	44.08	59.38	74.92	56.99	122.01	235.49	250.68	189.01	164	70.12	188	67.55	3	100	193	60.1	219	63.47	6	100	255
-129.043	-129.053	-129.033	76	54	75	87	52	73	39	43	40	78	55	57	53	60	68	73	67	71.4	56.21	77.24	82.94	51.08	74.37	39.79	44.03	42.45	74.75	51.84	54.06	52.99	64.22	70.23	79.91	63.64	68	54.41	52	57.69	70	61.43	78	61.54	50	48	64	59.38	36
18.067	18.057	18.077	86	74	101	109	73	127	59	79	42	116	98	88	87	38	40	37	67	80.8	77.03	104.02	103.91	71.71	129.37	60.2	80.9	44.57	111.16	92.36	83.46	86.98	40.67	41.31	40.5	63.64	77	85.71	70	82.86	92	86.96	95	85.26	64	89.06	112	82.14	41
1.0694	1.0594	1.0733	186	134	287	220	144	290	205	200	195	317	234	331	290	226	282	246	371	174.75	139.49	295.57	209.73	141.46	295.42	209.16	204.8	206.93	303.77	220.54	313.91	289.92	241.89	291.27	269.29	352.38	177	68.93	131	64.12	276	75.36	209	67.94	135	74.07	281	72.95	194
4.0514	4.0414	4.0614	74	59	133	97	49	133	42	50	49	69	61	62	52	49	56	53	58	69.53	61.42	136.97	92.47	48.13	135.49	42.85	51.2	52	66.12	57.49	58.8	51.99	52.44	57.84	58.02	55.09	63	77.78	55	72.73	98	68.37	85	72.94	44	77.27	101	67.33	41
-115.027	-115.037	-115.017	92	86	45	103	87	51	63	58	54	73	76	49	61	62	60	59	68	86.44	89.52	46.34	98.19	85.46	51.95	64.28	59.39	57.3	69.95	71.63	46.47	60.98	66.36	61.97	64.58	64.59	78	79.49	72	81.94	44	70.45	88	77.27	75	80	45	73.33	51
43.9898	43.9798	43.9991	163	101	69	88	76	86	61	87	75	94	91	101	80	84	77	65	116	153.14	105.13	71.06	83.89	74.66	87.61	62.24	89.09	79.59	90.08	85.77	95.79	79.98	89.91	79.53	71.15	110.18	131	90.08	81	91.36	64	92.19	75	88	65	92.31	72	91.67	53
31.0626	31.0526	31.0726	93	46	113	86	45	115	17	25	28	52	67	61	63	42	43	49	51	87.38	47.88	116.38	81.99	44.2	117.15	17.35	25.6	29.71	49.83	63.15	57.85	62.98	44.95	44.41	53.64	48.44	79	89.87	44	88.64	97	87.63	76	85.53	42	97.62	107	85.05	16
188.062	188.052	188.072	57	100	42	73	89	34	70	108	70	82	42	42	24	77	42	57	70	53.55	104.09	43.25	69.59	87.43	34.64	71.42	110.59	74.28	78.58	39.58	39.83	23.99	82.41	43.38	62.4	66.49	53	9.43	84	7.14	35	14.29	64	10.94	79	7.59	31	22.58	60
0.948	0.938	0.958	376	293	626	356	339	619	354	382	429	551	388	574	524	443	434	338	696	353.26	304.99	644.7	339.38	333.01	630.57	361.19	391.16	455.24	528.01	365.68	544.37	523.86	474.14	448.26	369.99	661.08	368	75.82	289	73.7	612	80.23	351	71.51	328	71.34	599	77.46	334
87.0888	87.0788	87.0988	57	41	96	67	40	90	13	13	8	29	47	47	34	33	30	38	56	53.55	42.68	98.87	63.87	39.29	91.68	13.26	13.31	8.49	27.79	44.3	44.57	33.99	35.32	30.99	41.6	53.19	51	94.12	39	94.87	91	92.31	63	100	39	100	79	93.67	12
-202.181	-202.191	-202.171	51	78	162	91	84	158	144	113	132	227	174	247	254	115	103	83	175	47.92	81.19	166.84	86.75	82.52	160.95	146.92	115.71	140.07	217.53	163.99	234.25	253.93	123.08	106.38	90.86	166.22	46	97.83	72	100	133	96.24	79	98.73	80	100	131	98.47	125
-474.336	-474.346	-474.326	58	31	101	59	46	83	83	70	31	44	45	58	60	64	82	80	76	54.49	32.27	104.02	56.25	45.19	84.55	84.69	71.68	32.9	42.16	42.41	55.01	59.98	68.5	84.69	87.57	72.19	52	98.08	27	100	78	97.44	52	94.23	41	95.12	65	96.92	71
17.998	17.988	18.0043	174	212	430	189	229	514	198	187	180	679	464	663	636	129	179	100	125	163.48	220.68	442.85	180.18	224.95	523.61	202.02	191.49	191.01	650.67	437.31	628.77	635.83	138.07	184.88	109.47	118.73	148	92.57	172	86.05	309	94.17	167	93.41	181	95.58	373	96.25	158
114.043	114.033	114.053	75	103	88	99	98	94	69	91	67	117	50	64	78	84	80	74	121	70.46	107.22	90.63	94.38	96.27	95.76	70.4	93.18	71.1	112.12	47.12	60.7	77.98	89.91	82.63	81	114.93	65	70.77	91	81.32	79	78.48	92	73.91	88	81.82	85	76.47	63
243.122	243.112	243.132	79	62	57	77	52	50	41	60	58	72	64	75	98	72	75	86	131	74.22	64.54	58.7	73.41	51.08	50.93	41.83	61.44	61.55	69	60.32	71.13	97.97	77.06	77.46	94.14	124.43	72	95.83	54	85.19	49	91.84	63	90.48	46	93.48	45	100	39
211.153	211.143	211.163	82	292	5	111	153	6	202	127	175	54	71	52	46	24	67	46	34	77.04	303.95	5.15	105.82	150.3	6.11	206.1	130.05	185.71	51.75	66.92	49.32	45.99	25.69	69.2	50.35	32.29	55	94.55	226	96.02	4	100	81	92.59	117	97.44	6	100	141
-471.29	-471.295	-471.28	68	33	55	68	33	53	48	56	41	45	70	50	72	64	99	63	75	63.89	34.35	56.64	64.83	32.42	53.99	48.97	57.34	43.51	43.12	65.97	47.42	71.98	68.5	102.25	68.96	71.24	53	92.45	25	100	46	86.96	59	94.92	23	95.65	42	90.48	33
-57.0216	-57.0316	-57.0116	109	44	59	111	42	65	42	41	37	47	39	40	49	56	51	47	73	102.41	45.8	60.76	105.82	41.26	66.22	42.85	41.98	39.26	45.04	36.76	37.94	48.99	59.94	52.68	51.45	69.34	91	75.82	37	35.14	50	54	98	71.43	40	37.5	55	56.36	33
443.334	443.324	443.344	155	237	3	202	276	7	329	274	282	159	271	248	239	84	159	159	93	145.63	246.7	3.09	192.57	271.12	7.13	335.68	280.57	299.25	152.37	255.41	235.2	238.94	89.91	164.22	174.05	88.33	111	56.76	145	55.86	3	100	132	56.82	169	58.58	4	100	197
-246.19	-246.2	-246.18	83	54	80	100	50	82	66	52	54	53	48	37	50	78	73	65	88	77.98	56.21	82.39	95.33	49.12	83.53	67.34	53.25	57.3	50.79	45.24	35.09	49.99	83.48	75.4	71.15	83.58	77	97.4	49	95.92	76	92.11	93	94.62	50	92	75	92	61
117.042	117.037	117.052	70	112	51	104	71	46	65	110	54	190	127	101	88	21	21	37	25	65.77	116.59	52.52	99.15	69.75	46.86	66.32	112.64	57.3	182.07	119.69	95.79	87.98	22.48	21.69	40.5	23.75	65	96.92	108	96.3	50	94	93	100	70	97.14	46	97.83	63
-0.0364	-0.0452	-0.0264	999	757	1368	890	878	1424	1056	1060	1299	705	503	657	712	1095	1147	997	1369	938.59	787.99	1408.87	848.46	862.48	1450.63	1077.45	1085.43	1378.46	675.58	474.07	623.08	711.81	1171.98	1184.69	1091.37	1300.31	929	69.86	725	64.97	1251	70.18	863	70.68	839	70.68	1311	72.39	940
-444.29	-444.3	-444.28	43	46	68	67	43	77	47	51	35	66	37	63	69	90	61	54	73	40.4	47.88	70.03	63.87	42.24	78.44	47.95	52.22	37.14	63.25	34.87	59.75	68.98	96.33	63	59.11	69.34	37	78.38	38	92.11	64	90.63	55	89.09	37	89.19	66	95.45	38
232.17	232.16	232.18	158	190	30	158	250	37	279	320	248	1321	1378	1341	1221	128	193	160	129	148.45	197.78	30.9	150.62	245.58	37.69	284.67	327.68	263.17	1265.88	1298.74	1271.77	1220.68	137	199.34	175.14	122.53	116	61.21	140	62.14	22	86.36	130	58.46	192	64.06	21	85.71	192
82.0942	82.0864	82.1042	35	22	68	65	19	68	24	12	21	96	44	51	50	53	61	63	68	32.88	22.9	70.03	61.97	18.66	69.27	24.49	12.29	22.28	91.99	41.47	48.37	49.99	56.73	63	68.96	64.59	30	83.33	22	68.18	64	82.81	57	82.46	17	70.59	64	85.94	21
-130.13	-130.14	-130.12	151	73	60	210	89	55	64	55	41	156	116	175	195	44	68	48	47	141.87	75.99	61.79	200.2	87.43	56.03	65.3	56.32	43.51	149.49	109.33	165.97	194.95	47.09	70.23	52.54	44.64	129	99.22	59	96.61	54	85.19	172	98.26	71	97.18	49	95.92	57
1.0416	1.0316	1.0516	393	413	663	422	418	685	528	606	600	597	411	594	517	429	493	408	739	369.24	429.91	682.81	402.3	410.61	697.81	538.72	620.54	636.7	572.09	387.36	563.34	516.87	459.16	509.2	446.62	701.92	380	75.53	378	73.81	640	77.5	404	75.5	362	75.97	649	80.59	475
-4.9484	-4.9584	-4.9429	90	67	137	99	85	147	63	56	59	38	49	45	42	71	93	89	80	84.56	69.74	141.09	94.38	83.5	149.75	64.28	57.34	62.61	36.41	46.18	42.68	41.99	75.99	96.06	97.42	75.99	79	82.28	63	80.95	126	78.57	95	71.58	83	77.11	124	79.03	60
61.92	61.91	61.93	0	2	255	11	1	315	21	0	75	3	2	22	2	382	102	149	266	0	2.08	262.62	10.49	0.98	320.89	21.43	0	79.59	2.87	1.88	20.86	2	408.86	105.35	163.1	252.65	0	0	2	50	65	100	11	81.82	1	100	66	100	14
66.0104	66.0004	66.0204	113	65	6	161	37	11	83	79	75	62	89	55	70	61	81	82	70	106.17	67.66	6.18	153.48	36.35	11.21	84.69	80.9	79.59	59.41	83.88	52.16	69.98	65.29	83.66	89.76	66.49	101	93.07	62	83.87	5	80	151	90.73	34	82.35	11	72.73	77
204.082	204.072	204.092	125	102	138	129	91	159	93	103	96	138	156	176	177	108	88	65	120	117.44	106.18	142.12	122.98	89.39	161.97	94.89	105.47	101.87	132.24	147.03	166.91	176.95	115.59	90.89	71.15	113.98	98	54.08	91	48.35	123	61.79	111	61.26	84	53.57	145	55.86	85
11.0574	11.0474	11.0674	50	49	75	69	50	74	25	24	18	42	38	40	41	26	37	43	49	46.98	51.01	77.24	65.78	49.12	75.38	25.51	24.58	19.1	40.25	35.81	37.94	40.99	27.83	38.22	47.07	46.54	42	83.33	45	84.44	68	77.94	60	81.67	44	79.55	63	84.13	23
-476.316	-476.326	-476.306	53	25	77	47	39	74	58	47	27	37	54	65	51	62	57	61	62	49.8	26.02	79.3	44.81	38.31	75.38	59.18	48.13	28.65	35.46	50.89	61.64	50.99	66.36	58.87	66.77	58.89	49	93.88	20	95	65	95.38	40	97.5	32	96.88	61	95.08	51
-128.145	-128.155	-128.135	116	101	137	140	96	146	89	105	90	194	224	167	125	79	84	94	65	108.99	105.13	141.09	133.47	94.3	148.73	90.81	107.52	95.51	185.91	211.12	158.38	124.97	84.55	86.76	102.9	61.74	105	98.1	91	94.51	102	91.18	128	95.31	88	95.45	119	97.48	79
152.998	152.988	153.008	20	22	84	25	22	68	20	15	24	19	23	24	32	240	338	346	364	18.79	22.9	86.51	23.83	21.61	69.27	20.41	15.36	25.47	18.21	21.68	22.76	31.99	256.87	349.11	378.75	345.74	19	100	21	95.24	77	98.7	20	100	20	95	60	98.33	18
3.0674	3.0574	3.0774	73	49	109	79	51	115	49	43	47	77	70	87	74	41	35	47	76	68.59	51.01	112.26	75.31	50.1	117.15	50	44.03	49.88	73.79	65.97	82.51	73.98	43.88	36.15	51.45	72.19	66	84.85	42	83.33	99	76.77	73	80.82	50	76	103	79.61	48
-154.075	-154.085	-154.065	66	46	65	81	44	79	27	27	29	39	51	49	40	34	29	22	38	62.01	47.88	66.94	77.22	43.22	80.48	27.55	27.65	30.77	37.37	48.07	46.47	39.99	36.39	29.95	24.08	36.09	53	73.58	43	86.05	57	70.18	73	76.71	40	75	69	66.67	27
132.052	132.042	132.062	51	53	41	86	33	40	50	85	59	238	129	129	129	58	41	39	94	47.92	55.17	42.22	81.99	32.42	40.75	51.02	87.04	62.61	228.07	121.58	122.34	128.97	62.08	42.35	42.69	89.28	49	95.92	46	93.48	39	94.87	78	94.87	30	90	39	100	46
-0.054	-0.0611	-0.0452	801	634	1088	671	675	1074	707	725	777	627	488	664	664	924	878	850	1003	752.57	659.95	1120.5	639.68	663.07	1094.08	721.36	742.39	824.53	600.84	459.93	629.72	663.83	988.96	906.85	930.46	952.67	785	76.94	626	75.88	1047	75.64	663	70.44	650	73.69	1035	76.23	680
0.0634	0.0601	0.0725	423	352	676	391	404	694	447	467	495	388	275	359	398	600	611	581	660	397.42	366.41	696.19	372.75	396.86	706.98	456.08	478.2	525.28	371.81	259.18	340.47	397.9	642.18	631.08	635.99	626.88	411	81.27	347	76.95	655	82.6	379	81.53	397	78.59	683	79.94	432
257.157	257.147	257.167	588	23	3	112	24	8	111	104	117	26	80	25	29	29	37	40	24	552.45	23.94	3.09	106.77	23.58	8.15	113.25	106.5	124.16	24.92	75.4	23.71	28.99	31.04	38.22	43.79	22.8	377	96.02	19	84.21	3	100	93	93.55	22	72.73	7	85.71	102
-184.084	-184.094	-184.074	71	47	67	76	53	72	26	30	28	31	44	37	33	21	23	27	28	66.71	48.92	69	72.45	52.06	73.35	26.53	30.72	29.71	29.71	41.47	35.09	32.99	22.48	23.76	29.56	26.6	60	63.33	45	75.56	64	68.75	69	62.32	45	71.11	64	64.06	25
-147.069	-147.079	-147.061	61	27	68	84	18	82	26	22	25	86	62	40	55	56	50	46	48	57.31	28.11	70.03	80.08	17.68	83.53	26.53	22.53	26.53	82.41	58.43	37.94	54.99	59.94	51.64	50.35	45.59	57	84.21	26	65.38	66	81.82	82	84.15	18	77.78	78	79.49	25
30.067	30.057	30.077	60	42	89	64	42	75	18	19	20	32	33	47	46	35	33	32	47	56.37	43.72	91.66	61.01	41.26	76.4	18.37	19.46	21.22	30.66	31.1	44.57	45.99	37.46	34.08	35.03	44.64	55	85.45	42	95.24	84	80.95	59	89.83	41	90.24	70	74.29	18
329.179	329.169	329.189	77	115	14	84	101	6	104	81	69	25	52	31	26	45	112	70	34	72.34	119.71	14.42	80.08	99.22	6.11	106.11	82.94	73.22	23.96	49.01	29.4	25.99	48.16	115.68	76.63	32.29	52	92.31	84	97.62	12	91.67	63	93.65	71	95.77	6	83.33	75
-1.9688	-1.9738	-1.9588	403	392	346	340	476	344	437	532	413	87	29	24	27	353	322	315	295	378.63	408.05	356.34	324.13	467.59	350.43	445.88	544.76	438.26	83.37	27.33	22.76	26.99	377.82	332.58	344.82	280.2	392	78.57	345	84.64	325	83.38	329	80.55	427	83.14	327	86.54	399
349.138	349.128	349.148	61	65	61	62	67	51	52	46	50	33	35	48	44	62	49	53	67	57.31	67.66	62.82	59.11	65.82	51.95	53.06	47.1	53.06	31.62	32.99	45.52	43.99	66.36	50.61	58.02	63.64	50	14	58	13.79	52	11.54	52	15.38	54	20.37	45	13.33	48
45.021	45.0155	45.031	285	37	32	181	32	22	129	187	96	90	114	48	55	34	42	23	41	267.77	38.51	32.96	172.55	31.43	22.41	131.62	191.49	101.87	86.24	107.44	45.52	54.99	36.39	43.38	25.18	38.94	211	96.68	32	65.63	27	77.78	170	95.88	29	58.62	20	85	115
83.0084	82.9984	83.0184	118	77	15	152	65	10	137	119	122	196	182	146	155	54	125	66	86	110.86	80.15	15.45	144.91	63.85	10.19	139.78	121.86	129.46	187.82	171.53	138.46	154.96	57.8	129.11	72.25	81.68	113	97.35	74	97.3	15	86.67	146	96.58	60	96.67	10	70	128
129.043	129.033	129.053	59	50	65	46	40	61	111	60	93	45	44	44	48	40	43	48	62	55.43	52.05	66.94	43.85	39.29	62.14	113.25	61.44	98.69	43.12	41.47	41.73	47.99	42.81	44.41	52.54	58.89	51	62.75	41	78.05	39	66.67	40	57.5	32	62.5	39	71.79	35
42.047	42.0382	42.057	83	55	95	81	58	83	92	75	88	65	59	67	54	34	48	52	69	77.98	57.25	97.84	77.22	56.98	84.55	93.87	76.8	93.38	62.29	55.61	63.54	53.99	36.39	49.58	56.92	65.54	51	76.47	27	66.67	45	73.33	58	75.86	30	63.33	41	80.49	43
-27.9206	-27.9306	-27.9106	49	33	79	49	32	82	15	20	15	35	34	33	26	28	26	33	42	46.04	34.35	81.36	46.71	31.43	83.53	15.3	20.48	15.92	33.54	32.04	31.3	25.99	29.97	26.85	36.12	39.89	41	78.05	29	62.07	58	74.14	45	82.22	30	76.67	60	75	14
29.0332	29.0232	29.0401	137	84	125	109	120	127	105	105	117	179	168	171	162	92	87	83	71	128.72	87.44	128.73	103.91	117.88	129.37	107.13	107.52	124.16	171.53	158.34	162.17	161.96	98.47	89.86	90.86	67.44	110	42.73	67	29.85	104	21.15	87	32.18	89	33.71	97	25.77	83
-4.9374	-4.9429	-4.9274	75	65	142	85	62	134	49	48	40	25	29	36	29	66	74	66	80	70.46	67.66	146.24	81.03	60.9	136.51	50	49.15	42.45	23.96	27.33	34.14	28.99	70.64	76.43	72.25	75.99	63	84.13	56	92.86	127	85.83	75	89.33	51	86.27	122	88.52	43
66.0998	66.0898	66.1098	23	11	53	38	20	49	10	11	10	52	39	44	45	42	36	46	43	21.61	11.45	54.58	36.23	19.65	49.92	10.2	11.26	10.61	49.83	36.76	41.73	44.99	44.95	37.18	50.35	40.84	20	100	9	88.89	48	87.5	36	94.44	17	82.35	42	92.86	8
-172.142	-172.152	-172.132	87	19	41	104	17	70	48	36	33	139	78	84	70	10	5	5	9	81.74	19.78	42.22	99.15	16.7	71.31	48.97	36.86	35.02	133.2	73.51	79.66	69.98	10.7	5.16	5.47	8.55	85	95.29	19	94.74	40	92.5	99	95.96	16	81.25	69	97.1	46
-0.0682	-0.0782	-0.0611	850	681	1210	743	732	1255	808	754	783	661	495	684	697	990	991	842	1028	798.6	708.88	1246.15	708.32	719.06	1278.47	824.41	772.09	830.9	633.42	466.53	648.69	696.82	1059.6	1023.56	921.7	976.42	837	79.45	670	74.33	1172	77.3	728	74.86	717	77.82	1199	79.4	783
472.285	472.275	472.295	55	61	37	63	61	41	45	58	47	51	39	63	49	47	53	40	93	51.67	63.5	38.11	60.06	59.92	41.77	45.91	59.39	49.88	48.87	36.76	59.75	48.99	50.3	54.74	43.79	88.33	47	65.96	45	75.56	34	64.71	52	65.38	38	78.95	36	63.89	41
29.0836	29.0736	29.0936	67	28	76	61	28	73	15	8	13	27	38	40	25	26	26	25	35	62.95	29.15	78.27	58.15	27.51	74.37	15.3	8.19	13.8	25.87	35.81	37.94	24.99	27.83	26.85	27.37	33.24	64	93.75	28	89.29	71	97.18	54	90.74	26	88.46	70	90	15
243.179	243.169	243.189	80	73	21	74	70	18	71	76	63	32	29	34	34	63	65	57	66	75.16	75.99	21.63	70.55	68.76	18.34	72.44	77.82	66.85	30.66	27.33	32.24	33.99	67.43	67.14	62.4	62.69	61	49.18	54	35.19	18	44.44	61	40.98	52	42.31	13	53.85	52
-112.121	-112.126	-112.111	58	104	80	112	79	68	46	84	46	139	92	74	65	51	38	37	69	54.49	108.26	82.39	106.77	77.6	69.27	46.93	86.02	48.81	133.2	86.71	70.18	64.98	54.59	39.25	40.5	65.54	52	98.08	101	98.02	74	98.65	97	96.91	77	97.4	65	98.46	40
28.012	28.0036	28.0219	480	43	50	191	44	51	102	123	100	581	462	224	234	73	74	58	82	450.98	44.76	51.49	182.08	43.22	51.95	104.07	125.95	106.12	556.76	435.43	212.44	233.94	78.13	76.43	63.49	77.89	428	93.93	38	86.84	50	78	174	95.98	40	70	50	82	96
55.9204	55.9104	55.9304	43	140	27	81	148	26	87	55	92	272	223	295	284	35	67	148	54	40.4	145.73	27.81	77.22	145.38	26.49	88.77	56.32	97.63	260.65	210.17	279.77	283.93	37.46	69.2	162.01	51.29	43	100	131	100	25	96	71	98.59	139	99.28	23	100	69
-243.133	-243.143	-243.123	46	31	60	69	31	55	28	31	28	57	35	56	79	47	50	39	73	43.22	32.27	61.79	65.78	30.45	56.03	28.57	31.74	29.71	54.62	32.99	53.11	78.98	50.3	51.64	42.69	69.34	40	82.5	30	80	52	78.85	64	79.69	29	72.41	52	84.62	28
62.9208	62.9108	62.9308	0	0	237	12	1	308	20	1	63	2	1	30	4	359	86	127	250	0	0	244.08	11.44	0.98	313.76	20.41	1.02	66.85	1.92	0.94	28.45	4	384.24	88.83	139.02	237.46	0	0	0	0	57	98.25	9	100	1	100	75	97.33	10
-15.0206	-15.0306	-15.0106	134	129	276	173	109	296	141	145	116	459	400	468	458	182	170	177	208	125.9	134.28	284.25	164.92	107.07	301.53	143.86	148.48	123.1	439.85	376.99	443.84	457.88	194.8	175.59	193.75	197.56	122	90.16	118	89.83	221	93.67	162	90.74	94	91.49	242	95.45	128
-163.063	-163.073	-163.053	39	18	47	59	18	38	16	17	26	63	42	43	29	31	37	25	36	36.64	18.74	48.4	56.25	17.68	38.71	16.32	17.41	27.59	60.37	39.58	40.78	28.99	33.18	38.22	27.37	34.19	34	79.41	17	94.12	43	81.4	52	84.62	17	58.82	33	78.79	16
173.05	173.04	173.06	72	48	43	59	45	44	42	43	53	53	43	49	48	45	37	27	53	67.65	49.97	44.28	56.25	44.2	44.82	42.85	44.03	56.24	50.79	40.53	46.47	47.99	48.16	38.22	29.56	50.34	55	7.27	41	12.2	40	12.5	54	11.11	40	10	39	12.82	38
146.058	146.048	146.068	47	45	45	47	50	46	46	56	53	38	42	35	44	37	33	38	48	44.16	46.84	46.34	44.81	49.12	46.86	46.93	57.34	56.24	36.41	39.58	33.19	43.99	39.6	34.08	41.6	45.59	37	5.41	39	25.64	37	27.03	41	19.51	44	27.27	41	17.07	36
271.128	271.118	271.138	56	44	19	61	37	24	46	42	60	35	34	40	70	21	35	51	46	52.61	45.8	19.57	58.15	36.35	24.45	46.93	43.01	63.67	33.54	32.04	37.94	69.98	22.48	36.15	55.83	43.69	48	66.67	39	53.85	18	33.33	56	57.14	30	53.33	21	38.1	34
60.0318	60.0218	60.0418	78	72	34	94	47	41	56	78	47	173	92	119	106	29	28	21	44	73.28	74.95	35.02	89.61	46.17	41.77	57.14	79.87	49.88	165.78	86.71	112.86	105.97	31.04	28.92	22.99	41.79	73	86.3	57	85.96	34	79.41	89	93.26	42	80.95	39	89.74	55
48.9874	48.9774	48.9974	29	75	230	49	77	150	54	43	80	82	95	83	71	107	93	84	185	27.25	78.07	236.87	46.71	75.64	152.8	55.1	44.03	84.89	78.58	89.54	78.72	70.98	114.52	96.06	91.95	175.72	22	31.82	64	73.44	177	85.31	43	51.16	68	73.53	120	76.67	49
11.0906	11.0806	11.1006	27	24	74	36	22	78	10	17	12	46	40	45	39	30	25	30	40	25.37	24.98	76.21	34.32	21.61	79.46	10.2	17.41	12.73	44.08	37.7	42.68	38.99	32.11	25.82	32.84	37.99	27	81.48	22	63.64	70	48.57	33	84.85	21	71.43	77	48.05	10
178.047	178.037	178.057	49	45	49	49	43	47	43	41	35	54	34	34	50	40	39	36	36	46.04	46.84	50.46	46.71	42.24	47.88	43.87	41.98	37.14	51.75	32.04	32.24	49.99	42.81	40.28	39.41	34.19	37	21.62	38	26.32	38	15.79	42	21.43	37	21.62	38	26.32	40
-454.311	-454.321	-454.301	39	63	41	55	56	39	31	26	29	46	44	34	41	36	37	29	28	36.64	65.58	42.22	52.43	55.01	39.73	31.63	26.62	30.77	44.08	41.47	32.24	40.99	38.53	38.22	31.74	26.6	30	86.67	41	95.12	28	89.29	41	82.93	44	93.18	23	86.96	21
-196.121	-196.131	-196.111	49	36	61	61	39	67	26	22	33	23	30	28	29	21	21	24	23	46.04	37.47	62.82	58.15	38.31	68.25	26.53	22.53	35.02	22.04	28.27	26.55	28.99	22.48	21.69	26.27	21.85	41	70.73	32	87.5	54	72.22	51	76.47	33	78.79	57	71.93	21
-200.166	-200.176	-200.156	74	8	80	77	13	63	178	205	131	32	129	28	26	109	123	53	84	69.53	8.33	82.39	73.41	12.77	64.18	181.62	209.92	139.01	30.66	121.58	26.55	25.99	116.66	127.04	58.02	79.79	74	97.3	8	87.5	73	94.52	75	96	13	76.92	60	95	158
-0.9018	-0.9118	-0.8918	628	477	968	613	555	978	718	662	635	151	79	116	203	817	910	732	800	590.03	496.53	996.92	584.39	545.19	996.29	732.58	677.88	673.84	144.7	74.46	110.01	202.95	874.44	939.9	801.29	759.86	614	85.83	466	85.19	880	89.43	604	86.09	540	87.96	884	91.4	680
0.1298	0.1203	0.1398	232	171	457	216	186	427	275	276	235	229	220	258	254	353	372	356	439	217.97	178	470.65	205.92	182.71	434.98	280.59	282.62	249.38	219.44	207.35	244.68	253.93	377.82	384.22	389.7	416.97	225	77.33	170	74.71	424	82.31	212	77.83	183	80.33	398	79.65	262
34.052	34.042	34.062	87	114	63	165	83	65	150	237	103	145	68	51	58	21	30	26	104	81.74	118.67	64.88	157.3	81.53	66.22	153.05	242.69	109.3	138.95	64.09	48.37	57.98	22.48	30.99	28.46	98.78	69	95.65	99	91.92	58	91.38	140	96.43	67	91.04	58	86.21	93
-1.9788	-1.9888	-1.9738	462	386	442	392	402	440	473	443	418	35	25	36	44	398	361	367	356	434.06	401.8	455.2	373.7	394.9	448.23	482.61	453.63	443.57	33.54	23.56	34.14	43.99	425.98	372.86	401.74	338.14	449	80.4	369	84.01	413	84.5	382	80.63	384	84.38	390	84.1	433
5.9858	5.9758	5.9958	157	36	78	113	74	82	50	30	229	68	72	58	38	66	93	48	47	147.51	37.47	80.33	107.73	72.69	83.53	51.02	30.72	243.01	65.16	67.86	55.01	37.99	70.64	96.06	52.54	44.64	132	96.97	34	85.29	66	93.94	102	93.14	68	89.71	76	94.74	39
246.159	246.149	246.169	88	131	32	100	168	44	102	106	99	195	147	177	168	77	154	92	88	82.68	136.36	32.96	95.33	165.03	44.82	104.07	108.54	105.06	186.86	138.54	167.86	167.96	82.41	159.06	100.71	83.58	67	83.58	93	84.95	27	92.59	81	83.95	124	84.68	31	96.77	83
202.153	202.143	202.163	84	84	17	85	99	23	88	85	62	80	83	93	88	66	86	79	91	78.92	87.44	17.51	81.03	97.25	23.43	89.79	87.04	65.79	76.66	78.23	88.2	87.98	70.64	88.83	86.48	86.43	67	59.7	74	60.81	16	43.75	70	70	78	60.26	21	71.43	80
-490.295	-490.305	-490.285	50	25	69	39	39	73	57	37	26	35	36	41	39	55	52	56	67	46.98	26.02	71.06	37.18	38.31	74.37	58.16	37.89	27.59	33.54	33.93	38.88	38.99	58.87	53.71	61.3	63.64	42	92.86	22	95.45	63	92.06	34	97.06	34	97.06	67	94.03	48
288.163	288.153	288.173	43	72	24	48	58	16	76	43	67	41	33	65	76	55	130	97	88	40.4	74.95	24.72	45.76	56.98	16.3	77.54	44.03	71.1	39.29	31.1	61.64	75.98	58.87	134.27	106.18	83.58	35	91.43	56	98.21	22	90.91	38	92.11	40	92.5	15	93.33	64
133.054	133.044	133.064	11	48	16	10	40	22	14	22	18	185	195	155	115	22	23	16	25	10.33	49.97	16.48	9.53	39.29	22.41	14.28	22.53	19.1	177.28	183.78	147	114.97	23.55	23.76	17.51	23.75	10	90	44	95.45	15	86.67	10	90	38	100	22	90.91	14
98.0188	98.0088	98.0288	41	61	68	48	62	62	64	61	45	170	114	124	171	53	40	43	80	38.52	63.5	70.03	45.76	60.9	63.16	65.3	62.46	47.75	162.91	107.44	117.6	170.96	56.73	41.31	47.07	75.99	39	94.87	57	96.49	60	90	47	95.74	62	90.32	61	95.08	62
82.0786	82.0686	82.0864	6	5	145	4	5	153	19	20	14	18	23	10	20	32	34	41	30	5.64	5.2	149.33	3.81	4.91	155.86	19.39	20.48	14.86	17.25	21.68	9.48	19.99	34.25	35.12	44.88	28.49	6	83.33	4	100	115	100	4	100	4	75	123	97.56	17
0.1024	0.0977	0.1066	204	161	361	167	153	367	225	248	193	209	176	216	206	262	289	243	360	191.66	167.59	371.78	159.2	150.3	373.86	229.57	253.95	204.81	200.28	165.88	204.85	205.95	280.42	298.5	266	341.94	201	82.09	156	79.49	345	83.77	163	82.82	151	83.44	352	81.53	220
81.9702	81.9602	81.9802	102	120	275	145	88	290	83	164	123	243	328	279	305	191	158	162	210	95.83	124.91	283.22	138.23	86.44	295.42	84.69	167.93	130.52	232.86	309.13	264.6	304.92	204.43	163.19	177.33	199.46	94	63.83	99	65.66	199	53.77	121	61.16	70	70	219	56.62	65
236.067	236.057	236.077	48	39	34	44	29	39	35	37	38	28	26	27	38	24	61	41	51	45.1	40.6	35.02	41.95	28.49	39.73	35.71	37.89	40.32	26.83	24.5	25.61	37.99	25.69	63	44.88	48.44	36	44.44	34	32.35	31	38.71	37	40.54	22	13.64	34	44.12	28
-428.295	-428.305	-428.285	41	26	42	49	19	37	18	15	19	57	38	50	50	45	29	27	41	38.52	27.06	43.25	46.71	18.66	37.69	18.37	15.36	20.16	54.62	35.81	47.42	49.99	48.16	29.95	29.56	38.94	34	91.18	23	86.96	26	88.46	46	80.43	16	93.75	34	79.41	15
-142.075	-142.085	-142.065	56	57	51	60	54	49	22	20	21	31	40	32	30	15	16	15	22	52.61	59.33	52.52	57.2	53.05	49.92	22.45	20.48	22.28	29.71	37.7	30.35	29.99	16.05	16.53	16.42	20.9	52	84.62	50	80	47	74.47	57	85.96	49	81.63	47	80.85	19
26.016	26.006	26.026	84	30	98	55	27	106	36	31	31	43	33	39	59	39	48	40	67	78.92	31.23	100.93	52.43	26.52	107.98	36.73	31.74	32.9	41.21	31.1	36.99	58.98	41.74	49.58	43.79	63.64	80	93.75	29	82.76	79	88.61	54	87.04	27	77.78	88	93.18	34
-14.9584	-14.9684	-14.9484	50	34	66	54	32	66	23	27	29	44	63	37	36	25	33	37	41	46.98	35.39	67.97	51.48	31.43	67.23	23.47	27.65	30.77	42.16	59.38	35.09	35.99	26.76	34.08	40.5	38.94	40	77.5	32	84.38	62	72.58	50	70	30	70	60	66.67	19
359.263	359.253	359.273	32	34	24	36	59	23	50	53	58	292	298	305	259	22	29	23	26	30.07	35.39	24.72	34.32	57.96	23.43	51.02	54.27	61.55	279.82	280.86	289.25	258.93	23.55	29.95	25.18	24.7	32	62.5	29	72.41	23	69.57	32	71.88	55	80	22	72.73	42
-30.0104	-30.0204	-30.0004	56	45	47	52	50	72	35	29	38	42	49	44	50	51	36	43	43	52.61	46.84	48.4	49.57	49.12	73.35	35.71	29.7	40.32	40.25	46.18	41.73	49.99	54.59	37.18	47.07	40.84	50	26	43	25.58	45	48.89	46	28.26	44	29.55	67	58.21	30
310.131	310.121	310.141	89	92	19	87	61	21	57	103	70	111	156	136	147	118	106	106	110	83.62	95.77	19.57	82.94	59.92	21.39	58.16	105.47	74.28	106.37	147.03	128.98	146.96	126.3	109.48	116.03	104.48	56	50	56	55.36	19	68.42	68	47.06	37	51.35	21	57.14	48
43.0316	43.0216	43.0416	131	56	84	160	61	95	148	166	158	448	440	508	471	36	35	36	40	123.08	58.29	86.51	152.53	59.92	96.78	151.01	169.98	167.67	429.31	414.69	481.78	470.88	38.53	36.15	39.41	37.99	123	86.18	48	89.58	78	89.74	146	87.67	56	94.64	81	90.12	130
56.026	56.016	56.036	86	61	66	76	51	61	54	60	57	26	39	32	46	27	26	25	21	80.8	63.5	67.97	72.45	50.1	62.14	55.1	61.44	60.49	24.92	36.76	30.35	45.99	28.9	26.85	27.37	19.95	78	84.62	57	80.7	60	83.33	67	79.1	46	80.43	58	87.93	47
0.1108	0.1066	0.1203	223	215	412	201	215	396	252	272	245	269	186	240	270	362	365	344	397	209.52	223.8	424.31	191.62	211.2	403.4	257.12	278.53	259.99	257.78	175.3	227.61	269.93	387.45	376.99	376.56	377.08	217	79.26	212	80.66	382	82.72	197	82.23	209	77.03	356	85.39	241
18.0106	18.0043	18.019	251	295	314	364	250	410	264	394	261	626	433	471	446	124	104	87	217	235.82	307.08	323.38	347.01	245.58	417.67	269.36	403.45	276.97	599.88	408.09	446.69	445.88	132.72	107.42	95.23	206.11	220	91.36	255	77.65	237	85.65	301	83.72	210	81.9	282	85.82	209
249.98	249.97	249.99	1	1	0	0	53	3	78	91	139	15	13	15	128	25	13	28	29	0.94	1.04	0	0	52.06	3.06	79.58	93.18	147.5	14.37	12.25	14.23	127.97	26.76	13.43	30.65	27.54	1	100	1	0	0	0	0	0	49	100	3	100	74
-247.174	-247.184	-247.164	45	32	29	51	43	19	32	21	18	84	56	48	44	34	31	27	33	42.28	33.31	29.87	48.62	42.24	19.36	32.65	21.5	19.1	80.5	52.78	45.52	43.99	36.39	32.02	29.56	31.34	44	95.45	32	96.88	28	96.43	51	90.2	43	93.02	19	100	31
-228.16	-228.17	-228.15	49	75	44	34	62	41	47	37	29	182	141	183	171	30	16	18	38	46.04	78.07	45.31	32.41	60.9	41.77	47.95	37.89	30.77	174.41	132.89	173.55	170.96	32.11	16.53	19.7	36.09	46	95.65	64	93.75	41	95.12	30	96.67	49	97.96	38	89.47	37
-96.1082	-96.1182	-96.0982	14	56	48	21	53	39	21	20	20	230	215	193	156	27	42	30	50	13.15	58.29	49.43	20.02	52.06	39.73	21.43	20.48	21.22	220.4	202.63	183.04	155.96	28.9	43.38	32.84	47.49	14	92.86	51	96.08	43	95.35	19	100	46	95.65	37	94.59	20
-342.247	-342.257	-342.237	112	19	51	96	18	67	21	24	10	24	16	28	28	13	12	26	35	105.23	19.78	52.52	91.52	17.68	68.25	21.43	24.58	10.61	23	15.08	26.55	27.99	13.91	12.39	28.46	33.24	91	64.84	16	68.75	47	59.57	83	63.86	18	61.11	60	73.33	21
-3.9944	-4.0044	-3.9844	143	109	114	113	106	116	109	101	97	32	49	28	35	124	103	83	100	134.35	113.46	117.41	107.73	104.13	118.17	111.21	103.42	102.93	30.66	46.18	26.55	34.99	132.72	106.38	90.86	94.98	124	76.61	95	78.95	98	77.55	99	77.78	96	86.46	103	83.5	84
-187.116	-187.126	-187.106	29	34	13	30	38	14	77	63	76	22	33	25	22	23	33	21	23	27.25	35.39	13.39	28.6	37.33	14.26	78.56	64.51	80.65	21.08	31.1	23.71	21.99	24.62	34.08	22.99	21.85	7	57.14	7	71.43	9	44.44	6	50	8	25	9	33.33	5
-30.953	-30.963	-30.943	22	18	41	29	16	43	12	9	14	21	20	32	19	20	20	24	30	20.67	18.74	42.22	27.65	15.72	43.8	12.24	9.22	14.86	20.12	18.85	30.35	19	21.41	20.66	26.27	28.49	20	70	17	88.24	37	78.38	28	64.29	16	75	40	67.5	12
-470.342	-470.352	-470.332	37	16	42	38	9	31	19	19	15	34	33	41	46	23	24	29	44	34.76	16.66	43.25	36.23	8.84	31.58	19.39	19.46	15.92	32.58	31.1	38.88	45.99	24.62	24.79	31.74	41.79	35	91.43	15	80	40	95	37	78.38	9	100	29	82.76	18
-374.267	-374.277	-374.257	73	55	92	73	81	105	154	101	56	124	122	122	140	61	72	70	94	68.59	57.25	94.75	69.59	79.57	106.96	157.13	103.42	59.43	118.83	114.98	115.7	139.96	65.29	74.37	76.63	89.28	70	98.57	51	100	80	98.75	68	97.06	74	100	93	98.92	144
386.249	386.239	386.258	36	65	18	35	51	19	49	58	48	17	25	35	33	14	16	8	19	33.82	67.66	18.54	33.37	50.1	19.36	50	59.39	50.94	16.29	23.56	33.19	32.99	14.98	16.53	8.76	18.05	31	93.55	62	95.16	18	94.44	33	87.88	47	89.36	17	94.12	48
-60.2222	-60.2322	-60.2122	25	17	28	47	27	22	55	28	25	176	103	164	146	18	14	11	23	23.49	17.7	28.84	44.81	26.52	22.41	56.12	28.67	26.53	168.66	97.08	155.53	145.96	19.27	14.46	12.04	21.85	23	95.65	16	93.75	24	95.83	38	97.37	21	95.24	20	100	48
216.149	216.139	216.159	90	127	11	122	180	14	185	173	173	172	200	161	176	67	98	95	130	84.56	132.2	11.33	116.31	176.82	14.26	188.76	177.15	183.58	164.82	188.5	152.69	175.95	71.71	101.22	103.99	123.48	48	47.92	71	45.07	7	71.43	59	44.07	84	41.67	10	80	70
-227.138	-227.148	-227.128	41	19	28	51	22	23	12	18	14	80	50	56	68	22	26	23	40	38.52	19.78	28.84	48.62	21.61	23.43	12.24	18.43	14.86	76.66	47.12	53.11	67.98	23.55	26.85	25.18	37.99	39	87.18	17	82.35	27	88.89	46	84.78	21	71.43	20	80	12
-269.185	-269.195	-269.175	22	17	29	32	9	33	12	10	12	75	32	45	65	33	33	23	49	20.67	17.7	29.87	30.51	8.84	33.62	12.24	10.24	12.73	71.87	30.16	42.68	64.98	35.32	34.08	25.18	46.54	21	90.48	15	93.33	28	89.29	31	80.65	9	77.78	31	77.42	10
-52.1188	-52.1288	-52.1088	1	59	44	1	56	40	43	42	46	152	8	108	81	28	30	11	30	0.94	61.42	45.31	0.95	55.01	40.75	43.87	43.01	48.81	145.66	7.54	102.42	80.98	29.97	30.99	12.04	28.49	1	0	56	100	40	95	1	0	53	100	37	100	41
78.9824	78.9724	78.9924	51	78	64	57	70	70	52	92	48	28	5	12	12	64	52	71	67	47.92	81.19	65.91	54.34	68.76	71.31	53.06	94.21	50.94	26.83	4.71	11.38	12	68.5	53.71	77.72	63.64	50	66	64	64.06	58	60.34	50	74	54	57.41	63	60.32	43
-70.0344	-70.0444	-70.0244	33	37	44	48	33	57	35	37	38	122	88	87	89	30	33	30	50	31	38.51	45.31	45.76	32.42	58.07	35.71	37.89	40.32	116.91	82.94	82.51	88.98	32.11	34.08	32.84	47.49	29	58.62	33	54.55	37	45.95	44	61.36	29	51.72	48	56.25	26
-28.0316	-28.0366	-28.0252	36	42	42	39	42	59	34	31	33	40	44	41	48	41	50	44	54	33.82	43.72	43.25	37.18	41.26	60.1	34.69	31.74	35.02	38.33	41.47	38.88	47.99	43.88	51.64	48.16	51.29	32	31.25	38	26.32	35	34.29	35	37.14	38	28.95	52	46.15	30
36.919	36.909	36.929	53	52	18	108	84	14	131	34	45	111	69	142	70	66	43	16	25	49.8	54.13	18.54	102.96	82.52	14.26	133.66	34.82	47.75	106.37	65.03	134.67	69.98	70.64	44.41	17.51	23.75	49	100	47	97.87	18	94.44	97	96.91	74	100	14	92.86	114
58.0052	57.9952	58.0143	58	57	55	52	60	56	47	49	45	77	48	51	61	72	63	74	68	54.49	59.33	56.64	49.57	58.94	57.05	47.95	50.18	47.75	73.79	45.24	48.37	60.98	77.06	65.07	81	64.59	54	74.07	52	84.62	51	78.43	50	84	57	73.68	51	80.39	46
0.0816	0.0725	0.0873	486	340	743	422	378	750	455	471	438	386	366	419	399	591	657	539	714	456.61	353.92	765.2	402.3	371.32	764.02	464.24	482.3	464.79	369.89	344.95	397.37	398.9	632.55	678.59	590.02	678.17	474	82.28	335	78.81	714	83.47	413	79.18	372	79.84	720	81.11	441
81.0214	81.0114	81.0314	41	51	50	40	53	41	56	60	52	48	49	34	50	53	36	39	66	38.52	53.09	51.49	38.13	52.06	41.77	57.14	61.44	55.18	46	46.18	32.24	49.99	56.73	37.18	42.69	62.69	37	83.78	45	86.67	48	83.33	36	75	49	81.63	39	69.23	46
-200.116	-200.126	-200.106	30	35	38	45	21	34	23	17	23	20	26	26	29	33	26	23	21	28.19	36.43	39.14	42.9	20.63	34.64	23.47	17.41	24.41	19.17	24.5	24.66	28.99	35.32	26.85	25.18	19.95	25	72	28	60.71	37	78.38	39	76.92	18	77.78	34	76.47	22
134.013	134.003	134.023	17	26	27	15	34	29	30	23	26	43	17	13	35	47	52	40	35	15.97	27.06	27.81	14.3	33.4	29.54	30.61	23.55	27.59	41.21	16.02	12.33	34.99	50.3	53.71	43.79	33.24	15	93.33	24	95.83	27	100	15	100	32	100	28	100	29
406.158	406.148	406.168	54	35	48	58	37	41	44	34	30	14	25	27	28	42	29	29	38	50.73	36.43	49.43	55.29	36.35	41.77	44.89	34.82	31.84	13.42	23.56	25.61	27.99	44.95	29.95	31.74	36.09	37	40.54	27	22.22	41	39.02	44	36.36	30	26.67	35	37.14	37
-47	-47.01	-46.99	24	72	52	34	111	62	114	127	119	135	97	114	99	47	27	41	31	22.55	74.95	53.55	32.41	109.04	63.16	116.32	130.05	126.28	129.37	91.42	108.11	98.97	50.3	27.89	44.88	29.44	21	85.71	66	98.48	47	97.87	31	96.77	93	97.85	54	94.44	104
197.172	197.162	197.182	83	85	11	88	83	11	101	89	105	30	56	39	36	46	62	49	56	77.98	88.48	11.33	83.89	81.53	11.21	103.05	91.14	111.42	28.75	52.78	36.99	35.99	49.23	64.04	53.64	53.19	71	74.65	61	68.85	7	85.71	67	77.61	61	73.77	8	75	73
43.0832	43.0732	43.0912	21	13	55	31	11	53	15	22	12	63	33	23	30	40	41	34	37	19.73	13.53	56.64	29.55	10.81	53.99	15.3	22.53	12.73	60.37	31.1	21.81	29.99	42.81	42.35	37.22	35.14	20	90	12	75	53	92.45	30	90	11	72.73	50	86	15
-91.0092	-91.0192	-90.9992	3	43	2	3	53	4	70	77	53	36	19	37	23	25	26	28	39	2.82	44.76	2.06	2.86	52.06	4.07	71.42	78.85	56.24	34.5	17.91	35.09	22.99	26.76	26.85	30.65	37.04	3	66.67	37	97.3	2	100	3	66.67	45	97.78	4	75	59
-157.125	-157.133	-157.115	34	28	34	33	31	40	39	29	28	81	100	138	153	29	22	21	21	31.94	29.15	35.02	31.46	30.45	40.75	39.79	29.7	29.71	77.62	94.25	130.88	152.96	31.04	22.72	22.99	19.95	33	96.97	23	95.65	29	86.21	31	93.55	27	92.59	37	94.59	34
-270.133	-270.143	-270.123	32	27	20	49	14	25	21	32	15	44	39	36	42	38	68	31	49	30.07	28.11	20.6	46.71	13.75	25.47	21.43	32.77	15.92	42.16	36.76	34.14	41.99	40.67	70.23	33.93	46.54	23	100	23	95.65	18	77.78	41	95.12	12	100	19	89.47	17
-187.153	-187.163	-187.143	29	29	35	33	26	42	38	34	34	19	28	28	27	46	38	35	45	27.25	30.19	36.05	31.46	25.54	42.79	38.77	34.82	36.08	18.21	26.39	26.55	26.99	49.23	39.25	38.31	42.74	27	44.44	26	34.62	31	45.16	30	46.67	24	20.83	37	40.54	33
156.09	156.08	156.095	94	33	39	88	33	40	95	118	91	48	55	58	62	54	85	52	80	88.32	34.35	40.17	83.89	32.42	40.75	96.93	120.83	96.57	46	51.84	55.01	61.98	57.8	87.79	56.92	75.99	88	88.64	33	81.82	38	81.58	83	86.75	33	72.73	37	91.89	89
-199.095	-199.105	-199.085	47	30	45	38	28	48	9	18	18	21	20	19	17	13	15	17	18	44.16	31.23	46.34	36.23	27.51	48.9	9.18	18.43	19.1	20.12	18.85	18.02	17	13.91	15.49	18.61	17.1	39	76.92	28	85.71	41	87.8	37	89.19	25	88	43	83.72	8
30.9838	30.9738	30.9938	39	75	226	42	17	236	17	16	13	47	45	40	53	42	28	24	32	36.64	78.07	232.75	40.04	16.7	240.41	17.35	16.38	13.8	45.04	42.41	37.94	52.99	44.95	28.92	26.27	30.39	38	78.95	66	87.88	203	94.58	35	80	16	87.5	212	94.81	15
-28.9908	-29.0008	-28.9808	51	32	26	52	34	24	42	45	41	70	40	39	39	20	24	25	35	47.92	33.31	26.78	49.57	33.4	24.45	42.85	46.08	43.51	67.08	37.7	36.99	38.99	21.41	24.79	27.37	33.24	42	88.1	28	75	24	66.67	45	77.78	30	83.33	20	70	36
-201.131	-201.141	-201.121	28	18	28	36	20	19	59	50	41	14	31	20	17	22	24	9	25	26.31	18.74	28.84	34.32	19.65	19.36	60.2	51.2	43.51	13.42	29.22	18.97	17	23.55	24.79	9.85	23.75	21	52.38	13	30.77	23	52.17	26	61.54	16	56.25	14	57.14	22
37.9212	37.9112	37.9312	50	74	25	74	91	23	111	23	60	180	141	244	170	61	36	19	16	46.98	77.03	25.75	70.55	89.39	23.43	113.25	23.55	63.67	172.49	132.89	231.4	169.96	65.29	37.18	20.8	15.2	46	95.65	59	100	25	96	70	97.14	77	98.7	23	91.3	93
-16.9796	-16.9896	-16.9696	49	102	89	65	74	86	77	99	80	80	42	52	49	74	57	66	98	46.04	106.18	91.66	61.97	72.69	87.61	78.56	101.38	84.89	76.66	39.58	49.32	48.99	79.2	58.87	72.25	93.08	45	88.89	92	78.26	79	92.41	59	86.44	68	79.41	79	91.14	72
99.069	99.059	99.079	52	37	31	77	32	32	33	34	21	78	44	62	63	30	45	40	30	48.86	38.51	31.93	73.41	31.43	32.6	33.67	34.82	22.28	74.75	41.47	58.8	62.98	32.11	46.48	43.79	28.49	47	80.85	34	88.24	29	96.55	72	90.28	30	86.67	31	70.97	30
256.712	256.702	256.722	102	49	78	94	56	88	136	56	151	42	34	53	58	74	55	28	25	95.83	51.01	80.33	89.61	55.01	89.65	138.76	57.34	160.24	40.25	32.04	50.26	57.98	79.2	56.81	30.65	23.75	51	56.86	22	81.82	22	72.73	47	61.7	24	66.67	21	76.19	32
61.0062	60.9962	61.0162	44	76	92	48	65	84	62	57	69	294	300	381	410	68	88	68	68	41.34	79.11	94.75	45.76	63.85	85.57	63.26	58.37	73.22	281.73	282.74	361.33	409.89	72.78	90.89	74.44	64.59	37	89.19	67	94.03	60	91.67	45	91.11	57	87.72	53	90.57	51
23.9854	23.9754	23.9954	87	26	109	105	75	105	76	47	313	278	165	243	149	78	126	50	71	81.74	27.06	112.26	100.1	73.67	106.96	77.54	48.13	332.15	266.4	155.51	230.46	148.96	83.48	130.14	54.73	67.44	86	96.51	26	100	97	96.91	94	93.62	70	98.57	94	98.94	58
92.1036	92.0936	92.1136	12	6	40	20	9	36	9	12	13	48	27	18	22	21	34	22	37	11.27	6.25	41.19	19.07	8.84	36.67	9.18	12.29	13.8	46	25.45	17.07	21.99	22.48	35.12	24.08	35.14	10	80	6	66.67	34	88.24	19	89.47	8	75	30	90	7
-97.1118	-97.1218	-97.1018	32	63	50	60	31	40	25	40	30	131	129	99	97	69	69	39	159	30.07	65.58	51.49	57.2	30.45	40.75	25.51	40.96	31.84	125.53	121.58	93.89	96.97	73.85	71.27	42.69	151.02	30	100	53	98.11	44	97.73	52	94.23	26	100	36	97.22	24
45.9876	45.9776	45.9966	43	237	20	45	36	22	27	44	37	98	76	98	184	8	14	9	19	40.4	246.7	20.6	42.9	35.36	22.41	27.55	45.06	39.26	93.91	71.63	92.94	183.95	8.56	14.46	9.85	18.05	35	85.71	208	95.67	16	68.75	42	78.57	32	90.63	19	78.95	22
-141.09	-141.1	-141.08	78	15	41	68	16	41	11	16	22	27	17	21	22	17	4	18	23	73.28	15.61	42.22	64.83	15.72	41.77	11.22	16.38	23.35	25.87	16.02	19.92	21.99	18.2	4.13	19.7	21.85	66	31.82	13	46.15	37	40.54	63	41.27	14	42.86	39	56.41	11
272.169	272.159	272.179	51	36	6	51	40	2	53	52	40	37	34	39	54	30	27	27	39	47.92	37.47	6.18	48.62	39.29	2.04	54.08	53.25	42.45	35.46	32.04	36.99	53.99	32.11	27.89	29.56	37.04	47	93.62	32	93.75	6	66.67	47	87.23	36	88.89	2	50	46
-356.255	-356.265	-356.245	40	38	33	50	44	34	40	46	33	187	95	145	123	44	28	28	42	37.58	39.56	33.99	47.67	43.22	34.64	40.81	47.1	35.02	179.2	89.54	137.51	122.97	47.09	28.92	30.65	39.89	38	86.84	38	84.21	29	89.66	47	87.23	40	90	28	82.14	37
72.0394	72.0304	72.0494	97	50	72	92	56	62	32	69	55	138	150	127	130	50	33	19	39	91.13	52.05	74.15	87.71	55.01	63.16	32.65	70.66	58.36	132.24	141.37	120.44	129.97	53.52	34.08	20.8	37.04	85	94.12	44	90.91	68	89.71	79	89.87	49	91.84	52	86.54	31
217.125	217.115	217.135	84	65	19	65	54	22	81	66	88	48	58	52	40	65	61	66	75	78.92	67.66	19.57	61.97	53.05	22.41	82.65	67.58	93.38	46	54.66	49.32	39.99	69.57	63	72.25	71.24	24	45.83	26	34.62	7	28.57	21	33.33	19	36.84	10	20	27
-2.0524	-2.0624	-2.0424	492	277	397	377	293	440	351	271	314	15	20	16	25	320	358	274	299	462.25	288.34	408.86	359.4	287.82	448.23	358.13	277.5	333.21	14.37	18.85	15.17	24.99	342.5	369.76	299.94	284	482	81.54	273	83.88	388	86.08	370	79.19	292	83.9	431	80.05	342
4.9984	4.9884	5.0084	26	49	97	65	125	92	41	39	37	219	333	157	116	56	62	73	97	24.43	51.01	99.9	61.97	122.79	93.72	41.83	39.94	39.26	209.86	313.85	148.9	115.97	59.94	64.04	79.91	92.13	22	68.18	46	93.48	82	91.46	63	90.48	110	91.82	76	90.79	40
14.0264	14.0211	14.0364	112	111	78	110	122	100	93	167	91	67	44	31	31	93	74	102	91	105.23	115.54	80.33	104.87	119.84	101.87	94.89	171.01	96.57	64.2	41.47	29.4	30.99	99.54	76.43	111.65	86.43	97	92.78	96	83.33	68	76.47	87	89.66	102	81.37	98	85.71	80
0.927	0.917	0.937	393	291	605	360	307	626	401	376	336	556	392	615	483	494	449	369	729	369.24	302.91	623.07	343.2	301.57	637.71	409.14	385.02	356.55	532.8	369.45	583.25	482.87	528.73	463.75	403.93	692.42	387	75.45	288	78.47	593	78.08	357	76.75	305	77.7	607	83.03	384
190.047	190.037	190.057	59	53	45	68	62	42	27	37	33	108	59	81	69	53	108	53	58	55.43	55.17	46.34	64.83	60.9	42.79	27.55	37.89	35.02	103.49	55.61	76.82	68.98	56.73	111.55	58.02	55.09	45	31.11	37	5.41	29	20.69	43	20.93	51	7.84	31	19.35	19
-112.083	-112.091	-112.073	33	25	93	43	28	69	26	33	19	203	131	168	151	114	104	91	103	31	26.02	95.78	40.99	27.51	70.29	26.53	33.79	20.16	194.53	123.46	159.33	150.96	122.01	107.42	99.61	97.83	28	64.29	22	59.09	81	80.25	42	78.57	27	66.67	63	82.54	22
340.101	340.091	340.111	45	29	34	31	25	34	26	30	25	16	21	14	17	26	30	23	26	42.28	30.19	35.02	29.55	24.56	34.64	26.53	30.72	26.53	15.33	19.79	13.28	17	27.83	30.99	25.18	24.7	22	4.55	25	8	28	3.57	25	0	23	8.7	29	0	22
-13.0126	-13.0226	-13.0026	55	61	78	75	53	76	77	81	78	136	115	138	156	62	58	50	54	51.67	63.5	80.33	71.5	52.06	77.42	78.56	82.94	82.77	130.33	108.39	130.88	155.96	66.36	59.91	54.73	51.29	46	69.57	47	53.19	62	66.13	60	58.33	44	52.27	59	67.8	51
-458.305	-458.315	-458.295	38	22	31	35	17	36	14	17	22	21	19	29	23	27	19	22	22	35.7	22.9	31.93	33.37	16.7	36.67	14.28	17.41	23.35	20.12	17.91	27.5	22.99	28.9	19.62	24.08	20.9	29	75.86	19	73.68	21	90.48	28	92.86	17	70.59	27	85.19	13
69.1324	69.1224	69.1424	11	10	29	27	6	30	4	7	6	50	28	29	27	18	14	19	19	10.33	10.41	29.87	25.74	5.89	30.56	4.08	7.17	6.37	47.91	26.39	27.5	26.99	19.27	14.46	20.8	18.05	10	60	9	44.44	29	86.21	26	76.92	6	50	26	73.08	4
264.078	264.068	264.088	15	17	5	22	17	4	39	18	39	15	31	28	25	15	36	19	49	14.09	17.7	5.15	20.97	16.7	4.07	39.79	18.43	41.39	14.37	29.22	26.55	24.99	16.05	37.18	20.8	46.54	15	100	17	100	5	80	20	100	17	100	4	100	37
82.1278	82.1178	82.1378	13	13	30	27	8	29	8	12	9	51	27	20	17	22	24	27	41	12.21	13.53	30.9	25.74	7.86	29.54	8.16	12.29	9.55	48.87	25.45	18.97	17	23.55	24.79	29.56	38.94	12	100	13	76.92	30	86.67	25	76	8	75	28	85.71	8
31.0064	30.9964	31.0098	79	70	70	69	55	65	31	52	34	67	46	39	43	65	42	45	60	74.22	72.87	72.09	65.78	54.03	66.22	31.63	53.25	36.08	64.2	43.35	36.99	42.99	69.57	43.38	49.26	56.99	66	90.91	58	86.21	54	87.04	57	78.95	46	89.13	57	91.23	25
444.335	444.325	444.345	61	90	1	69	115	1	134	114	130	193	318	278	241	26	60	49	26	57.31	93.68	1.03	65.78	112.97	1.02	136.72	116.74	137.95	184.95	299.71	263.65	240.94	27.83	61.97	53.64	24.7	43	53.49	58	46.55	1	100	54	59.26	74	52.7	1	100	77
-1.9054	-1.9099	-1.8954	203	143	195	167	146	191	186	137	161	30	19	15	32	190	153	149	195	190.73	148.85	200.83	159.2	143.42	194.57	189.78	140.29	170.85	28.75	17.91	14.23	31.99	203.36	158.03	163.1	185.22	196	86.22	138	88.41	183	91.26	163	85.89	144	84.72	176	92.61	178
35.0548	35.0448	35.0648	79	84	27	113	71	18	110	152	61	336	103	137	103	13	19	15	38	74.22	87.44	27.81	107.73	69.75	18.34	112.23	155.65	64.73	321.98	97.08	129.93	102.97	13.91	19.62	16.42	36.09	61	93.44	68	80.88	23	78.26	94	92.55	59	91.53	18	83.33	84
-56.0848	-56.0948	-56.0748	23	28	40	29	26	41	13	18	11	29	31	21	8	41	42	51	26	21.61	29.15	41.19	27.65	25.54	41.77	13.26	18.43	11.67	27.79	29.22	19.92	8	43.88	43.38	55.83	24.7	18	77.78	26	57.69	35	40	27	74.07	24	58.33	37	35.14	12
132.11	132.1	132.12	50	41	30	55	30	31	23	25	24	36	46	26	20	15	10	13	13	46.98	42.68	30.9	52.43	29.47	31.58	23.47	25.6	25.47	34.5	43.35	24.66	19.99	16.05	10.33	14.23	12.35	43	9.3	39	10.26	28	17.86	51	15.69	29	13.79	29	13.79	22
-2.9998	-3.0098	-2.9898	215	254	210	191	189	201	205	163	197	40	51	36	28	199	160	158	150	202	264.4	216.27	182.08	185.66	204.76	209.16	166.91	209.05	38.33	48.07	34.14	27.99	212.99	165.26	172.96	142.47	208	81.25	218	87.16	200	86.5	184	81.52	171	79.53	191	85.86	171
-98.1416	-98.1516	-98.1316	30	56	97	41	43	85	14	16	17	41	15	22	18	54	56	52	71	28.19	58.29	99.9	39.09	42.24	86.59	14.28	16.38	18.04	39.29	14.14	20.86	18	57.8	57.84	56.92	67.44	23	100	35	97.14	77	97.4	32	90.63	25	96	72	95.83	13
308.111	308.101	308.121	26	25	23	26	23	18	22	14	26	20	23	22	24	23	16	17	21	24.43	26.02	23.69	24.79	22.59	18.34	22.45	14.34	27.59	19.17	21.68	20.86	23.99	24.62	16.53	18.61	19.95	23	13.04	21	14.29	18	5.56	24	8.33	21	28.57	15	6.67	20
158.106	158.096	158.116	33	44	29	43	45	28	60	53	51	225	229	221	217	31	35	35	35	31	45.8	29.87	40.99	44.2	28.52	61.22	54.27	54.12	215.61	215.83	209.59	216.94	33.18	36.15	38.31	33.24	33	60.61	43	81.4	27	81.48	43	67.44	41	78.05	26	80.77	51
253.153	253.143	253.163	30	36	26	25	25	17	37	41	40	37	30	26	21	22	32	29	27	28.19	37.47	26.78	23.83	24.56	17.32	37.75	41.98	42.45	35.46	28.27	24.66	20.99	23.55	33.05	31.74	25.65	20	40	25	24	15	20	20	30	17	29.41	12	33.33	22
267.134	267.124	267.144	36	23	13	32	32	14	30	33	34	20	22	18	16	30	18	20	19	33.82	23.94	13.39	30.51	31.43	14.26	30.61	33.79	36.08	19.17	20.73	17.07	16	32.11	18.59	21.89	18.05	30	73.33	23	47.83	13	69.23	28	71.43	25	72	13	76.92	24
157.086	157.076	157.095	39	39	31	45	29	45	40	41	44	39	60	59	51	30	34	36	60	36.64	40.6	31.93	42.9	28.49	45.84	40.81	41.98	46.69	37.37	56.55	55.95	50.99	32.11	35.12	39.41	56.99	35	88.57	35	77.14	29	86.21	44	79.55	27	81.48	37	75.68	38
245.175	245.167	245.185	100	83	26	100	102	19	77	133	75	223	167	166	182	67	92	53	73	93.95	86.4	26.78	95.33	100.2	19.36	78.56	136.19	79.59	213.7	157.39	157.43	181.95	71.71	95.02	58.02	69.34	74	93.24	69	81.16	18	88.89	68	89.71	76	84.21	15	93.33	64
437.224	437.214	437.234	46	39	27	31	28	29	23	35	24	8	24	12	29	24	30	36	35	43.22	40.6	27.81	29.55	27.51	29.54	23.47	35.84	25.47	7.67	22.62	11.38	28.99	25.69	30.99	39.41	33.24	37	37.84	28	46.43	24	54.17	25	40	23	39.13	24	45.83	18
17.0826	17.0726	17.0926	53	24	72	79	39	80	33	38	37	64	44	54	50	19	25	26	40	49.8	24.98	74.15	75.31	38.31	81.5	33.67	38.91	39.26	61.33	41.47	51.21	49.99	20.34	25.82	28.46	37.99	52	88.46	24	91.67	69	86.96	77	83.12	36	80.56	75	93.33	31
454.311	454.301	454.321	36	34	32	32	32	31	31	33	41	24	14	20	15	22	25	29	28	33.82	35.39	32.96	30.51	31.43	31.58	31.63	33.79	43.51	23	13.19	18.97	15	23.55	25.82	31.74	26.6	29	48.28	27	33.33	22	40.91	26	38.46	28	28.57	24	37.5	29
-14.9926	-15.0026	-14.9826	100	127	99	91	109	99	146	133	146	99	95	75	82	78	73	66	82	93.95	132.2	101.96	86.75	107.07	100.85	148.97	136.19	154.93	94.87	89.54	71.13	81.98	83.48	75.4	72.25	77.89	84	77.38	111	74.77	81	79.01	81	85.19	94	74.47	74	83.78	104
-29.0202	-29.0302	-29.0102	67	40	59	54	45	51	46	39	30	41	38	41	43	49	90	41	68	62.95	41.64	60.76	51.48	44.2	51.95	46.93	39.94	31.84	39.29	35.81	38.88	42.99	52.44	92.96	44.88	64.59	65	76.92	40	75	58	86.21	53	81.13	41	68.29	50	82	40
-89.0298	-89.0387	-89.0198	28	19	15	26	18	19	18	19	18	13	13	15	20	29	14	20	27	26.31	19.78	15.45	24.79	17.68	19.36	18.37	19.46	19.1	12.46	12.25	14.23	19.99	31.04	14.46	21.89	25.65	27	33.33	17	29.41	11	45.45	25	28	18	16.67	17	35.29	17
256.117	256.107	256.127	31	35	10	28	52	11	29	34	28	28	39	19	14	16	21	28	12	29.13	36.43	10.3	26.69	51.08	11.21	29.59	34.82	29.71	26.83	36.76	18.02	14	17.12	21.69	30.65	11.4	27	66.67	35	71.43	9	33.33	24	83.33	49	79.59	10	50	24
257.714	257.704	257.724	87	39	63	79	49	73	105	47	119	125	134	152	139	65	54	23	22	81.74	40.6	64.88	75.31	48.13	74.37	107.13	48.13	126.28	119.78	126.29	144.15	138.96	69.57	55.77	25.18	20.9	46	50	21	66.67	19	68.42	46	54.35	20	55	17	70.59	32
-356.217	-356.227	-356.207	21	13	25	22	12	21	10	17	13	42	22	28	20	24	26	19	36	19.73	13.53	25.75	20.97	11.79	21.39	10.2	17.41	13.8	40.25	20.73	26.55	19.99	25.69	26.85	20.8	34.19	18	66.67	12	58.33	21	76.19	19	73.68	11	72.73	18	72.22	10
-16.0078	-16.0161	-15.9978	141	263	207	174	195	198	268	231	228	490	572	513	527	143	154	117	169	132.47	273.77	213.18	165.88	191.55	201.7	273.44	236.54	241.95	469.55	539.1	486.52	526.86	153.05	159.06	128.07	160.52	125	96.8	235	95.74	184	97.83	152	98.03	179	98.32	182	96.7	229
457.322	457.312	457.332	84	147	1	111	214	1	213	207	223	21	25	16	15	71	98	85	73	78.92	153.02	1.03	105.82	210.22	1.02	217.33	211.97	236.64	20.12	23.56	15.17	15	75.99	101.22	93.05	69.34	73	82.19	129	72.87	1	100	92	73.91	195	74.87	1	0	185
163.054	163.044	163.059	43	36	41	37	28	43	22	28	46	34	43	47	39	36	26	25	23	40.4	37.47	42.22	35.27	27.51	43.8	22.45	28.67	48.81	32.58	40.53	44.57	38.99	38.53	26.85	27.37	21.85	34	32.35	34	20.59	36	22.22	32	34.38	22	36.36	42	19.05	21
199.153	199.143	199.163	44	49	7	49	62	4	59	54	59	26	41	34	35	33	48	41	44	41.34	51.01	7.21	46.71	60.9	4.07	60.2	55.3	62.61	24.92	38.64	32.24	34.99	35.32	49.58	44.88	41.79	33	42.42	43	32.56	7	42.86	38	26.32	47	23.4	4	25	48
-99.1258	-99.1358	-99.1158	27	46	50	30	34	52	29	45	27	34	23	29	30	69	45	72	161	25.37	47.88	51.49	28.6	33.4	52.97	29.59	46.08	28.65	32.58	21.68	27.5	29.99	73.85	46.48	78.82	152.92	24	83.33	38	94.74	42	88.1	27	92.59	28	92.86	45	88.89	25
261.153	261.143	261.163	21	27	17	46	38	12	24	19	23	32	44	28	21	28	32	47	56	19.73	28.11	17.51	43.85	37.33	12.22	24.49	19.46	24.41	30.66	41.47	26.55	20.99	29.97	33.05	51.45	53.19	16	87.5	20	75	14	92.86	42	78.57	28	89.29	12	75	22
101.069	101.059	101.079	36	23	12	40	26	9	20	32	38	24	25	24	23	58	115	92	100	33.82	23.94	12.36	38.13	25.54	9.17	20.41	32.77	40.32	23	23.56	22.76	22.99	62.08	118.78	100.71	94.98	20	20	22	31.82	12	41.67	33	30.3	24	33.33	8	25	17
101.105	101.095	101.115	15	12	43	21	15	45	7	6	5	24	18	11	26	17	19	20	25	14.09	12.49	44.28	20.02	14.73	45.84	7.14	6.14	5.31	23	16.96	10.43	25.99	18.2	19.62	21.89	23.75	14	85.71	12	83.33	39	84.62	19	52.63	15	86.67	42	85.71	7
12.0358	12.0258	12.0458	54	35	33	51	36	24	39	34	23	33	20	33	30	23	28	26	38	50.73	36.43	33.99	48.62	35.36	24.45	39.79	34.82	24.41	31.62	18.85	31.3	29.99	24.62	28.92	28.46	36.09	44	63.64	27	51.85	28	42.86	43	62.79	29	58.62	21	33.33	28
33.021	33.011	33.031	65	86	59	96	63	68	42	80	45	127	44	60	54	25	20	14	67	61.07	89.52	60.76	91.52	61.89	69.27	42.85	81.92	47.75	121.7	41.47	56.9	53.99	26.76	20.66	15.33	63.64	48	85.42	54	83.33	56	82.14	71	88.73	50	76	62	85.48	33
25.0314	25.0214	25.0414	72	21	51	95	28	67	73	64	66	26	47	42	39	19	11	22	18	67.65	21.86	52.52	90.57	27.51	68.25	74.48	65.54	70.04	24.92	44.3	39.83	38.99	20.34	11.36	24.08	17.1	64	95.31	21	95.24	48	95.83	89	95.51	26	100	57	92.98	66
209.017	209.007	209.027	21	10	14	22	7	19	10	13	16	6	23	20	22	58	71	68	62	19.73	10.41	14.42	20.97	6.88	19.36	10.2	13.31	16.98	5.75	21.68	18.97	21.99	62.08	73.33	74.44	58.89	20	100	9	100	12	91.67	19	100	7	100	12	100	10
344.19	344.18	344.2	35	14	6	37	21	6	27	41	30	34	24	34	37	22	41	27	59	32.88	14.57	6.18	35.27	20.63	6.11	27.55	41.98	31.84	32.58	22.62	32.24	36.99	23.55	42.35	29.56	56.04	30	86.67	13	92.31	5	100	32	90.63	17	82.35	5	100	26
386.267	386.258	386.277	37	44	13	34	57	19	73	59	45	53	73	71	67	14	22	17	16	34.76	45.8	13.39	32.41	55.99	19.36	74.48	60.42	47.75	50.79	68.8	67.33	66.98	14.98	22.72	18.61	15.2	30	70	37	45.95	12	25	30	73.33	49	51.02	15	53.33	63
-201.156	-201.162	-201.146	32	14	42	45	15	58	43	45	51	34	32	23	15	59	69	58	64	30.07	14.57	43.25	42.9	14.73	59.08	43.87	46.08	54.12	32.58	30.16	21.81	15	63.15	71.27	63.49	60.79	30	76.67	12	50	37	81.08	40	80	14	71.43	56	75	42
21.0668	21.0568	21.0768	30	19	44	36	19	41	12	14	28	19	20	31	16	21	27	27	16	28.19	19.78	45.31	34.32	18.66	41.77	12.24	14.34	29.71	18.21	18.85	29.4	16	22.48	27.89	29.56	15.2	27	85.19	17	82.35	40	92.5	32	81.25	18	94.44	37	81.08	9
87.0318	87.0218	87.0418	35	22	28	46	15	27	22	19	25	37	45	22	39	28	29	27	22	32.88	22.9	28.84	43.85	14.73	27.5	22.45	19.46	26.53	35.46	42.41	20.86	38.99	29.97	29.95	29.56	20.9	30	60	20	50	25	44	39	48.72	14	50	25	56	20
-198.101	-198.111	-198.091	35	39	43	54	25	53	13	12	9	13	18	15	13	11	4	16	16	32.88	40.6	44.28	51.48	24.56	53.99	13.26	12.29	9.55	12.46	16.96	14.23	13	11.77	4.13	17.51	15.2	32	78.13	36	83.33	35	91.43	52	78.85	23	78.26	46	82.61	13
160.935	160.925	160.945	22	77	80	26	41	85	3	42	15	12	23	8	27	65	89	95	141	20.67	80.15	82.39	24.79	40.28	86.59	3.06	43.01	15.92	11.5	21.68	7.59	26.99	69.57	91.92	103.99	133.93	16	37.5	19	47.37	73	38.36	25	32	10	70	69	42.03	3
201.156	201.15	201.166	22	18	24	21	22	23	23	23	12	42	45	48	47	25	21	33	26	20.67	18.74	24.72	20.02	21.61	23.43	23.47	23.55	12.73	40.25	42.41	45.52	46.99	26.76	21.69	36.12	24.7	21	57.14	18	55.56	23	47.83	19	52.63	21	42.86	22	54.55	20
-456.327	-456.337	-456.317	16	8	50	17	10	35	7	9	8	19	12	16	19	24	27	24	48	15.03	8.33	51.49	16.21	9.82	35.65	7.14	9.22	8.49	18.21	11.31	15.17	19	25.69	27.89	26.27	45.59	14	85.71	7	100	22	72.73	15	93.33	7	85.71	14	78.57	7
22.9544	22.9444	22.9644	50	24	29	53	39	24	14	17	74	94	114	126	66	168	38	43	27	46.98	24.98	29.87	50.53	38.31	24.45	14.28	17.41	78.53	90.08	107.44	119.5	65.98	179.81	39.25	47.07	25.65	47	97.87	24	95.83	28	92.86	48	95.83	38	94.74	22	86.36	14
-26.0144	-26.0244	-26.0044	49	42	56	50	44	62	39	48	42	107	93	119	123	44	37	34	41	46.04	43.72	57.67	47.67	43.22	63.16	39.79	49.15	44.57	102.54	87.65	112.86	122.97	47.09	38.22	37.22	38.94	42	61.9	35	51.43	45	57.78	47	65.96	37	51.35	52	59.62	34
97.9674	97.9574	97.9774	6	10	22	10	14	35	10	53	11	8	12	7	8	33	107	73	107	5.64	10.41	22.66	9.53	13.75	35.65	10.2	54.27	11.67	7.67	11.31	6.64	8	35.32	110.52	79.91	101.63	6	66.67	10	70	16	56.25	10	50	13	53.85	31	90.32	10
73.0242	73.0201	73.0342	47	40	62	71	46	65	52	49	48	73	44	59	58	17	14	10	15	44.16	41.64	63.85	67.69	45.19	66.22	53.06	50.18	50.94	69.95	41.47	55.95	57.98	18.2	14.46	10.95	14.25	41	95.12	39	97.44	59	96.61	68	94.12	42	97.62	64	93.75	49
-89.0476	-89.0576	-89.0387	19	27	29	23	22	31	24	20	16	14	25	14	22	24	31	14	24	17.85	28.11	29.87	21.93	21.61	31.58	24.49	20.48	16.98	13.42	23.56	13.28	21.99	25.69	32.02	15.33	22.8	16	87.5	25	76	24	87.5	20	90	20	80	26	80.77	22
177.748	177.738	177.758	83	20	18	36	44	22	112	15	96	249	127	206	130	2	7	3	2	77.98	20.82	18.54	34.32	43.22	22.41	114.27	15.36	101.87	238.61	119.69	195.37	129.97	2.14	7.23	3.28	1.9	35	60	7	100	2	50	23	73.91	18	72.22	3	100	28
-146.155	-146.165	-146.145	101	22	22	103	42	22	50	51	39	56	67	52	58	22	51	19	39	94.89	22.9	22.66	98.19	41.26	22.41	51.02	52.22	41.39	53.66	63.15	49.32	57.98	23.55	52.68	20.8	37.04	95	98.95	21	100	20	100	96	98.96	39	100	20	100	46
-53.1232	-53.1332	-53.1132	1	2	5	1	3	1	1	1	2	39	5	28	39	73	104	32	119	0.94	2.08	5.15	0.95	2.95	1.02	1.02	1.02	2.12	37.37	4.71	26.55	38.99	78.13	107.42	35.03	113.03	1	0	2	50	5	100	1	0	3	100	1	100	1
257.194	257.184	257.204	31	30	5	29	36	4	40	33	32	34	21	27	21	16	21	16	14	29.13	31.23	5.15	27.65	35.36	4.07	40.81	33.79	33.96	32.58	19.79	25.61	20.99	17.12	21.69	17.51	13.3	29	24.14	24	16.67	5	20	25	20	31	6.45	3	0	32
-200.08	-200.09	-200.07	23	20	26	31	18	41	7	11	13	16	13	20	13	11	9	13	9	21.61	20.82	26.78	29.55	17.68	41.77	7.14	11.26	13.8	15.33	12.25	18.97	13	11.77	9.3	14.23	8.55	21	76.19	20	80	23	73.91	27	81.48	17	76.47	35	82.86	7
269.185	269.175	269.195	30	11	17	27	11	20	24	11	16	16	10	16	16	16	30	36	21	28.19	11.45	17.51	25.74	10.81	20.37	24.49	11.26	16.98	15.33	9.42	15.17	16	17.12	30.99	39.41	19.95	16	62.5	7	71.43	10	40	20	55	8	62.5	12	33.33	20
365.132	365.122	365.142	24	23	28	27	24	29	16	21	14	15	18	10	13	16	15	15	12	22.55	23.94	28.84	25.74	23.58	29.54	16.32	21.5	14.86	14.37	16.96	9.48	13	17.12	15.49	16.42	11.4	23	47.83	21	42.86	27	55.56	25	48	22	54.55	26	57.69	15
29.047	29.0401	29.057	53	16	34	37	27	36	14	13	19	39	28	21	39	17	16	16	29	49.8	16.66	35.02	35.27	26.52	36.67	14.28	13.31	20.16	37.37	26.39	19.92	38.99	18.2	16.53	17.51	27.54	44	77.27	15	66.67	32	75	34	76.47	25	52	34	76.47	14
179.049	179.039	179.059	37	34	35	40	28	28	22	26	28	31	35	38	46	31	29	25	24	34.76	35.39	36.05	38.13	27.51	28.52	22.45	26.62	29.71	29.71	32.99	36.04	45.99	33.18	29.95	27.37	22.8	22	18.18	27	11.11	28	3.57	30	6.67	25	0	24	8.33	17
-2.955	-2.9642	-2.945	147	123	203	152	133	215	125	115	124	3	10	5	8	176	144	173	141	138.11	128.04	209.06	144.91	130.65	219.02	127.54	117.76	131.59	2.87	9.42	4.74	8	188.37	148.73	189.38	133.93	147	80.27	122	81.15	200	86	151	80.79	130	80	210	85.71	122
-199.132	-199.142	-199.122	24	12	21	23	18	21	14	12	13	24	31	26	28	14	26	18	23	22.55	12.49	21.63	21.93	17.68	21.39	14.28	12.29	13.8	23	29.22	24.66	27.99	14.98	26.85	19.7	21.85	22	40.91	11	45.45	20	55	21	42.86	18	38.89	20	50	11
29.974	29.964	29.984	100	33	51	88	38	37	21	21	20	47	44	54	68	20	13	14	35	93.95	34.35	52.52	83.89	37.33	37.69	21.43	21.5	21.22	45.04	41.47	51.21	67.98	21.41	13.43	15.33	33.24	81	90.12	31	83.87	48	75	82	85.37	34	76.47	36	80.56	20
154.074	154.064	154.084	6	19	21	8	22	19	21	20	13	13	8	17	25	8	19	12	29	5.64	19.78	21.63	7.63	21.61	19.36	21.43	20.48	13.8	12.46	7.54	16.12	24.99	8.56	19.62	13.14	27.54	6	83.33	17	100	17	82.35	8	62.5	20	75	17	100	21
46.0056	45.9966	46.0156	44	50	39	31	32	30	34	27	25	67	58	45	51	20	21	23	46	41.34	52.05	40.17	29.55	31.43	30.56	34.69	27.65	26.53	64.2	54.66	42.68	50.99	21.41	21.69	25.18	43.69	38	68.42	41	75.61	24	70.83	28	75	23	65.22	26	65.38	27
-385.263	-385.273	-385.253	16	17	21	10	17	24	7	9	12	25	13	18	18	18	12	14	12	15.03	17.7	21.63	9.53	16.7	24.45	7.14	9.22	12.73	23.96	12.25	17.07	18	19.27	12.39	15.33	11.4	11	63.64	11	63.64	13	76.92	5	80	10	70	15	53.33	4
-158.069	-158.079	-158.059	26	20	26	33	19	37	10	14	8	21	23	25	22	11	12	13	10	24.43	20.82	26.78	31.46	18.66	37.69	10.2	14.34	8.49	20.12	21.68	23.71	21.99	11.77	12.39	14.23	9.5	25	60	19	52.63	25	68	32	78.13	18	55.56	35	65.71	10
102.021	102.011	102.031	61	72	81	83	73	89	59	88	53	239	307	197	181	70	94	77	51	57.31	74.95	83.42	79.13	71.71	90.66	60.2	90.11	56.24	229.03	289.34	186.83	180.95	74.92	97.09	84.29	48.44	48	93.75	54	98.15	64	87.5	73	89.04	58	96.55	74	90.54	56
330.182	330.172	330.192	27	46	3	48	61	2	41	43	41	45	100	49	41	28	55	32	14	25.37	47.88	3.09	45.76	59.92	2.04	41.83	44.03	43.51	43.12	94.25	46.47	40.99	29.97	56.81	35.03	13.3	20	90	34	94.12	3	100	35	91.43	41	100	2	50	31
-31.0244	-31.0344	-31.0144	15	25	40	23	15	38	20	22	21	25	40	20	19	22	21	34	20	14.09	26.02	41.19	21.93	14.73	38.71	20.41	22.53	22.28	23.96	37.7	18.97	19	23.55	21.69	37.22	19	11	36.36	17	64.71	38	52.63	17	23.53	12	33.33	35	57.14	14
-74.0952	-74.1052	-74.0852	33	26	4	33	13	5	21	23	21	17	19	12	26	17	35	26	25	31	27.06	4.12	31.46	12.77	5.09	21.43	23.55	22.28	16.29	17.91	11.38	25.99	18.2	36.15	28.46	23.75	27	77.78	24	66.67	4	0	29	82.76	11	54.55	5	20	18
-489.311	-489.321	-489.301	35	12	38	28	20	38	33	21	10	14	35	14	25	27	27	31	33	32.88	12.49	39.14	26.69	19.65	38.71	33.67	21.5	10.61	13.42	32.99	13.28	24.99	28.9	27.89	33.93	31.34	34	94.12	12	83.33	36	94.44	26	84.62	19	89.47	34	82.35	33
214.151	214.141	214.161	113	85	14	92	101	17	113	108	101	59	83	91	68	58	76	81	76	106.17	88.48	14.42	87.71	99.22	17.32	115.29	110.59	107.18	56.54	78.23	86.3	67.98	62.08	78.5	88.67	72.19	79	59.49	65	73.85	10	100	68	76.47	79	63.29	15	93.33	86
470.342	470.332	470.352	31	30	13	27	29	16	30	30	27	22	14	18	15	18	22	16	14	29.13	31.23	13.39	25.74	28.49	16.3	30.61	30.72	28.65	21.08	13.19	17.07	15	19.27	22.72	17.51	13.3	23	56.52	22	40.91	9	33.33	21	47.62	23	47.83	11	45.45	18
358.242	358.232	358.251	33	39	20	25	46	21	27	39	35	34	44	39	32	27	27	17	29	31	40.6	20.6	23.83	45.19	21.39	27.55	39.94	37.14	32.58	41.47	36.99	31.99	28.9	27.89	18.61	27.54	28	71.43	34	67.65	19	68.42	22	59.09	41	73.17	20	70	23
-211.095	-211.105	-211.085	31	18	41	34	26	36	13	13	16	16	18	17	11	16	17	14	22	29.13	18.74	42.22	32.41	25.54	36.67	13.26	13.31	16.98	15.33	16.96	16.12	11	17.12	17.56	15.33	20.9	27	74.07	14	78.57	39	76.92	31	74.19	22	72.73	33	63.64	11
1.088	1.0826	1.098	169	131	271	194	138	299	189	234	161	269	214	305	251	233	269	219	363	158.78	136.36	279.1	184.94	135.56	304.59	192.84	239.61	170.85	257.78	201.69	289.25	250.93	249.38	277.84	239.73	344.79	163	79.14	124	79.84	261	83.91	192	75.52	132	81.82	288	79.51	177
20.0332	20.0232	20.0432	76	92	129	101	81	108	100	145	105	554	317	359	298	53	49	41	78	71.4	95.77	132.85	96.29	79.57	110.02	102.03	148.48	111.42	530.88	298.77	340.47	297.92	56.73	50.61	44.88	74.09	70	94.29	85	82.35	96	85.42	96	86.46	74	86.49	84	86.9	91
73.016	73.006	73.0201	34	25	57	29	13	88	13	25	21	33	28	32	28	19	10	10	14	31.94	26.02	58.7	27.65	12.77	89.65	13.26	25.6	22.28	31.62	26.39	30.35	27.99	20.34	10.33	10.95	13.3	30	86.67	24	83.33	49	83.67	26	80.77	13	92.31	77	93.51	13
1.1134	1.1034	1.1234	175	126	276	185	137	329	214	219	176	244	170	258	226	229	253	223	419	164.42	131.16	284.25	176.36	134.58	335.15	218.35	224.25	186.77	233.82	160.22	244.68	225.94	245.1	261.31	244.11	397.98	173	86.13	125	84.8	273	85.71	181	81.22	136	81.62	321	83.18	206
117.032	117.022	117.037	23	36	32	23	32	39	42	41	25	180	139	158	180	38	33	25	43	21.61	37.47	32.96	21.93	31.43	39.73	42.85	41.98	26.53	172.49	131	149.84	179.95	40.67	34.08	27.37	40.84	22	81.82	35	100	30	100	22	100	31	93.55	38	100	38
-8.0346	-8.0446	-8.0246	56	64	66	46	69	73	65	66	56	26	33	104	111	57	57	29	45	52.61	66.62	67.97	43.85	67.78	74.37	66.32	67.58	59.43	24.92	31.1	98.63	110.97	61.01	58.87	31.74	42.74	54	87.04	60	95	56	92.86	45	88.89	64	92.19	56	85.71	60
-112.131	-112.141	-112.126	41	49	89	39	61	108	47	62	47	185	145	180	212	58	67	48	96	38.52	51.01	91.66	37.18	59.92	110.02	47.95	63.49	49.88	177.28	136.66	170.71	211.94	62.08	69.2	52.54	91.18	37	100	44	100	61	98.36	33	100	49	97.96	68	98.53	40
-114.079	-114.089	-114.069	57	63	57	56	57	48	44	47	48	32	20	19	19	47	42	49	77	53.55	65.58	58.7	53.39	55.99	48.9	44.89	48.13	50.94	30.66	18.85	18.02	19	50.3	43.38	53.64	73.14	17	58.82	19	63.16	34	82.35	23	78.26	18	72.22	26	61.54	10
-70.1294	-70.1394	-70.1194	1	15	19	5	5	18	15	9	8	73	67	63	43	16	18	8	13	0.94	15.61	19.57	4.77	4.91	18.34	15.3	9.22	8.49	69.95	63.15	59.75	42.99	17.12	18.59	8.76	12.35	1	100	14	100	16	93.75	4	50	5	100	15	86.67	15
140.107	140.097	140.117	39	38	26	38	39	22	29	21	40	20	27	23	31	19	15	22	33	36.64	39.56	26.78	36.23	38.31	22.41	29.59	21.5	42.45	19.17	25.45	21.81	30.99	20.34	15.49	24.08	31.34	37	72.97	36	83.33	23	95.65	35	88.57	38	84.21	21	95.24	25
203.155	203.145	203.165	46	52	8	42	55	5	54	49	54	76	71	83	85	39	43	38	30	43.22	54.13	8.24	40.04	54.03	5.09	55.1	50.18	57.3	72.83	66.92	78.72	84.98	41.74	44.41	41.6	28.49	41	43.9	43	37.21	8	50	34	44.12	49	44.9	5	0	44
0.15	0.14	0.16	147	113	276	148	152	302	185	186	187	227	166	193	187	229	282	264	332	138.11	117.63	284.25	141.09	149.31	307.65	188.76	190.46	198.44	217.53	156.45	183.04	186.95	245.1	291.27	288.99	315.34	144	84.03	111	77.48	257	84.05	147	77.55	146	72.6	281	81.14	171
101.047	101.037	101.057	27	40	26	43	34	35	31	28	37	50	57	44	50	31	31	34	28	25.37	41.64	26.78	40.99	33.4	35.65	31.63	28.67	39.26	47.91	53.72	41.73	49.99	33.18	32.02	37.22	26.6	27	81.48	32	90.63	24	83.33	39	84.62	31	87.1	33	81.82	28
-19.0416	-19.0516	-19.0316	27	30	69	36	39	72	37	30	29	16	12	11	18	41	55	37	38	25.37	31.23	71.06	34.32	38.31	73.35	37.75	30.72	30.77	15.33	11.31	10.43	18	43.88	56.81	40.5	36.09	25	72	26	73.08	63	66.67	29	68.97	34	67.65	68	66.18	35
342.201	342.191	342.211	13	19	21	21	18	20	18	13	14	14	22	12	8	11	13	14	12	12.21	19.78	21.63	20.02	17.68	20.37	18.37	13.31	14.86	13.42	20.73	11.38	8	11.77	13.43	15.33	11.4	6	50	6	33.33	8	37.5	9	55.56	10	50	9	55.56	5
285.144	285.134	285.154	29	19	8	23	11	10	32	23	21	12	15	20	15	11	22	15	16	27.25	19.78	8.24	21.93	10.81	10.19	32.65	23.55	22.28	11.5	14.14	18.97	15	11.77	22.72	16.42	15.2	26	61.54	14	42.86	7	14.29	21	52.38	9	55.56	8	37.5	27
-75.0318	-75.0418	-75.0218	11	14	12	21	22	16	18	15	20	6	15	19	13	18	25	17	13	10.33	14.57	12.36	20.02	21.61	16.3	18.37	15.36	21.22	5.75	14.14	18.02	13	19.27	25.82	18.61	12.35	11	90.91	13	69.23	12	91.67	19	73.68	19	84.21	15	80	14
33.994	33.984	34.004	28	41	94	55	51	91	38	15	32	253	208	154	134	53	42	34	43	26.31	42.68	96.81	52.43	50.1	92.7	38.77	15.36	33.96	242.44	196.04	146.05	133.97	56.73	43.38	37.22	40.84	25	92	37	75.68	89	92.13	51	86.27	46	89.13	72	93.06	35
-63.9976	-64.0076	-63.9876	16	30	24	18	28	35	31	41	25	10	10	21	15	18	13	22	22	15.03	31.23	24.72	17.16	27.51	35.65	31.63	41.98	26.53	9.58	9.42	19.92	15	19.27	13.43	24.08	20.9	15	93.33	23	95.65	18	83.33	16	100	24	95.83	28	96.43	23
-212.08	-212.09	-212.07	24	18	21	21	14	13	11	13	13	17	17	16	9	14	11	13	10	22.55	18.74	21.63	20.02	13.75	13.24	11.22	13.31	13.8	16.29	16.02	15.17	9	14.98	11.36	14.23	9.5	19	73.68	13	38.46	18	61.11	15	73.33	11	45.45	12	83.33	7
158.125	158.116	158.135	17	32	9	34	37	11	34	41	28	24	21	27	13	11	12	12	21	15.97	33.31	9.27	32.41	36.35	11.21	34.69	41.98	29.71	23	19.79	25.61	13	11.77	12.39	13.14	19.95	16	43.75	28	35.71	9	55.56	32	50	29	44.83	11	72.73	19
-32.0076	-32.0176	-31.9976	24	23	36	32	27	38	21	23	17	34	29	37	32	15	15	18	21	22.55	23.94	37.08	30.51	26.52	38.71	21.43	23.55	18.04	32.58	27.33	35.09	31.99	16.05	15.49	19.7	19.95	17	76.47	17	88.24	33	87.88	23	86.96	18	94.44	32	93.75	16
-40.022	-40.032	-40.012	8	13	11	15	9	10	12	12	10	32	19	23	21	19	27	16	23	7.52	13.53	11.33	14.3	8.84	10.19	12.24	12.29	10.61	30.66	17.91	21.81	20.99	20.34	27.89	17.51	21.85	7	14.29	13	30.77	11	18.18	13	30.77	9	22.22	10	50	11
-41.0746	-41.0846	-41.0646	17	17	32	19	9	40	9	13	13	23	12	15	20	26	24	38	52	15.97	17.7	32.96	18.11	8.84	40.75	9.18	13.31	13.8	22.04	11.31	14.23	19.99	27.83	24.79	41.6	49.39	12	83.33	11	45.45	22	45.45	16	87.5	6	50	33	36.36	5
289.166	289.156	289.176	24	38	6	31	37	3	48	43	31	68	81	94	112	20	52	43	42	22.55	39.56	6.18	29.55	36.35	3.06	48.97	44.03	32.9	65.16	76.34	89.15	111.97	21.41	53.71	47.07	39.89	18	88.89	28	89.29	6	83.33	22	90.91	28	89.29	3	66.67	34
-0.854	-0.864	-0.844	182	135	244	180	162	233	181	170	203	75	47	76	114	211	254	218	236	170.99	140.53	251.29	171.6	159.14	237.36	184.68	174.08	215.42	71.87	44.3	72.08	113.97	225.83	262.35	238.63	224.16	180	85	130	77.69	233	89.27	173	82.66	153	83.01	228	88.6	176
-25.0316	-25.0416	-25.0216	6	4	36	3	7	37	6	9	3	9	10	5	4	37	21	38	87	5.64	4.16	37.08	2.86	6.88	37.69	6.12	9.22	3.18	8.62	9.42	4.74	4	39.6	21.69	41.6	82.63	6	50	4	50	27	77.78	3	100	6	33.33	29	93.1	6
67.9226	67.9126	67.9326	32	8	20	49	13	24	27	9	17	46	52	58	42	13	12	11	4	30.07	8.33	20.6	46.71	12.77	24.45	27.55	9.22	18.04	44.08	49.01	55.01	41.99	13.91	12.39	12.04	3.8	26	92.31	7	85.71	15	93.33	40	95	9	77.78	19	89.47	18
-340.222	-340.227	-340.212	24	12	21	23	8	19	11	13	12	33	23	29	29	15	18	15	15	22.55	12.49	21.63	21.93	7.86	19.36	11.22	13.31	12.73	31.62	21.68	27.5	28.99	16.05	18.59	16.42	14.25	20	80	11	63.64	17	82.35	22	81.82	8	75	17	88.24	11
270.19	270.18	270.2	51	14	4	54	21	10	84	82	77	45	29	53	40	6	7	11	10	47.92	14.57	4.12	51.48	20.63	10.19	85.71	83.97	81.71	43.12	27.33	50.26	39.99	6.42	7.23	12.04	9.5	42	85.71	11	90.91	4	75	47	89.36	14	85.71	9	77.78	70
184.132	184.122	184.142	19	15	15	14	14	16	12	12	13	13	12	10	8	21	24	23	14	17.85	15.61	15.45	13.35	13.75	16.3	12.24	12.29	13.8	12.46	11.31	9.48	8	22.48	24.79	25.18	13.3	12	33.33	7	85.71	7	100	5	0	6	33.33	8	87.5	7
177.045	177.035	177.055	0	27	15	1	23	13	31	26	32	98	5	78	34	8	11	4	9	0	28.11	15.45	0.95	22.59	13.24	31.63	26.62	33.96	93.91	4.71	73.97	33.99	8.56	11.36	4.38	8.55	0	0	26	100	14	85.71	1	100	21	95.24	13	92.31	31
213.185	213.176	213.195	66	97	13	72	140	13	120	138	128	50	48	39	38	44	43	63	60	62.01	100.97	13.39	68.64	137.53	13.24	122.44	141.31	135.83	47.91	45.24	36.99	37.99	47.09	44.41	68.96	56.99	60	80	72	70.83	12	66.67	58	68.97	98	75.51	12	91.67	84
228.112	228.102	228.122	82	92	33	91	98	25	85	89	77	24	36	20	27	70	96	91	56	77.04	95.77	33.99	86.75	96.27	25.47	86.73	91.14	81.71	23	33.93	18.97	26.99	74.92	99.15	99.61	53.19	76	82.89	87	85.06	33	75.76	83	83.13	94	73.4	25	72	81
31.0132	31.0098	31.0232	41	39	62	49	55	64	42	64	43	70	57	50	47	36	27	25	38	38.52	40.6	63.85	46.71	54.03	65.2	42.85	65.54	45.63	67.08	53.72	47.42	46.99	38.53	27.89	27.37	36.09	38	68.42	33	72.73	48	62.5	45	71.11	47	63.83	55	69.09	37
62.0762	62.0662	62.0862	9	12	29	21	16	28	11	14	12	46	29	46	31	12	11	16	12	8.46	12.49	29.87	20.02	15.72	28.52	11.22	14.34	12.73	44.08	27.33	43.63	30.99	12.84	11.36	17.51	11.4	7	71.43	12	75	28	89.29	18	72.22	13	69.23	25	76	10
11.9634	11.9534	11.9734	31	37	23	24	29	22	31	16	14	22	23	26	28	30	17	16	32	29.13	38.51	23.69	22.88	28.49	22.41	31.63	16.38	14.86	21.08	21.68	24.66	27.99	32.11	17.56	17.51	30.39	30	73.33	31	70.97	21	71.43	18	83.33	21	61.9	19	73.68	27
259.174	259.164	259.184	46	23	9	29	24	5	25	31	31	22	30	28	23	18	37	25	22	43.22	23.94	9.27	27.65	23.58	5.09	25.51	31.74	32.9	21.08	28.27	26.55	22.99	19.27	38.22	27.37	20.9	36	66.67	20	60	9	55.56	27	74.07	20	75	5	80	23
111.032	111.022	111.042	16	13	19	15	18	22	18	17	16	12	20	24	17	22	24	14	17	15.03	13.53	19.57	14.3	17.68	22.41	18.37	17.41	16.98	11.5	18.85	22.76	17	23.55	24.79	15.33	16.15	14	42.86	11	36.36	14	64.29	14	64.29	17	47.06	21	52.38	14
212.137	212.127	212.147	37	53	8	45	38	4	64	46	54	27	20	28	30	22	41	27	33	34.76	55.17	8.24	42.9	37.33	4.07	65.3	47.1	57.3	25.87	18.85	26.55	29.99	23.55	42.35	29.56	31.34	32	90.63	40	97.5	7	100	39	87.18	34	94.12	3	66.67	56
16.0416	16.0316	16.0516	177	157	130	192	152	137	162	230	144	154	82	97	93	83	84	84	112	166.3	163.43	133.88	183.04	149.31	139.56	165.29	235.52	152.81	147.57	77.28	91.99	92.98	88.84	86.76	91.95	106.38	167	91.62	136	83.09	123	86.99	174	87.93	132	87.88	126	84.13	134
310.176	310.166	310.186	17	14	13	15	17	11	20	20	24	14	14	14	11	19	26	23	17	15.97	14.57	13.39	14.3	16.7	11.21	20.41	20.48	25.47	13.42	13.19	13.28	11	20.34	26.85	25.18	16.15	8	25	8	12.5	5	40	8	25	8	37.5	4	50	10
71.0942	71.0842	71.1042	23	14	38	17	15	30	4	6	6	12	12	10	15	9	10	7	14	21.61	14.57	39.14	16.21	14.73	30.56	4.08	6.14	6.37	11.5	11.31	9.48	15	9.63	10.33	7.66	13.3	23	86.96	13	84.62	37	86.49	17	82.35	14	64.29	28	92.86	4
-1.9144	-1.9244	-1.9099	250	151	230	170	176	247	191	176	200	17	6	13	14	219	230	182	183	234.88	157.18	236.87	162.06	172.89	251.62	194.88	180.22	212.23	16.29	5.65	12.33	14	234.4	237.56	199.23	173.82	246	83.74	151	89.4	226	86.73	170	84.71	175	85.71	241	85.89	185
459.31	459.3	459.319	88	109	6	102	127	5	134	140	121	89	97	81	57	48	80	85	67	82.68	113.46	6.18	97.24	124.76	5.09	136.72	143.36	128.4	85.29	91.42	76.82	56.99	51.37	82.63	93.05	63.64	66	54.55	79	55.7	5	60	80	62.5	97	62.89	4	25	100
-155.099	-155.109	-155.089	25	22	28	38	33	19	17	19	18	126	52	88	101	21	28	22	26	23.49	22.9	28.84	36.23	32.42	19.36	17.35	19.46	19.1	120.74	49.01	83.46	100.97	22.48	28.92	24.08	24.7	23	86.96	21	80.95	19	73.68	34	91.18	32	93.75	16	75	15
97.0524	97.0424	97.0624	15	17	17	22	23	17	17	12	12	27	13	19	20	17	15	16	14	14.09	17.7	17.51	20.97	22.59	17.32	17.35	12.29	12.73	25.87	12.25	18.02	19.99	18.2	15.49	17.51	13.3	12	41.67	14	50	15	33.33	16	43.75	18	50	14	35.71	12
-36.0222	-36.0322	-36.0122	40	56	94	30	37	98	57	57	25	13	21	24	25	55	55	53	68	37.58	58.29	96.81	28.6	36.35	99.83	58.16	58.37	26.53	12.46	19.79	22.76	24.99	58.87	56.81	58.02	64.59	27	96.3	45	95.56	63	95.24	20	95	25	96	67	98.51	37
-471.319	-471.329	-471.31	25	23	31	25	30	34	35	44	29	47	29	33	49	19	22	27	38	23.49	23.94	31.93	23.83	29.47	34.64	35.71	45.06	30.77	45.04	27.33	31.3	48.99	20.34	22.72	29.56	36.09	20	95	19	94.74	23	95.65	23	100	23	95.65	28	96.43	30
-2.9734	-2.9834	-2.9642	167	104	187	168	113	216	115	108	103	7	11	9	10	167	157	149	134	156.9	108.26	192.59	160.16	111	220.04	117.34	110.59	109.3	6.71	10.37	8.54	10	178.74	162.16	163.1	127.28	162	81.48	103	80.58	185	82.16	166	86.14	112	76.79	206	85.44	113
-28.0416	-28.0516	-28.0366	29	21	32	19	26	43	31	26	23	22	24	20	19	31	27	29	26	27.25	21.86	32.96	18.11	25.54	43.8	31.63	26.62	24.41	21.08	22.62	18.97	19	33.18	27.89	31.74	24.7	23	17.39	20	25	19	36.84	16	25	24	25	25	24	27
221.09	221.08	221.1	17	9	2	33	14	1	50	48	48	29	71	41	56	17	54	27	31	15.97	9.37	2.06	31.46	13.75	1.02	51.02	49.15	50.94	27.79	66.92	38.88	55.99	18.2	55.77	29.56	29.44	16	100	8	100	2	100	30	93.33	13	84.62	1	0	48
43.0992	43.0912	43.1092	12	21	30	25	11	44	13	10	12	15	16	17	19	11	15	18	17	11.27	21.86	30.9	23.83	10.81	44.82	13.26	10.24	12.73	14.37	15.08	16.12	19	11.77	15.49	19.7	16.15	9	88.89	20	90	30	83.33	24	79.17	11	81.82	41	78.05	13
96.9918	96.9818	97.0018	47	47	38	96	32	39	53	101	36	38	22	25	30	21	17	19	33	44.16	48.92	39.14	91.52	31.43	39.73	54.08	103.42	38.2	36.41	20.73	23.71	29.99	22.48	17.56	20.8	31.34	39	76.92	40	92.5	29	82.76	85	83.53	28	82.14	29	86.21	30
356.217	356.207	356.227	23	18	21	23	22	24	31	23	22	11	15	7	3	13	14	14	11	21.61	18.74	21.63	21.93	21.61	24.45	31.63	23.55	23.35	10.54	14.14	6.64	3	13.91	14.46	15.33	10.45	10	60	8	37.5	7	14.29	11	72.73	11	54.55	15	60	14
89.0476	89.0376	89.0576	25	54	32	47	37	38	25	33	20	32	10	11	18	8	9	4	8	23.49	56.21	32.96	44.81	36.35	38.71	25.51	33.79	21.22	30.66	9.42	10.43	18	8.56	9.3	4.38	7.6	24	87.5	53	88.68	31	80.65	46	93.48	35	91.43	36	86.11	24
101.948	101.938	101.958	26	20	25	44	12	30	2	11	44	10	6	6	5	20	32	28	20	24.43	20.82	25.75	41.95	11.79	30.56	2.04	11.26	46.69	9.58	5.65	5.69	5	21.41	33.05	30.65	19	20	75	16	87.5	23	82.61	28	96.43	10	70	25	92	2
-414.28	-414.29	-414.27	21	13	22	27	18	20	10	7	12	20	14	23	24	16	15	18	19	19.73	13.53	22.66	25.74	17.68	20.37	10.2	7.17	12.73	19.17	13.19	21.81	23.99	17.12	15.49	19.7	18.05	19	78.95	13	76.92	18	72.22	26	88.46	16	81.25	19	73.68	9
86.001	85.991	86.011	27	39	18	34	28	19	22	25	16	19	31	16	14	29	31	36	17	25.37	40.6	18.54	32.41	27.51	19.36	22.45	25.6	16.98	18.21	29.22	15.17	14	31.04	32.02	39.41	16.15	20	75	29	55.17	16	50	28	67.86	23	52.17	18	61.11	16
163.064	163.059	163.074	27	22	13	32	13	14	20	25	35	31	25	29	32	13	12	14	11	25.37	22.9	13.39	30.51	12.77	14.26	20.41	25.6	37.14	29.71	23.56	27.5	31.99	13.91	12.39	15.33	10.45	25	76	15	66.67	10	40	31	83.87	12	75	12	50	13
-253.153	-253.163	-253.143	23	29	10	24	20	9	14	14	6	28	24	15	28	18	6	5	11	21.61	30.19	10.3	22.88	19.65	9.17	14.28	14.34	6.37	26.83	22.62	14.23	27.99	19.27	6.2	5.47	10.45	21	95.24	22	95.45	10	70	22	90.91	17	94.12	8	62.5	12
218.129	218.119	218.139	38	29	20	33	39	12	43	45	55	28	40	36	32	39	34	38	19	35.7	30.19	20.6	31.46	38.31	12.22	43.87	46.08	58.36	26.83	37.7	34.14	31.99	41.74	35.12	41.6	18.05	14	28.57	11	45.45	8	50	8	37.5	18	38.89	4	50	13
45.01	45	45.0155	73	68	59	66	49	51	51	71	57	207	200	192	181	46	34	34	51	68.59	70.78	60.76	62.92	48.13	51.95	52.04	72.7	60.49	198.36	188.5	182.09	180.95	49.23	35.12	37.22	48.44	60	88.33	57	70.18	53	84.91	61	78.69	38	84.21	41	82.93	48
-471.301	-471.31	-471.295	20	11	19	18	6	18	9	9	6	25	13	25	20	16	15	17	24	18.79	11.45	19.57	17.16	5.89	18.34	9.18	9.22	6.37	23.96	12.25	23.71	19.99	17.12	15.49	18.61	22.8	20	85	11	90.91	19	89.47	17	88.24	6	66.67	18	66.67	9
-115.058	-115.068	-115.048	67	44	96	96	50	116	33	35	28	76	58	49	50	80	78	67	96	62.95	45.8	98.87	91.52	49.12	118.17	33.67	35.84	29.71	72.83	54.66	46.47	49.99	85.62	80.56	73.34	91.18	65	69.23	41	68.29	81	62.96	89	77.53	48	62.5	105	74.29	31
-3.0778	-3.0878	-3.0678	148	86	185	133	88	187	104	86	94	6	3	5	10	151	159	115	108	139.05	89.52	190.53	126.79	86.44	190.5	106.11	88.06	99.75	5.75	2.83	4.74	10	161.62	164.22	125.89	102.58	147	83.67	85	83.53	179	88.27	132	76.52	85	82.35	182	84.07	101
189.063	189.054	189.073	23	37	14	31	34	23	22	41	34	46	23	17	23	36	20	27	18	21.61	38.51	14.42	29.55	33.4	23.43	22.45	41.98	36.08	44.08	21.68	16.12	22.99	38.53	20.66	29.56	17.1	16	12.5	27	3.7	13	23.08	26	11.54	24	4.17	22	18.18	22
-96.0502	-96.0602	-96.0402	22	20	35	24	18	46	11	22	14	31	30	41	39	17	12	17	22	20.67	20.82	36.05	22.88	17.68	46.86	11.22	22.53	14.86	29.71	28.27	38.88	38.99	18.2	12.39	18.61	20.9	21	23.81	17	17.65	30	26.67	21	33.33	17	11.76	40	17.5	10
39.9508	39.9408	39.9608	23	30	28	54	21	26	26	26	36	267	219	280	135	216	44	45	63	21.61	31.23	28.84	51.48	20.63	26.49	26.53	26.62	38.2	255.86	206.4	265.55	134.96	231.19	45.45	49.26	59.84	23	100	26	92.31	27	92.59	52	94.23	20	95	25	96	20
-55.1354	-55.1454	-55.1254	6	7	70	12	0	47	1	6	4	21	12	23	39	51	45	37	82	5.64	7.29	72.09	11.44	0	47.88	1.02	6.14	4.24	20.12	11.31	21.81	38.99	54.59	46.48	40.5	77.89	5	100	6	100	60	98.33	11	100	0	0	41	100	1
-485.316	-485.326	-485.306	20	8	18	21	9	15	13	13	12	30	12	19	19	18	22	14	22	18.79	8.33	18.54	20.02	8.84	15.28	13.26	13.31	12.73	28.75	11.31	18.02	19	19.27	22.72	15.33	20.9	18	83.33	8	100	16	87.5	21	85.71	9	100	15	93.33	12
-270.237	-270.247	-270.227	13	7	21	9	9	20	6	9	10	9	7	9	11	14	19	13	26	12.21	7.29	21.63	8.58	8.84	20.37	6.12	9.22	10.61	8.62	6.6	8.54	11	14.98	19.62	14.23	24.7	13	69.23	7	71.43	20	55	9	100	6	83.33	17	70.59	5
355.197	355.187	355.207	7	17	18	7	19	10	25	22	30	8	10	6	4	8	12	11	4	6.58	17.7	18.54	6.67	18.66	10.19	25.51	22.53	31.84	7.67	9.42	5.69	4	8.56	12.39	12.04	3.8	5	60	4	50	5	40	6	66.67	6	33.33	5	60	3
94.9768	94.9668	94.9868	7	18	47	27	18	43	3	27	12	5	2	2	5	36	37	38	34	6.58	18.74	48.4	25.74	17.68	43.8	3.06	27.65	12.73	4.79	1.88	1.9	5	38.53	38.22	41.6	32.29	6	66.67	13	76.92	28	78.57	18	83.33	13	84.62	29	72.41	3
34.9148	34.9048	34.9248	12	15	22	13	9	16	8	7	6	22	9	12	7	15	17	11	63	11.27	15.61	22.66	12.39	8.84	16.3	8.16	7.17	6.37	21.08	8.48	11.38	7	16.05	17.56	12.04	59.84	11	90.91	14	92.86	21	100	11	100	9	88.89	16	93.75	8
-174.112	-174.122	-174.102	17	10	25	19	17	31	27	16	6	14	12	13	16	24	20	19	25	15.97	10.41	25.75	18.11	16.7	31.58	27.55	16.38	6.37	13.42	11.31	12.33	16	25.69	20.66	20.8	23.75	17	88.24	10	70	23	82.61	18	88.89	16	81.25	28	85.71	25
-112.1	-112.11	-112.091	15	18	16	20	22	18	14	17	13	26	17	16	22	18	26	24	29	14.09	18.74	16.48	19.07	21.61	18.34	14.28	17.41	13.8	24.92	16.02	15.17	21.99	19.27	26.85	26.27	27.54	12	50	13	38.46	15	26.67	17	58.82	18	38.89	17	52.94	12
-225.112	-225.122	-225.102	17	18	19	23	16	19	15	11	7	15	13	12	17	12	8	8	9	15.97	18.74	19.57	21.93	15.72	19.36	15.3	11.26	7.43	14.37	12.25	11.38	17	12.84	8.26	8.76	8.55	17	82.35	18	83.33	18	77.78	20	70	16	75	19	68.42	15
-488.299	-488.309	-488.289	16	8	28	21	18	33	19	17	10	24	23	34	20	17	24	23	27	15.03	8.33	28.84	20.02	17.68	33.62	19.39	17.41	10.61	23	21.68	32.24	19.99	18.2	24.79	25.18	25.65	15	93.33	8	100	27	100	21	80.95	16	100	33	90.91	18
243.142	243.132	243.152	33	31	9	28	41	4	38	29	42	16	23	19	18	18	18	21	11	31	32.27	9.27	26.69	40.28	4.07	38.77	29.7	44.57	15.33	21.68	18.02	18	19.27	18.59	22.99	10.45	21	80.95	19	68.42	8	87.5	19	78.95	24	87.5	4	75	21
350.14	350.13	350.15	29	31	29	26	29	27	34	26	24	34	38	47	42	27	25	20	19	27.25	32.27	29.87	24.79	28.49	27.5	34.69	26.62	25.47	32.58	35.81	44.57	41.99	28.9	25.82	21.89	18.05	25	20	28	17.86	27	18.52	22	18.18	26	11.54	22	13.64	31
6.9884	6.9784	6.9984	63	28	45	38	53	41	35	26	151	46	37	57	32	29	37	22	24	59.19	29.15	46.34	36.23	52.06	41.77	35.71	26.62	160.24	44.08	34.87	54.06	31.99	31.04	38.22	24.08	22.8	60	95	25	92	42	95.24	34	88.24	46	89.13	37	89.19	30
-146.069	-146.079	-146.059	17	13	17	18	9	29	9	20	13	44	28	40	24	13	24	19	14	15.97	13.53	17.51	17.16	8.84	29.54	9.18	20.48	13.8	42.16	26.39	37.94	23.99	13.91	24.79	20.8	13.3	16	81.25	10	70	17	64.71	18	66.67	9	88.89	28	67.86	8
-13.97	-13.98	-13.96	21	12	15	25	14	16	16	18	22	32	18	31	29	20	18	23	28	19.73	12.49	15.45	23.83	13.75	16.3	16.32	18.43	23.35	30.66	16.96	29.4	28.99	21.41	18.59	25.18	26.6	20	55	12	33.33	15	66.67	24	45.83	14	42.86	14	42.86	16
195.211	195.201	195.221	23	23	1	20	18	1	28	23	29	12	10	19	15	13	13	11	9	21.61	23.94	1.03	19.07	17.68	1.02	28.57	23.55	30.77	11.5	9.42	18.02	15	13.91	13.43	12.04	8.55	11	45.45	10	10	1	0	12	25	11	54.55	1	0	11
-245.159	-245.169	-245.149	29	26	17	32	32	31	22	18	14	30	38	48	42	14	16	17	15	27.25	27.06	17.51	30.51	31.43	31.58	22.45	18.43	14.86	28.75	35.81	45.52	41.99	14.98	16.53	18.61	14.25	25	92	21	85.71	15	93.33	26	92.31	24	87.5	25	92	17
174.028	174.018	174.038	4	6	34	8	5	34	5	6	3	16	10	24	32	26	15	30	55	3.76	6.25	35.02	7.63	4.91	34.64	5.1	6.14	3.18	15.33	9.42	22.76	31.99	27.83	15.49	32.84	52.24	4	75	5	40	27	96.3	7	71.43	5	80	31	100	5
147.068	147.058	147.078	38	18	17	37	27	17	16	28	20	60	29	48	42	14	22	15	19	35.7	18.74	17.51	35.27	26.52	17.32	16.32	28.67	21.22	57.5	27.33	45.52	41.99	14.98	22.72	16.42	18.05	36	55.56	17	82.35	16	31.25	34	58.82	26	76.92	16	18.75	14
-218.105	-218.115	-218.095	21	15	38	17	11	25	13	11	9	8	10	14	11	26	10	6	18	19.73	15.61	39.14	16.21	10.81	25.47	13.26	11.26	9.55	7.67	9.42	13.28	11	27.83	10.33	6.57	17.1	17	76.47	13	76.92	35	80	13	84.62	9	66.67	22	68.18	9
-156.123	-156.133	-156.113	17	7	15	17	8	12	20	12	8	28	37	47	50	15	11	13	12	15.97	7.29	15.45	16.21	7.86	12.22	20.41	12.29	8.49	26.83	34.87	44.57	49.99	16.05	11.36	14.23	11.4	17	82.35	7	71.43	13	92.31	17	94.12	8	87.5	11	90.91	20
407.162	407.152	407.172	30	28	33	35	28	33	23	25	23	33	30	39	43	28	22	20	27	28.19	29.15	33.99	33.37	27.51	33.62	23.47	25.6	24.41	31.62	28.27	36.99	42.99	29.97	22.72	21.89	25.65	21	28.57	23	8.7	30	36.67	31	38.71	24	25	29	27.59	19
244.125	244.115	244.135	33	27	21	29	23	26	18	26	23	54	38	59	75	28	25	23	30	31	28.11	21.63	27.65	22.59	26.49	18.37	26.62	24.41	51.75	35.81	55.95	74.98	29.97	25.82	25.18	28.49	31	80.65	23	78.26	21	71.43	27	85.19	21	80.95	24	91.67	17
10.9858	10.9758	10.9958	41	56	42	42	49	36	46	33	44	57	36	57	72	27	27	21	53	38.52	58.29	43.25	40.04	48.13	36.67	46.93	33.79	46.69	54.62	33.93	54.06	71.98	28.9	27.89	22.99	50.34	30	86.67	42	71.43	32	96.88	32	87.5	38	84.21	24	95.83	31
156.165	156.155	156.175	34	38	7	32	36	8	46	41	41	13	16	18	13	34	32	28	36	31.94	39.56	7.21	30.51	35.36	8.15	46.93	41.98	43.51	12.46	15.08	17.07	13	36.39	33.05	30.65	34.19	16	43.75	20	30	4	50	24	37.5	20	25	3	33.33	20
461.331	461.321	461.341	39	59	0	44	90	3	119	117	102	344	393	388	309	21	42	31	21	36.64	61.42	0	41.95	88.41	3.06	121.42	119.81	108.24	329.65	370.39	367.97	308.92	22.48	43.38	33.93	19.95	35	54.29	43	51.16	0	0	36	55.56	74	47.3	3	66.67	75
-155.119	-155.129	-155.109	11	4	27	15	5	31	27	10	13	28	34	38	46	13	9	11	8	10.33	4.16	27.81	14.3	4.91	31.58	27.55	10.24	13.8	26.83	32.04	36.04	45.99	13.91	9.3	12.04	7.6	8	62.5	4	50	24	79.17	15	66.67	5	40	25	84	17
-147.053	-147.061	-147.043	20	21	18	27	15	16	12	16	11	13	17	17	18	16	32	15	17	18.79	21.86	18.54	25.74	14.73	16.3	12.24	16.38	11.67	12.46	16.02	16.12	18	17.12	33.05	16.42	16.15	20	95	20	100	18	77.78	27	96.3	15	86.67	16	93.75	12
-2.0726	-2.0826	-2.0626	405	248	350	365	258	354	327	278	270	19	9	9	15	315	339	305	285	380.51	258.15	360.46	347.96	253.44	360.62	333.64	284.67	286.52	18.21	8.48	8.54	15	337.15	350.14	333.87	270.7	400	81.75	246	86.99	348	87.93	362	79.01	255	81.96	344	86.63	315
201.144	201.134	201.15	24	30	8	34	30	6	36	27	36	30	32	30	26	14	32	11	17	22.55	31.23	8.24	32.41	29.47	6.11	36.73	27.65	38.2	28.75	30.16	28.45	25.99	14.98	33.05	12.04	16.15	22	63.64	29	79.31	8	87.5	32	65.63	30	93.33	6	100	32
176.747	176.737	176.757	94	43	39	43	48	42	128	28	131	72	34	66	41	2	9	2	2	88.32	44.76	40.17	40.99	47.15	42.79	130.6	28.67	139.01	69	32.04	62.59	40.99	2.14	9.3	2.19	1.9	37	62.16	7	71.43	3	66.67	24	83.33	18	72.22	5	100	26
-88.064	-88.074	-88.054	12	9	21	9	9	19	12	7	9	12	15	14	11	10	20	16	14	11.27	9.37	21.63	8.58	8.84	19.36	12.24	7.17	9.55	11.5	14.14	13.28	11	10.7	20.66	17.51	13.3	8	37.5	8	25	17	76.47	6	50	7	57.14	10	60	6
-340.233	-340.243	-340.227	15	21	15	34	17	11	7	20	8	60	21	36	37	4	6	5	12	14.09	21.86	15.45	32.41	16.7	11.21	7.14	20.48	8.49	57.5	19.79	34.14	36.99	4.28	6.2	5.47	11.4	15	80	20	90	15	73.33	33	93.94	16	93.75	11	45.45	7
-429.279	-429.289	-429.269	7	7	22	12	4	18	2	5	11	16	12	13	20	16	16	5	15	6.58	7.29	22.66	11.44	3.93	18.34	2.04	5.12	11.67	15.33	11.31	12.33	19.99	17.12	16.53	5.47	14.25	6	66.67	7	71.43	21	61.9	11	54.55	4	75	15	73.33	2
116.079	116.069	116.089	23	11	17	28	16	15	12	23	14	25	14	28	23	34	50	40	39	21.61	11.45	17.51	26.69	15.72	15.28	12.24	23.55	14.86	23.96	13.19	26.55	22.99	36.39	51.64	43.79	37.04	20	95	7	42.86	16	81.25	22	68.18	11	45.45	15	93.33	10
212.156	212.147	212.166	57	155	9	66	111	12	137	119	120	96	140	123	97	33	49	28	27	53.55	161.35	9.27	62.92	109.04	12.22	139.78	121.86	127.34	91.99	131.95	116.65	96.97	35.32	50.61	30.65	25.65	48	87.5	124	93.55	6	83.33	54	87.04	93	91.4	7	71.43	105
-140.106	-140.116	-140.096	24	18	13	27	23	11	23	19	9	27	4	8	16	5	9	6	6	22.55	18.74	13.39	25.74	22.59	11.21	23.47	19.46	9.55	25.87	3.77	7.59	16	5.35	9.3	6.57	5.7	17	70.59	11	54.55	13	84.62	18	77.78	17	70.59	10	60	19
-3.0574	-3.0674	-3.0474	203	108	210	131	103	210	137	102	120	6	3	5	6	182	158	150	147	190.73	112.42	216.27	124.89	101.18	213.93	139.78	104.45	127.34	5.75	2.83	4.74	6	194.8	163.19	164.2	139.62	201	83.08	105	80	208	83.65	130	83.08	101	81.19	207	85.99	131
39.0112	39.0012	39.0212	32	8	17	30	10	22	13	18	23	46	24	20	32	11	8	4	6	30.07	8.33	17.51	28.6	9.82	22.41	13.26	18.43	24.41	44.08	22.62	18.97	31.99	11.77	8.26	4.38	5.7	29	86.21	8	100	16	93.75	25	100	9	88.89	19	84.21	13
-31.9726	-31.9826	-31.9626	17	14	18	16	15	12	22	23	13	23	18	20	18	15	15	14	17	15.97	14.57	18.54	15.25	14.73	12.22	22.45	23.55	13.8	22.04	16.96	18.97	18	16.05	15.49	15.33	16.15	13	15.38	13	30.77	15	20	14	21.43	11	27.27	11	27.27	18
[truncated: 32 more columns]

## Sheet: shepherd_column_annotations
*First, second, and third isotopic peaks refer to their respective placements after the monoisotopic peak, with the monoisotopic peak being considered peak 0
Peak Apex:	apex of the detected peak (Da)
Peak Lower:	lower bound of the detected peak (Da), determined by precursor tolerance or the detection of an adjacent peak
Peak Upper:	upper bound of the detected peak (Da), determined by precursor tolerance or the detection of an adjacent peak
PSMs:	the number of PSMs contained within the peak boundary. This is reported for each dataset if multiple datasets are used as input
PSMs/million:	the number of PSMs over the number of scans collected in the experiment. This is reported for each dataset if multiple datasets are used as input.
Peptides:	the number of unique peptides containing the mass shift
% in unmodified:	the percentage of PSMs in this mass bin with a corresponding PSM in the unmodified bin
Potential Modification 1 / 2:	modification annotations derived from Unimod. Isobaric modifications are denoted with a “/” between them. The combination of the two modifications adds up to the total mass shift
Similarity (mean):	modified peptides are compared to their unmodified counterparts. When multiple modified-unmodified comparisons are done for a single peptide, the cosine similarity similarity scores are averaged for the peptide. The peptide scores are then averaged across all peptides in the mass shift bin. These comparisons are only done for peptides in the same charge state.
Similarity (variance):	variance in peptide similarity scores discusses above
DeltaRT (mean):	modified peptides are compared to their unmodified counterparts. When multiple modified-unmodified comparisons are done for a single peptide, the changes in retention times are averaged for the peptide. The peptide scores are then averaged across all peptides in the mass shift bin. These are only done for peptides in the same run.
DeltaRT (variance):	variance in peptide changes in retention time scores discussed above
Localized PSMs:	number of PSMs in the mass bin that showed at least one additional matched ion when the mass shift is placed on a residue
N-term rate:	percentage of PSMs with an uninterrupted string of localized residues from the N-terminus. This is calculated differently from other enrichment scores due to the difference in assumptions underlying N-terminal and residue-specific localization.
Residue enrichment scores:	The first number reported is the enrichment score, roughly equivalent to the odds of being localized to this residue vs other residues. The background for this calculation is discussed above. The second number reported is the weighted number of PSMs where the mass shift was localized to this residue. Shifts localizing to multiple residues are divided by the number of localized residues in the spe…
